# Supplementary material for: Mathematical modeling of SARS-CoV-2 variant substitutions in European countries: transmission dynamics and epidemiological insights
Source: Front Public Health. 2024 May 15;12:1339267. doi: 10.3389/fpubh.2024.1339267 (PMC11160439; doi:10.3389/fpubh.2024.1339267)
Supplement: Supplementary file 1 [file Table_1.XLSX]

## Sheet: Europe
B.1.1.7	B.1.351	B.1.427/B.1.429	B.1.525	B.1.616	B.1.617.1	B.1.617.2	B.1.620	B.1.621	BA.1	BA.2	BA.2.75	BA.4	BA.5	BQ.1	C.37	Other	P.1	P.3	UNK	XBB	XBB.1.5	Thursday
0	0	0	0	0	0	0	0	0	0	0	0	0	0	0	0	0	0	0	0	0	0	02/01/2020
0	0	0	0	0	0	0	0	0	0	0	0	0	0	0	0	1	0	0	2	0	0	09/01/2020
0	0	0	0	0	0	0	0	0	0	0	0	0	0	0	0	0	0	0	0	0	0	16/01/2020
0	0	0	0	0	0	0	0	0	0	0	0	0	0	0	0	5	0	0	0	0	0	23/01/2020
0	0	0	0	0	0	0	0	0	0	0	0	0	0	0	0	25	0	0	1	0	0	30/01/2020
1	0	0	0	0	0	0	0	0	0	0	0	0	0	0	0	16	0	0	0	0	0	06/02/2020
0	0	0	0	0	0	0	0	0	0	0	0	0	0	0	0	9	0	0	16	0	0	13/02/2020
0	0	0	0	0	0	0	0	0	0	0	0	0	0	0	0	53	0	0	0	0	0	20/02/2020
0	0	0	0	0	0	0	0	0	0	0	0	0	0	0	0	349	0	0	9	0	0	27/02/2020
0	0	0	0	0	0	0	0	0	0	0	0	0	0	0	0	1505	0	0	11	0	0	05/03/2020
2	0	0	0	0	0	0	0	0	0	0	0	0	1	0	0	3182	0	0	43	0	0	12/03/2020
1	0	0	0	0	0	0	0	0	0	0	0	0	0	0	0	4604	0	0	25	0	0	19/03/2020
2	0	0	0	0	0	0	0	0	0	2	0	0	0	0	0	5715	0	0	27	0	0	26/03/2020
1	0	0	0	0	0	0	0	0	0	0	0	0	1	0	0	4091	0	0	46	0	0	02/04/2020
0	0	0	0	0	0	0	0	0	0	0	0	0	0	0	0	2773	0	0	30	0	0	09/04/2020
0	0	0	0	0	0	0	0	0	0	1	0	0	0	0	0	1852	0	0	20	0	0	16/04/2020
2	0	0	0	0	0	0	0	0	0	0	0	0	0	0	0	1327	0	0	18	0	0	23/04/2020
0	0	0	0	0	0	0	0	0	0	0	0	0	0	0	0	964	0	0	7	0	0	30/04/2020
1	0	0	0	0	0	0	0	0	0	0	0	0	0	0	0	693	0	0	4	0	0	07/05/2020
0	0	0	0	0	0	18	0	0	0	0	0	0	0	0	0	525	0	0	13	0	0	14/05/2020
4	0	0	0	0	0	0	0	0	0	0	0	0	0	0	0	578	0	0	12	0	0	21/05/2020
0	0	0	0	0	0	0	0	0	0	0	0	0	0	0	0	416	0	0	14	0	0	28/05/2020
0	0	0	0	0	0	0	0	0	0	0	0	0	0	0	0	385	0	0	6	0	0	04/06/2020
0	0	0	0	0	0	5	0	0	0	0	0	0	0	0	0	378	0	0	5	0	0	11/06/2020
0	0	0	0	0	0	0	0	0	0	0	0	0	0	0	0	1768	0	0	47	0	0	18/06/2020
0	0	0	0	0	0	0	0	0	0	0	0	0	0	0	0	678	0	0	21	0	0	25/06/2020
0	0	0	0	0	0	0	0	0	0	0	0	0	0	0	0	415	0	0	2	0	0	02/07/2020
0	0	0	0	0	0	3	0	0	0	0	0	0	1	0	0	436	0	0	13	0	0	09/07/2020
0	0	0	0	0	0	0	0	0	0	0	0	0	0	0	0	407	0	0	4	0	0	16/07/2020
1	0	0	0	0	0	0	0	0	0	2	0	5	39	0	0	514	0	0	2	0	0	23/07/2020
0	0	0	0	0	0	0	0	0	0	0	0	0	0	0	0	721	0	0	6	0	0	30/07/2020
0	0	0	0	0	0	0	0	0	0	0	0	0	0	0	0	792	0	0	13	0	0	06/08/2020
1	0	0	0	0	0	32	0	0	0	0	0	0	0	0	0	1174	0	0	11	0	0	13/08/2020
0	0	0	0	0	0	1	0	0	0	0	0	0	0	0	0	1051	0	0	10	0	0	20/08/2020
3	0	0	0	0	0	0	0	0	0	0	0	0	0	0	0	1082	0	0	21	0	0	27/08/2020
2	0	0	0	0	0	0	0	0	0	0	0	0	0	0	0	1813	0	0	11	0	0	03/09/2020
0	0	0	0	0	1	25	0	0	0	0	0	0	0	0	0	1605	0	0	9	0	0	10/09/2020
0	0	0	0	0	0	0	0	0	0	0	0	0	0	0	0	2525	0	0	13	0	0	17/09/2020
0	0	0	0	0	0	0	0	0	0	0	0	0	0	0	0	2535	0	0	10	0	0	24/09/2020
0	0	0	0	0	0	0	0	0	0	0	0	0	0	0	0	2295	0	0	18	0	0	01/10/2020
4	0	0	0	0	0	7	0	0	0	0	0	0	0	0	0	2758	0	0	40	0	0	08/10/2020
2	0	0	0	0	0	42	0	0	0	0	0	0	0	1	0	3426	0	0	210	0	0	15/10/2020
3	0	0	0	0	0	8	0	0	1	0	0	0	0	0	0	3199	0	0	42	0	0	22/10/2020
6	0	1	0	0	0	42	0	0	1	0	0	0	0	0	0	4800	0	0	47	0	0	29/10/2020
12	1	0	0	0	0	7	0	0	1	0	0	0	0	0	0	4540	0	0	42	0	0	05/11/2020
10	1	0	0	0	1	2	0	0	2	1	0	0	1	0	0	4017	0	0	30	0	0	12/11/2020
8	0	0	0	0	0	3	0	0	0	0	0	0	0	0	0	3876	0	0	36	0	0	19/11/2020
8	0	0	0	0	0	1	0	0	0	0	0	0	0	0	0	4829	0	0	25	0	0	26/11/2020
22	0	0	0	0	0	2	0	0	0	0	0	0	0	0	0	6284	0	0	69	0	0	03/12/2020
41	0	0	0	0	0	1	0	0	0	0	0	0	0	0	0	7742	0	0	58	0	0	10/12/2020
159	3	1	1	0	0	0	0	0	0	0	0	0	0	0	0	9050	0	0	56	0	0	17/12/2020
427	16	0	0	0	0	0	0	0	0	0	0	0	0	0	0	7147	0	0	110	0	0	24/12/2020
746	25	0	0	0	0	8	0	0	24	0	0	0	0	0	0	7916	0	0	160	0	0	31/12/2020
1407	31	3	4	0	0	46	0	0	5	0	0	0	0	0	0	9095	5	0	98	0	0	07/01/2021
2178	174	4	6	0	0	51	0	0	7	1	0	0	0	0	0	10683	6	0	407	0	0	14/01/2021
3054	265	4	20	0	0	10	0	0	10	1	0	0	0	0	0	11183	19	0	779	0	0	21/01/2021
4543	266	10	42	1	0	13	0	0	10	0	0	0	0	0	0	12418	23	0	1362	0	0	28/01/2021
7816	448	15	77	0	0	3	2	0	2	0	0	0	0	0	2	11998	62	2	948	0	0	04/02/2021
10732	561	9	68	3	0	67	0	0	6	4	0	0	0	0	1	10736	195	1	558	0	0	11/02/2021
14174	682	4	118	1	1	3	0	0	8	1	0	0	0	0	2	10709	149	0	569	0	0	18/02/2021
18412	843	3	127	2	1	6	2	0	0	0	0	0	1	0	5	9382	142	2	333	0	0	25/02/2021
23477	1013	5	197	2	1	9	2	1	5	6	0	0	0	0	6	7351	222	2	1420	0	0	04/03/2021
28597	1219	2	193	1	3	49	4	2	5	10	0	0	0	0	1	5337	223	0	1800	0	0	11/03/2021
32600	1376	6	354	11	10	220	20	1	0	1	0	0	0	0	3	4690	343	2	1922	0	0	18/03/2021
31859	1137	4	288	7	5	18	12	5	0	1	0	0	0	0	8	2735	303	6	2036	0	0	25/03/2021
30246	1178	4	305	1	10	43	37	7	0	0	0	0	0	0	3	2184	318	3	1474	0	0	01/04/2021
30520	820	0	255	5	30	72	39	10	0	1	0	0	0	0	20	1466	511	0	1068	0	0	08/04/2021
34669	852	1	261	1	37	70	59	13	1	0	0	0	0	0	11	1314	487	0	2647	0	0	15/04/2021
32850	683	3	246	2	38	227	28	25	0	1	0	0	0	0	7	1310	586	0	3488	0	0	22/04/2021
32108	652	2	207	0	96	936	31	47	7	1	0	0	0	0	20	1015	502	0	1747	0	0	29/04/2021
32079	585	1	171	0	48	1872	77	27	25	7	0	0	0	0	21	935	574	0	1670	0	0	06/05/2021
27731	500	0	128	0	21	576	54	78	0	1	0	0	0	0	10	777	510	1	1968	0	0	13/05/2021
25258	287	1	95	0	71	751	30	72	0	0	0	0	1	0	14	772	635	0	1242	0	0	20/05/2021
21015	242	1	80	0	35	1051	24	83	0	0	0	0	0	0	32	432	489	0	586	0	0	27/05/2021
16280	140	1	53	0	16	1730	48	137	0	0	0	0	0	0	43	509	484	0	496	0	0	03/06/2021
13195	171	1	77	0	16	3233	33	93	0	0	0	0	0	0	14	472	356	0	694	0	0	10/06/2021
7867	98	0	36	0	24	4251	10	108	1	1	0	0	0	0	25	348	320	1	283	0	0	17/06/2021
5523	221	0	33	0	9	6391	11	101	0	0	0	0	0	0	24	262	438	2	184	0	0	24/06/2021
4262	515	0	22	0	8	11198	10	101	0	0	0	0	0	0	50	302	576	2	294	0	0	01/07/2021
3396	379	0	15	0	0	19393	8	89	1	0	0	0	1	0	55	191	582	1	173	0	0	08/07/2021
1989	201	0	14	0	0	33763	9	86	0	0	0	0	0	0	40	160	521	2	113	0	0	15/07/2021
1243	221	1	4	0	0	42513	11	78	1	0	0	0	1	0	27	86	217	0	94	0	0	22/07/2021
637	74	0	7	0	1	36864	1	43	1	0	0	0	0	0	18	92	134	0	97	0	0	29/07/2021
353	39	0	1	0	0	35780	1	30	1	0	0	0	0	0	8	42	51	0	154	0	0	05/08/2021
202	22	0	0	0	0	39281	2	12	1	0	0	0	0	0	10	42	27	0	136	0	0	12/08/2021
110	8	0	2	0	0	39695	0	6	4	0	0	0	0	0	4	34	21	0	84	0	0	19/08/2021
65	4	0	1	0	0	41801	1	7	0	0	0	0	0	0	2	24	20	0	125	0	0	26/08/2021
50	11	1	1	0	0	38422	0	6	1	0	0	0	0	0	1	27	17	0	91	0	0	02/09/2021
22	1	0	2	0	0	35295	0	4	1	0	0	0	0	0	0	7	10	0	60	0	0	09/09/2021
16	2	0	0	0	0	31205	0	3	0	0	0	0	1	0	0	10	10	0	43	0	0	16/09/2021
11	0	0	1	0	0	28630	0	1	1	0	0	0	2	0	1	28	2	0	57	0	0	23/09/2021
21	0	0	0	0	0	29212	0	5	0	0	0	0	0	0	0	13	3	0	105	0	0	30/09/2021
12	0	0	0	0	0	29115	0	1	1	0	0	0	0	0	0	33	1	0	50	0	0	07/10/2021
47	3	0	0	0	0	32419	0	2	2	0	0	0	1	0	1	41	2	0	75	0	0	14/10/2021
3	0	0	1	0	0	41559	0	0	2	0	0	0	1	0	0	30	0	0	91	0	0	21/10/2021
0	0	0	0	0	1	47079	0	1	0	0	0	0	1	0	0	28	1	0	67	0	0	28/10/2021
1	0	0	0	0	0	48086	0	1	2	1	0	0	1	0	0	41	0	0	47	0	0	04/11/2021
6	3	0	0	0	0	48872	0	0	4	2	0	0	0	0	0	64	0	0	63	0	0	11/11/2021
2	0	0	0	0	0	54800	0	0	13	67	0	0	18	0	0	99	0	0	72	0	0	18/11/2021
3	1	0	0	0	0	52209	0	1	212	2	0	0	0	1	0	155	0	0	91	0	0	25/11/2021
3	0	0	0	0	0	65053	0	0	1334	4	0	0	0	0	0	265	1	0	149	0	0	02/12/2021
7	0	0	0	0	0	57870	0	0	4811	11	0	0	0	0	0	261	0	0	150	0	0	09/12/2021
8	1	0	0	0	0	43098	0	0	15744	180	0	0	0	0	0	332	0	0	161	0	0	16/12/2021
3	0	0	0	0	0	29505	0	0	22702	610	0	0	2	0	0	223	0	0	411	0	0	23/12/2021
6	1	0	0	0	0	20888	0	0	44144	2379	0	0	2	5	0	232	0	0	952	0	0	30/12/2021
5	0	0	0	0	0	12743	0	0	49202	3799	1	2	11	7	0	363	0	0	2275	1	0	06/01/2022
2	2	0	0	0	0	6391	0	0	54115	9403	1	0	8	22	0	302	0	0	2186	0	0	13/01/2022
0	0	0	0	0	0	2821	0	0	59006	15744	0	0	4	8	0	309	0	0	1365	0	1	20/01/2022
0	0	0	0	0	0	1112	0	0	51548	19266	3	2	20	11	0	242	0	0	1344	1	0	27/01/2022
2	0	0	0	0	0	522	0	0	51848	23519	0	0	5	0	0	271	0	0	1041	0	0	03/02/2022
1	0	0	0	0	0	310	0	0	41394	28310	3	0	17	5	0	206	0	0	1995	0	0	10/02/2022
1	0	0	0	0	0	119	0	0	34547	35394	0	1	17	0	0	210	0	0	1524	0	3	17/02/2022
1	0	0	0	0	0	95	0	0	25399	40094	0	1	36	1	0	156	0	0	2017	0	2	24/02/2022
1	0	0	1	0	0	51	0	0	17662	45633	3	2	2	11	0	283	0	0	1638	0	6	03/03/2022
2	0	0	0	0	0	51	0	0	13783	53189	2	0	7	3	0	212	0	0	1738	0	2	10/03/2022
0	2	0	0	0	0	36	0	0	8729	57157	0	1	4	0	0	218	0	0	1814	0	1	17/03/2022
1	1	0	0	0	0	19	0	0	5462	56774	0	1	2	0	0	191	0	0	1864	0	0	24/03/2022
1	0	0	0	0	0	17	0	0	3284	54153	0	7	21	0	0	175	0	0	1388	0	0	31/03/2022
0	0	0	0	0	0	14	0	0	2073	50621	0	20	116	0	0	172	0	0	2346	0	0	07/04/2022
0	0	0	0	0	0	9	0	0	1165	46567	0	24	74	1	0	167	0	0	2553	0	0	14/04/2022
0	0	0	0	0	0	9	0	0	695	42948	0	95	142	0	0	212	0	0	2208	0	0	21/04/2022
0	0	0	0	0	0	8	0	0	474	37678	0	166	305	0	0	159	0	0	2517	0	0	28/04/2022
1	0	0	0	0	0	5	0	0	260	34754	0	282	728	3	0	140	0	0	2285	0	0	05/05/2022
1	0	0	0	0	0	15	0	0	144	29979	0	409	1499	2	0	144	0	0	1877	0	0	12/05/2022
0	0	0	0	0	0	7	0	0	120	23316	0	614	2499	0	0	112	0	0	2449	0	0	19/05/2022
0	0	0	0	0	0	7	0	0	79	18168	0	918	4736	0	0	107	0	0	1362	0	0	26/05/2022
0	0	0	0	0	0	12	0	0	87	16083	1	1474	8960	0	0	103	0	0	2138	0	0	02/06/2022
1	0	0	0	0	0	1	0	0	43	13197	1	1896	13548	1	0	108	0	0	2382	0	0	09/06/2022
0	0	0	0	0	0	6	0	0	34	10965	0	3024	22488	0	0	172	0	0	1990	0	0	16/06/2022
0	0	0	0	0	0	6	0	0	25	7808	7	3049	30134	0	0	213	0	0	2768	0	0	23/06/2022
0	0	0	0	0	0	3	0	0	19	4621	5	2991	32349	0	0	224	0	0	2906	0	0	30/06/2022
0	0	0	0	0	0	3	0	0	22	2584	5	2424	29389	0	0	179	0	0	2302	0	0	07/07/2022
0	0	0	0	0	0	1	0	0	17	1539	12	2174	30838	5	0	181	0	0	2867	0	0	14/07/2022
0	0	0	0	0	0	7	0	0	20	1040	12	1748	30520	0	0	162	0	0	2191	0	0	21/07/2022
0	0	0	0	0	0	3	0	0	26	612	51	1324	26032	49	0	117	0	0	2623	4	1	28/07/2022
0	0	0	0	0	0	3	0	0	22	382	68	1078	23099	71	0	127	0	0	2790	1	3	04/08/2022
0	1	0	0	0	0	0	0	0	12	281	76	915	21538	7	0	106	0	0	2412	0	0	11/08/2022
0	0	0	0	0	0	3	0	0	14	190	88	773	19353	2	0	84	0	0	2853	0	0	18/08/2022
0	0	0	0	0	0	3	0	0	10	150	113	771	18346	16	0	67	0	0	1761	1	0	25/08/2022
0	0	0	0	0	0	4	0	0	15	139	160	840	18396	41	0	54	0	0	2861	0	0	01/09/2022
0	1	0	0	0	0	3	0	0	20	114	196	1023	21120	121	0	88	0	0	2307	1	0	08/09/2022
0	0	0	0	0	0	0	0	0	16	116	326	989	22061	275	0	71	0	0	2015	3	0	15/09/2022
0	0	0	0	0	0	1	0	0	15	101	333	980	20398	598	0	62	0	0	2872	23	0	22/09/2022
0	0	0	0	0	0	7	0	0	12	155	447	867	20436	1097	0	74	0	0	2409	24	0	29/09/2022
1	0	0	0	0	0	0	0	0	8	233	515	863	22150	1853	0	82	0	0	2319	74	0	06/10/2022
0	0	0	0	0	0	0	0	0	5	210	674	789	20778	2751	0	67	0	0	2522	122	0	13/10/2022
0	0	0	0	0	0	4	0	0	4	194	706	580	17880	3536	0	52	0	0	2752	150	0	20/10/2022
0	0	0	0	0	0	2	0	0	6	157	819	507	14926	4337	0	51	0	0	2109	205	0	27/10/2022
0	0	0	0	0	0	1	0	0	6	125	826	295	10444	4073	0	38	0	0	2169	335	0	03/11/2022
0	0	0	0	0	0	1	0	0	4	228	1162	345	11058	6340	0	46	0	0	2097	497	0	10/11/2022
0	0	0	0	0	0	3	0	0	7	179	1173	289	8552	6327	0	62	0	0	2132	530	2	17/11/2022
0	0	0	0	0	0	2	0	0	9	173	1510	249	8567	9221	0	80	0	0	2060	616	9	24/11/2022
0	0	0	0	0	0	0	0	0	5	126	1819	227	7348	10731	0	85	0	0	2115	749	36	01/12/2022
0	0	0	0	0	0	0	0	0	6	157	2270	219	7097	12352	0	131	0	0	2122	850	48	08/12/2022
0	0	0	0	0	0	0	0	0	3	172	2535	175	6745	13469	0	153	0	0	1740	708	80	15/12/2022
0	0	0	0	0	0	0	0	0	1	152	2451	104	4995	11385	0	133	0	0	1463	633	131	22/12/2022
0	0	0	0	0	0	0	0	0	8	122	2564	101	3462	9096	0	153	0	0	1516	460	273	29/12/2022
0	0	0	0	0	0	0	0	0	4	102	2664	68	3077	8043	0	102	0	0	1610	391	461	05/01/2023
0	0	0	0	0	0	2	0	0	5	93	2410	31	2685	7094	0	66	0	0	1361	507	623	12/01/2023
0	0	0	0	0	0	0	0	0	6	74	2240	27	1813	5359	0	84	0	0	1006	334	824	19/01/2023
0	0	0	0	0	0	0	0	0	2	83	2266	24	1353	4650	0	83	0	0	1219	285	1340	26/01/2023
0	0	0	0	0	0	0	0	0	2	89	2444	27	1173	4252	0	90	0	0	1584	259	2194	02/02/2023
0	0	0	0	0	0	0	0	0	6	95	2341	9	927	3650	0	80	0	0	1533	297	3154	09/02/2023
2	0	0	0	0	0	8	0	0	19	109	2188	12	642	3073	0	101	2	0	1958	279	3863	16/02/2023
0	0	0	0	0	0	0	0	0	2	104	1993	6	481	2325	0	61	0	0	1845	280	5023	23/02/2023
0	0	0	0	0	0	0	0	0	1	90	1575	3	233	1583	0	59	0	0	2164	338	5503	02/03/2023
0	0	0	0	0	0	5	0	0	55	59	1312	3	184	1346	0	41	0	0	1743	346	5804	09/03/2023
0	0	0	0	0	0	0	0	0	5	30	1060	0	121	886	0	40	0	0	1474	292	5682	16/03/2023
0	0	0	0	0	0	0	0	0	1	40	649	0	55	441	0	26	0	0	972	220	4399	23/03/2023
0	0	0	0	0	0	0	0	0	0	3	175	0	7	92	0	4	0	0	1	72	1334	30/03/2023

## Sheet: Austria
B.1.1.7	B.1.351	B.1.427/B.1.429	B.1.525	B.1.616	B.1.617.1	B.1.617.2	B.1.620	B.1.621	BA.1	BA.2	BA.2.75	BA.4	BA.5	BQ.1	C.37	Other	P.1	P.3	UNK	XBB	XBB.1.5	Thursday
0	0	0	0	0	0	0	0	0	0	0	0	0	0	0	0	0	0	0	0	0	0	02/01/2020
0	0	0	0	0	0	0	0	0	0	0	0	0	0	0	0	0	0	0	0	0	0	09/01/2020
0	0	0	0	0	0	0	0	0	0	0	0	0	0	0	0	0	0	0	0	0	0	16/01/2020
0	0	0	0	0	0	0	0	0	0	0	0	0	0	0	0	0	0	0	0	0	0	23/01/2020
0	0	0	0	0	0	0	0	0	0	0	0	0	0	0	0	0	0	0	0	0	0	30/01/2020
0	0	0	0	0	0	0	0	0	0	0	0	0	0	0	0	0	0	0	0	0	0	06/02/2020
0	0	0	0	0	0	0	0	0	0	0	0	0	0	0	0	0	0	0	0	0	0	13/02/2020
0	0	0	0	0	0	0	0	0	0	0	0	0	0	0	0	0	0	0	0	0	0	20/02/2020
0	0	0	0	0	0	0	0	0	0	0	0	0	0	0	0	8	0	0	0	0	0	27/02/2020
0	0	0	0	0	0	0	0	0	0	0	0	0	0	0	0	58	0	0	0	0	0	05/03/2020
0	0	0	0	0	0	0	0	0	0	0	0	0	0	0	0	119	0	0	0	0	0	12/03/2020
0	0	0	0	0	0	0	0	0	0	0	0	0	0	0	0	136	0	0	0	0	0	19/03/2020
0	0	0	0	0	0	0	0	0	0	0	0	0	0	0	0	161	0	0	0	0	0	26/03/2020
0	0	0	0	0	0	0	0	0	0	0	0	0	0	0	0	109	0	0	0	0	0	02/04/2020
0	0	0	0	0	0	0	0	0	0	0	0	0	0	0	0	56	0	0	0	0	0	09/04/2020
0	0	0	0	0	0	0	0	0	0	1	0	0	0	0	0	43	0	0	0	0	0	16/04/2020
0	0	0	0	0	0	0	0	0	0	0	0	0	0	0	0	27	0	0	0	0	0	23/04/2020
0	0	0	0	0	0	0	0	0	0	0	0	0	0	0	0	22	0	0	0	0	0	30/04/2020
0	0	0	0	0	0	0	0	0	0	0	0	0	0	0	0	18	0	0	0	0	0	07/05/2020
0	0	0	0	0	0	0	0	0	0	0	0	0	0	0	0	31	0	0	0	0	0	14/05/2020
0	0	0	0	0	0	0	0	0	0	0	0	0	0	0	0	14	0	0	0	0	0	21/05/2020
0	0	0	0	0	0	0	0	0	0	0	0	0	0	0	0	0	0	0	0	0	0	28/05/2020
0	0	0	0	0	0	0	0	0	0	0	0	0	0	0	0	7	0	0	0	0	0	04/06/2020
0	0	0	0	0	0	0	0	0	0	0	0	0	0	0	0	3	0	0	0	0	0	11/06/2020
0	0	0	0	0	0	0	0	0	0	0	0	0	0	0	0	4	0	0	0	0	0	18/06/2020
0	0	0	0	0	0	0	0	0	0	0	0	0	0	0	0	0	0	0	1	0	0	25/06/2020
0	0	0	0	0	0	0	0	0	0	0	0	0	0	0	0	2	0	0	0	0	0	02/07/2020
0	0	0	0	0	0	0	0	0	0	0	0	0	0	0	0	4	0	0	0	0	0	09/07/2020
0	0	0	0	0	0	0	0	0	0	0	0	0	0	0	0	10	0	0	0	0	0	16/07/2020
0	0	0	0	0	0	0	0	0	0	0	0	0	0	0	0	9	0	0	0	0	0	23/07/2020
0	0	0	0	0	0	0	0	0	0	0	0	0	0	0	0	3	0	0	0	0	0	30/07/2020
0	0	0	0	0	0	0	0	0	0	0	0	0	0	0	0	10	0	0	0	0	0	06/08/2020
0	0	0	0	0	0	0	0	0	0	0	0	0	0	0	0	12	0	0	0	0	0	13/08/2020
0	0	0	0	0	0	0	0	0	0	0	0	0	0	0	0	15	0	0	0	0	0	20/08/2020
0	0	0	0	0	0	0	0	0	0	0	0	0	0	0	0	30	0	0	0	0	0	27/08/2020
0	0	0	0	0	0	0	0	0	0	0	0	0	0	0	0	19	0	0	0	0	0	03/09/2020
0	0	0	0	0	0	0	0	0	0	0	0	0	0	0	0	19	0	0	0	0	0	10/09/2020
0	0	0	0	0	0	0	0	0	0	0	0	0	0	0	0	18	0	0	0	0	0	17/09/2020
0	0	0	0	0	0	0	0	0	0	0	0	0	0	0	0	23	0	0	0	0	0	24/09/2020
0	0	0	0	0	0	0	0	0	0	0	0	0	0	0	0	6	0	0	0	0	0	01/10/2020
0	0	0	0	0	0	0	0	0	0	0	0	0	0	0	0	27	0	0	0	0	0	08/10/2020
0	0	0	0	0	0	0	0	0	0	0	0	0	0	0	0	44	0	0	1	0	0	15/10/2020
0	0	0	0	0	0	0	0	0	0	0	0	0	0	0	0	45	0	0	0	0	0	22/10/2020
0	0	0	0	0	0	0	0	0	0	0	0	0	0	0	0	62	0	0	0	0	0	29/10/2020
0	0	0	0	0	0	0	0	0	0	0	0	0	0	0	0	135	0	0	1	0	0	05/11/2020
0	0	0	0	0	0	0	0	0	0	0	0	0	0	0	0	160	0	0	1	0	0	12/11/2020
0	0	0	0	0	0	0	0	0	0	0	0	0	0	0	0	35	0	0	3	0	0	19/11/2020
3	0	0	0	0	0	0	0	0	0	0	0	0	0	0	0	98	0	0	1	0	0	26/11/2020
0	0	0	0	0	0	0	0	0	0	0	0	0	0	0	0	50	0	0	24	0	0	03/12/2020
0	0	0	0	0	0	0	0	0	0	0	0	0	0	0	0	15	0	0	4	0	0	10/12/2020
2	0	0	0	0	0	0	0	0	0	0	0	0	0	0	0	61	0	0	14	0	0	17/12/2020
2	1	0	0	0	0	0	0	0	0	0	0	0	0	0	0	87	0	0	89	0	0	24/12/2020
16	0	0	0	0	0	0	0	0	0	0	0	0	0	0	0	295	0	0	92	0	0	31/12/2020
56	0	0	0	0	0	0	0	0	0	0	0	0	0	0	0	167	0	0	33	0	0	07/01/2021
84	76	0	0	0	0	2	0	0	0	0	0	0	0	0	0	56	0	0	283	0	0	14/01/2021
16	142	0	0	0	0	0	0	0	0	0	0	0	0	0	0	49	0	0	664	0	0	21/01/2021
51	76	0	4	0	0	0	0	0	0	0	0	0	0	0	0	151	0	0	1288	0	0	28/01/2021
31	83	0	1	0	0	0	0	0	0	0	0	0	0	0	0	102	0	0	761	0	0	04/02/2021
179	36	0	1	0	0	0	0	0	0	0	0	0	0	0	0	112	0	0	407	0	0	11/02/2021
119	34	0	0	0	0	0	0	0	0	0	0	0	0	0	0	80	0	0	354	0	0	18/02/2021
190	42	0	1	0	0	0	0	0	0	0	0	0	0	0	0	70	0	0	127	0	0	25/02/2021
187	60	0	3	0	0	0	0	0	0	0	0	0	0	0	0	54	0	0	517	0	0	04/03/2021
318	80	0	3	0	0	0	0	0	0	0	0	0	0	0	0	68	0	0	1098	0	0	11/03/2021
255	36	0	0	0	0	0	0	0	0	0	0	0	0	0	0	29	0	0	1359	0	0	18/03/2021
232	28	0	0	0	0	0	0	0	0	0	0	0	0	0	0	12	0	0	1848	0	0	25/03/2021
125	16	0	1	0	0	1	0	0	0	0	0	0	0	0	0	14	0	0	1252	0	0	01/04/2021
173	12	0	0	0	0	1	0	0	0	0	0	0	0	0	0	12	0	0	913	0	0	08/04/2021
132	20	0	0	0	0	2	0	0	0	0	0	0	0	0	0	17	1	0	2504	0	0	15/04/2021
147	29	0	1	0	0	2	0	0	0	0	0	0	0	0	0	16	0	0	3216	0	0	22/04/2021
140	20	0	2	0	0	4	0	0	0	0	0	0	0	0	0	15	0	0	1616	0	0	29/04/2021
161	2	0	0	0	0	4	0	0	0	0	0	0	0	0	0	11	0	0	1474	0	0	06/05/2021
368	0	0	0	0	0	9	0	28	0	0	0	0	0	0	0	28	5	0	1667	0	0	13/05/2021
196	7	0	0	0	0	7	0	20	0	0	0	0	0	0	0	15	6	0	1087	0	0	20/05/2021
124	4	0	0	0	0	10	0	0	0	0	0	0	0	0	0	7	7	0	493	0	0	27/05/2021
51	11	0	0	0	0	46	0	1	0	0	0	0	0	0	0	15	6	0	381	0	0	03/06/2021
131	3	0	0	0	0	229	0	0	0	0	0	0	0	0	0	6	4	0	628	0	0	10/06/2021
235	1	0	0	0	0	357	0	0	0	1	0	0	0	0	0	12	2	0	220	0	0	17/06/2021
47	0	0	0	0	0	304	0	0	0	0	0	0	0	0	0	2	0	0	110	0	0	24/06/2021
42	0	0	1	0	0	360	0	0	0	0	0	0	0	0	0	1	0	0	215	0	0	01/07/2021
12	0	0	0	0	0	543	0	0	0	0	0	0	0	0	0	0	1	0	59	0	0	08/07/2021
5	0	0	0	0	0	1034	0	0	0	0	0	0	0	0	0	0	0	0	49	0	0	15/07/2021
3	0	0	0	0	0	1309	0	0	0	0	0	0	0	0	0	0	0	0	33	0	0	22/07/2021
3	1	0	0	0	1	1353	0	0	0	0	0	0	0	0	0	0	1	0	36	0	0	29/07/2021
0	2	0	0	0	0	1499	0	0	0	0	0	0	0	0	0	0	1	0	55	0	0	05/08/2021
0	0	0	0	0	0	1913	0	0	0	0	0	0	0	0	0	2	0	0	54	0	0	12/08/2021
0	0	0	0	0	0	1230	0	0	4	0	0	0	0	0	0	0	0	0	32	0	0	19/08/2021
0	0	0	0	0	0	2781	0	0	0	0	0	0	0	0	0	0	0	0	70	0	0	26/08/2021
0	1	0	0	0	0	1966	0	0	0	0	0	0	0	0	0	0	1	0	44	0	0	02/09/2021
0	0	0	0	0	0	1590	0	0	0	0	0	0	0	0	0	0	0	0	30	0	0	09/09/2021
0	0	0	0	0	0	1212	0	0	0	0	0	0	0	0	0	0	0	0	15	0	0	16/09/2021
0	0	0	0	0	0	837	0	0	1	0	0	0	0	0	0	0	0	0	10	0	0	23/09/2021
0	0	0	0	0	0	1622	0	0	0	0	0	0	0	0	0	0	0	0	86	0	0	30/09/2021
0	0	0	0	0	0	1088	0	0	0	0	0	0	0	0	0	0	0	0	26	0	0	07/10/2021
0	0	0	0	0	0	1539	0	0	0	0	0	0	0	0	0	0	0	0	61	0	0	14/10/2021
0	0	0	0	0	0	2156	0	0	0	0	0	0	0	0	0	0	0	0	80	0	0	21/10/2021
0	0	0	0	0	0	1078	0	0	0	0	0	0	0	0	0	0	0	0	44	0	0	28/10/2021
0	0	0	0	0	0	681	0	0	2	0	0	0	0	0	0	0	0	0	12	0	0	04/11/2021
0	0	0	0	0	0	947	0	0	0	0	0	0	0	0	0	0	0	0	37	0	0	11/11/2021
0	0	0	0	0	0	1024	0	0	0	0	0	0	0	0	0	0	0	0	26	0	0	18/11/2021
0	0	0	0	0	0	628	0	0	8	0	0	0	0	0	0	0	0	0	30	0	0	25/11/2021
0	0	0	0	0	0	1387	0	0	22	0	0	0	0	0	0	0	0	0	56	0	0	02/12/2021
0	0	0	0	0	0	842	0	0	28	0	0	0	0	0	0	0	0	0	31	0	0	09/12/2021
0	0	0	0	0	0	419	0	0	50	0	0	0	0	0	0	0	0	0	10	0	0	16/12/2021
0	0	0	0	0	0	386	0	0	160	0	0	0	0	0	0	2	0	0	285	0	0	23/12/2021
0	0	0	0	0	0	385	0	0	432	17	0	0	0	0	0	5	0	0	822	0	0	30/12/2021
0	0	0	0	0	0	574	0	0	334	19	0	0	7	0	0	2	0	0	1974	0	0	06/01/2022
0	0	0	0	0	0	347	0	0	282	30	0	0	0	0	0	1	0	0	1951	0	0	13/01/2022
0	0	0	0	0	0	27	0	0	491	165	0	0	0	0	0	4	0	0	1004	0	0	20/01/2022
0	0	0	0	0	0	16	0	0	338	192	0	0	0	0	0	0	0	0	1116	0	0	27/01/2022
0	0	0	0	0	0	4	0	0	663	517	0	0	0	0	0	2	0	0	808	0	0	03/02/2022
0	0	0	0	0	0	2	0	0	395	392	1	0	11	0	0	4	0	0	1892	0	0	10/02/2022
0	0	0	0	0	0	1	0	0	524	213	0	0	0	0	0	2	0	0	1405	0	0	17/02/2022
0	0	0	0	0	0	1	0	0	335	316	0	0	0	0	0	9	0	0	1919	0	0	24/02/2022
0	0	0	0	0	0	4	0	0	324	539	0	0	0	0	0	1	0	0	1522	0	0	03/03/2022
0	0	0	0	0	0	0	0	0	122	487	0	0	0	0	0	0	0	0	1526	0	0	10/03/2022
0	0	0	0	0	0	0	0	0	161	753	0	0	0	0	0	16	0	0	1644	0	0	17/03/2022
0	0	0	0	0	0	0	0	0	290	661	0	0	0	0	0	8	0	0	1670	0	0	24/03/2022
0	0	0	0	0	0	0	0	0	73	587	0	0	1	0	0	1	0	0	1130	0	0	31/03/2022
0	0	0	0	0	0	0	0	0	40	622	0	3	0	0	0	2	0	0	2125	0	0	07/04/2022
0	0	0	0	0	0	0	0	0	24	530	0	2	0	0	0	1	0	0	2391	0	0	14/04/2022
0	0	0	0	0	0	1	0	0	11	563	0	55	16	0	0	3	0	0	2004	0	0	21/04/2022
0	0	0	0	0	0	0	0	0	6	489	0	32	16	0	0	4	0	0	2374	0	0	28/04/2022
0	0	0	0	0	0	0	0	0	6	515	0	31	69	0	0	0	0	0	2079	0	0	05/05/2022
0	0	0	0	0	0	4	0	0	2	582	0	27	86	0	0	1	0	0	1779	0	0	12/05/2022
0	0	0	0	0	0	3	0	0	1	600	0	46	125	0	0	1	0	0	2392	0	0	19/05/2022
0	0	0	0	0	0	0	0	0	3	969	0	54	198	0	0	1	0	0	1318	0	0	26/05/2022
0	0	0	0	0	0	0	0	0	5	838	0	24	199	0	0	3	0	0	2081	0	0	02/06/2022
0	0	0	0	0	0	0	0	0	2	513	0	51	493	0	0	4	0	0	2296	0	0	09/06/2022
0	0	0	0	0	0	0	0	0	3	462	0	72	656	0	0	5	0	0	1933	0	0	16/06/2022
0	0	0	0	0	0	0	0	0	0	470	0	36	635	0	0	1	0	0	2631	0	0	23/06/2022
0	0	0	0	0	0	0	0	0	0	122	1	60	720	0	0	5	0	0	2758	0	0	30/06/2022
0	0	0	0	0	0	0	0	0	2	93	0	31	579	0	0	7	0	0	2168	0	0	07/07/2022
0	0	0	0	0	0	0	0	0	1	56	1	37	667	0	0	4	0	0	2787	0	0	14/07/2022
0	0	0	0	0	0	1	0	0	1	63	0	48	988	0	0	6	0	0	2130	0	0	21/07/2022
0	0	0	0	0	0	0	0	0	12	57	27	14	521	49	0	5	0	0	2585	4	1	28/07/2022
0	0	0	0	0	0	0	0	0	4	55	33	17	436	71	0	3	0	0	2742	1	3	04/08/2022
0	0	0	0	0	0	0	0	0	0	40	13	17	620	0	0	6	0	0	2385	0	0	11/08/2022
0	0	0	0	0	0	2	0	0	1	35	26	23	856	0	0	2	0	0	2819	0	0	18/08/2022
0	0	0	0	0	0	0	0	0	1	21	28	47	1046	0	0	5	0	0	1691	1	0	25/08/2022
0	0	0	0	0	0	0	0	0	0	16	28	14	566	2	0	1	0	0	2813	0	0	01/09/2022
0	0	0	0	0	0	0	0	0	1	11	45	25	739	1	0	7	0	0	2290	0	0	08/09/2022
0	0	0	0	0	0	0	0	0	2	15	72	36	1141	14	0	11	0	0	1992	0	0	15/09/2022
0	0	0	0	0	0	1	0	0	1	17	66	16	651	10	0	0	0	0	2826	5	0	22/09/2022
0	0	0	0	0	0	0	0	0	1	40	130	26	996	35	0	3	0	0	2379	5	0	29/09/2022
0	0	0	0	0	0	0	0	0	0	88	46	18	1027	47	0	2	0	0	2273	22	0	06/10/2022
0	0	0	0	0	0	0	0	0	2	65	120	33	571	45	0	6	0	0	2482	24	0	13/10/2022
0	0	0	0	0	0	0	0	0	0	41	66	4	325	29	0	2	0	0	2695	35	0	20/10/2022
0	0	0	0	0	0	0	0	0	2	32	103	16	920	120	0	3	0	0	2082	34	0	27/10/2022
0	0	0	0	0	0	1	0	0	1	15	79	6	466	81	0	1	0	0	2145	51	0	03/11/2022
0	0	0	0	0	0	0	0	0	1	25	101	6	696	130	0	1	0	0	2071	55	0	10/11/2022
0	0	0	0	0	0	0	0	0	3	24	121	11	624	182	0	1	0	0	2108	99	0	17/11/2022
0	0	0	0	0	0	0	0	0	0	9	72	9	507	270	0	3	0	0	2032	62	0	24/11/2022
0	0	0	0	0	0	0	0	0	0	9	97	8	653	454	0	0	0	0	2055	86	0	01/12/2022
0	0	0	0	0	0	0	0	0	0	7	58	4	305	226	0	1	0	0	2058	53	0	08/12/2022
0	0	0	0	0	0	0	0	0	0	20	152	4	486	530	0	0	0	0	1693	47	2	15/12/2022
0	0	0	0	0	0	0	0	0	0	27	200	3	433	556	0	4	0	0	1409	42	15	22/12/2022
0	0	0	0	0	0	0	0	0	1	26	173	3	294	442	0	3	0	0	1476	48	25	29/12/2022
0	0	0	0	0	0	0	0	0	1	12	117	2	214	335	0	1	0	0	1585	39	22	05/01/2023
0	0	0	0	0	0	0	0	0	0	23	166	0	231	424	0	0	0	0	1332	49	81	12/01/2023
0	0	0	0	0	0	0	0	0	1	21	279	0	171	442	0	7	0	0	981	37	129	19/01/2023
0	0	0	0	0	0	0	0	0	0	23	265	3	106	408	0	6	0	0	1185	46	223	26/01/2023
0	0	0	0	0	0	0	0	0	0	26	236	1	86	302	0	3	0	0	1547	30	320	02/02/2023
0	0	0	0	0	0	0	0	0	1	14	257	0	64	283	0	1	0	0	1486	44	500	09/02/2023
0	0	0	0	0	0	0	0	0	0	29	230	0	30	229	0	0	0	0	1892	30	515	16/02/2023
0	0	0	0	0	0	0	0	0	0	6	201	0	24	149	0	1	0	0	1794	24	698	23/02/2023
0	0	0	0	0	0	0	0	0	0	21	154	0	22	115	0	2	0	0	2125	30	663	02/03/2023
0	0	0	0	0	0	0	0	0	0	3	160	0	13	81	0	2	0	0	1710	32	781	09/03/2023
0	0	0	0	0	0	0	0	0	0	1	77	0	8	39	0	0	0	0	1470	21	506	16/03/2023
0	0	0	0	0	0	0	0	0	0	1	78	0	6	42	0	2	0	0	966	13	580	23/03/2023
0	0	0	0	0	0	0	0	0	0	1	61	0	2	22	0	1	0	0	0	9	477	30/03/2023

## Sheet: Belgium
B.1.1.7	B.1.351	B.1.427/B.1.429	B.1.525	B.1.616	B.1.617.1	B.1.617.2	B.1.620	B.1.621	BA.1	BA.2	BA.2.75	BA.4	BA.5	BQ.1	C.37	Other	P.1	P.3	UNK	XBB	XBB.1.5	Thursday
0	0	0	0	0	0	0	0	0	0	0	0	0	0	0	0	0	0	0	0	0	0	02/01/2020
0	0	0	0	0	0	0	0	0	0	0	0	0	0	0	0	0	0	0	0	0	0	09/01/2020
0	0	0	0	0	0	0	0	0	0	0	0	0	0	0	0	0	0	0	0	0	0	16/01/2020
0	0	0	0	0	0	0	0	0	0	0	0	0	0	0	0	0	0	0	0	0	0	23/01/2020
0	0	0	0	0	0	0	0	0	0	0	0	0	0	0	0	0	0	0	0	0	0	30/01/2020
0	0	0	0	0	0	0	0	0	0	0	0	0	0	0	0	2	0	0	0	0	0	06/02/2020
0	0	0	0	0	0	0	0	0	0	0	0	0	0	0	0	1	0	0	0	0	0	13/02/2020
0	0	0	0	0	0	0	0	0	0	0	0	0	0	0	0	0	0	0	0	0	0	20/02/2020
0	0	0	0	0	0	0	0	0	0	0	0	0	0	0	0	7	0	0	0	0	0	27/02/2020
0	0	0	0	0	0	0	0	0	0	0	0	0	0	0	0	105	0	0	0	0	0	05/03/2020
0	0	0	0	0	0	0	0	0	0	0	0	0	1	0	0	58	0	0	0	0	0	12/03/2020
0	0	0	0	0	0	0	0	0	0	0	0	0	0	0	0	129	0	0	0	0	0	19/03/2020
0	0	0	0	0	0	0	0	0	0	0	0	0	0	0	0	300	0	0	0	0	0	26/03/2020
0	0	0	0	0	0	0	0	0	0	0	0	0	0	0	0	202	0	0	7	0	0	02/04/2020
0	0	0	0	0	0	0	0	0	0	0	0	0	0	0	0	197	0	0	0	0	0	09/04/2020
0	0	0	0	0	0	0	0	0	0	0	0	0	0	0	0	123	0	0	0	0	0	16/04/2020
0	0	0	0	0	0	0	0	0	0	0	0	0	0	0	0	39	0	0	0	0	0	23/04/2020
0	0	0	0	0	0	0	0	0	0	0	0	0	0	0	0	71	0	0	0	0	0	30/04/2020
0	0	0	0	0	0	0	0	0	0	0	0	0	0	0	0	65	0	0	0	0	0	07/05/2020
0	0	0	0	0	0	0	0	0	0	0	0	0	0	0	0	46	0	0	0	0	0	14/05/2020
0	0	0	0	0	0	0	0	0	0	0	0	0	0	0	0	22	0	0	0	0	0	21/05/2020
0	0	0	0	0	0	0	0	0	0	0	0	0	0	0	0	7	0	0	0	0	0	28/05/2020
0	0	0	0	0	0	0	0	0	0	0	0	0	0	0	0	8	0	0	0	0	0	04/06/2020
0	0	0	0	0	0	0	0	0	0	0	0	0	0	0	0	7	0	0	0	0	0	11/06/2020
0	0	0	0	0	0	0	0	0	0	0	0	0	0	0	0	31	0	0	0	0	0	18/06/2020
0	0	0	0	0	0	0	0	0	0	0	0	0	0	0	0	11	0	0	0	0	0	25/06/2020
0	0	0	0	0	0	0	0	0	0	0	0	0	0	0	0	28	0	0	0	0	0	02/07/2020
0	0	0	0	0	0	0	0	0	0	0	0	0	0	0	0	19	0	0	0	0	0	09/07/2020
0	0	0	0	0	0	0	0	0	0	0	0	0	0	0	0	20	0	0	0	0	0	16/07/2020
0	0	0	0	0	0	0	0	0	0	0	0	0	0	0	0	65	0	0	0	0	0	23/07/2020
0	0	0	0	0	0	0	0	0	0	0	0	0	0	0	0	82	0	0	0	0	0	30/07/2020
0	0	0	0	0	0	0	0	0	0	0	0	0	0	0	0	97	0	0	0	0	0	06/08/2020
0	0	0	0	0	0	0	0	0	0	0	0	0	0	0	0	33	0	0	0	0	0	13/08/2020
0	0	0	0	0	0	0	0	0	0	0	0	0	0	0	0	29	0	0	0	0	0	20/08/2020
0	0	0	0	0	0	0	0	0	0	0	0	0	0	0	0	25	0	0	0	0	0	27/08/2020
0	0	0	0	0	0	0	0	0	0	0	0	0	0	0	0	34	0	0	0	0	0	03/09/2020
0	0	0	0	0	0	0	0	0	0	0	0	0	0	0	0	54	0	0	0	0	0	10/09/2020
0	0	0	0	0	0	0	0	0	0	0	0	0	0	0	0	145	0	0	0	0	0	17/09/2020
0	0	0	0	0	0	0	0	0	0	0	0	0	0	0	0	101	0	0	0	0	0	24/09/2020
0	0	0	0	0	0	0	0	0	0	0	0	0	0	0	0	18	0	0	0	0	0	01/10/2020
0	0	0	0	0	0	0	0	0	0	0	0	0	0	0	0	112	0	0	0	0	0	08/10/2020
0	0	0	0	0	0	0	0	0	0	0	0	0	0	0	0	104	0	0	0	0	0	15/10/2020
0	0	0	0	0	0	0	0	0	0	0	0	0	0	0	0	258	0	0	2	0	0	22/10/2020
0	0	0	0	0	0	0	0	0	0	0	0	0	0	0	0	161	0	0	0	0	0	29/10/2020
0	0	0	0	0	0	0	0	0	0	0	0	0	0	0	0	57	0	0	0	0	0	05/11/2020
0	0	0	0	0	0	0	0	0	0	0	0	0	0	0	0	149	0	0	1	0	0	12/11/2020
0	0	0	0	0	0	0	0	0	0	0	0	0	0	0	0	96	0	0	1	0	0	19/11/2020
0	0	0	0	0	0	0	0	0	0	0	0	0	0	0	0	84	0	0	0	0	0	26/11/2020
3	0	0	0	0	0	0	0	0	0	0	0	0	0	0	0	62	0	0	1	0	0	03/12/2020
0	0	0	0	0	0	0	0	0	0	0	0	0	0	0	0	106	0	0	1	0	0	10/12/2020
0	2	0	0	0	0	0	0	0	0	0	0	0	0	0	0	237	0	0	0	0	0	17/12/2020
15	0	0	0	0	0	0	0	0	0	0	0	0	0	0	0	45	0	0	0	0	0	24/12/2020
35	7	0	0	0	0	0	0	0	0	0	0	0	0	0	0	139	0	0	0	0	0	31/12/2020
65	5	0	0	0	0	1	0	0	1	0	0	0	0	0	0	218	0	0	0	0	0	07/01/2021
196	12	0	0	0	0	2	0	0	0	0	0	0	0	0	0	278	0	0	1	0	0	14/01/2021
372	30	1	2	0	0	0	0	0	0	0	0	0	0	0	0	480	0	0	1	0	0	21/01/2021
330	36	0	2	0	0	1	0	0	4	0	0	0	0	0	0	505	2	0	1	0	0	28/01/2021
394	57	0	0	0	0	0	0	0	0	0	0	0	0	0	0	490	5	0	4	0	0	04/02/2021
340	72	0	3	0	0	0	0	0	0	0	0	0	0	0	0	326	17	0	5	0	0	11/02/2021
530	69	0	0	0	0	0	0	0	0	0	0	0	0	0	0	422	28	0	0	0	0	18/02/2021
695	105	0	6	0	0	0	0	0	0	0	0	0	0	0	0	331	40	0	0	0	0	25/02/2021
656	134	0	9	0	0	0	1	0	0	0	0	0	0	0	0	223	40	0	0	0	0	04/03/2021
1047	112	0	4	0	0	0	1	0	0	0	0	0	0	0	0	216	49	0	0	0	0	11/03/2021
1183	111	0	6	0	0	0	2	0	0	0	0	0	0	0	0	138	91	0	0	0	0	18/03/2021
1439	80	0	8	0	1	0	3	0	0	0	0	0	0	0	0	138	98	0	0	0	0	25/03/2021
1402	48	0	9	0	4	0	2	0	0	0	0	0	0	0	0	119	117	0	1	0	0	01/04/2021
1117	36	0	12	0	2	4	1	0	0	0	0	0	0	0	0	63	137	0	1	0	0	08/04/2021
1304	29	0	7	0	0	5	3	0	0	0	0	0	0	0	0	77	148	0	0	0	0	15/04/2021
1300	42	0	5	0	3	40	6	0	0	0	0	0	0	0	0	104	158	0	1	0	0	22/04/2021
1418	23	0	3	0	4	60	2	0	0	0	0	0	0	0	0	86	116	0	0	0	0	29/04/2021
1306	30	0	2	0	1	49	2	0	0	0	0	0	0	0	0	52	148	0	0	0	0	06/05/2021
1212	37	0	1	0	2	49	3	0	0	0	0	0	0	0	0	61	167	0	0	0	0	13/05/2021
1365	10	0	0	0	0	97	1	1	0	0	0	0	0	0	0	58	168	0	1	0	0	20/05/2021
1002	12	0	1	0	0	94	1	1	0	0	0	0	0	0	0	30	126	0	0	0	0	27/05/2021
865	11	0	0	0	0	114	3	2	0	0	0	0	0	0	0	19	129	0	1	0	0	03/06/2021
626	8	0	0	0	0	146	3	9	0	0	0	0	0	0	0	7	78	0	0	0	0	10/06/2021
386	4	0	1	0	0	194	0	3	0	0	0	0	0	0	1	9	48	0	0	0	0	17/06/2021
235	3	0	1	0	0	302	0	2	0	0	0	0	0	0	1	6	8	1	0	0	0	24/06/2021
193	5	0	0	0	0	659	1	1	0	0	0	0	0	0	0	17	11	2	0	0	0	01/07/2021
261	1	0	0	0	0	1498	2	4	0	0	0	0	0	0	1	14	48	0	1	0	0	08/07/2021
124	6	0	1	0	0	1778	0	6	0	0	0	0	0	0	3	9	47	0	1	0	0	15/07/2021
47	5	0	0	0	0	1938	2	24	0	0	0	0	0	0	3	3	11	0	1	0	0	22/07/2021
24	2	0	0	0	0	1647	0	5	0	0	0	0	0	0	1	2	5	0	0	0	0	29/07/2021
16	0	0	0	0	0	2313	1	2	0	0	0	0	0	0	0	1	6	0	1	0	0	05/08/2021
4	0	0	0	0	0	2272	1	2	0	0	0	0	0	0	0	1	4	0	0	0	0	12/08/2021
6	0	0	0	0	0	2267	0	2	0	0	0	0	0	0	0	1	0	0	0	0	0	19/08/2021
6	0	0	0	0	0	2198	0	3	0	0	0	0	0	0	0	4	0	0	0	0	0	26/08/2021
0	0	0	0	0	0	2307	0	0	0	0	0	0	0	0	0	1	0	0	0	0	0	02/09/2021
0	0	0	0	0	0	1616	0	0	0	0	0	0	0	0	0	0	1	0	0	0	0	09/09/2021
1	0	0	0	0	0	1500	0	0	0	0	0	0	0	0	0	1	0	0	0	0	0	16/09/2021
0	0	0	0	0	0	1428	0	0	0	0	0	0	0	0	0	1	0	0	0	0	0	23/09/2021
3	0	0	0	0	0	1506	0	0	0	0	0	0	0	0	0	0	0	0	0	0	0	30/09/2021
0	0	0	0	0	0	1587	0	0	0	0	0	0	0	0	0	0	0	0	0	0	0	07/10/2021
0	0	0	0	0	0	1772	0	1	1	0	0	0	0	0	0	1	0	0	1	0	0	14/10/2021
0	0	0	0	0	0	2158	0	0	0	0	0	0	1	0	0	2	0	0	2	0	0	21/10/2021
0	0	0	0	0	0	1810	0	0	0	0	0	0	0	0	0	0	0	0	1	0	0	28/10/2021
0	0	0	0	0	0	1439	0	0	0	0	0	0	0	0	0	0	0	0	1	0	0	04/11/2021
1	0	0	0	0	0	1896	0	0	0	0	0	0	0	0	0	0	0	0	0	0	0	11/11/2021
0	0	0	0	0	0	2369	0	0	5	0	0	0	0	0	0	1	0	0	0	0	0	18/11/2021
0	0	0	0	0	0	2288	0	0	2	0	0	0	0	0	0	1	0	0	0	0	0	25/11/2021
0	0	0	0	0	0	2331	0	0	57	0	0	0	0	0	0	0	1	0	1	0	0	02/12/2021
0	0	0	0	0	0	2193	0	0	289	0	0	0	0	0	0	1	0	0	3	0	0	09/12/2021
0	0	0	0	0	0	1632	0	0	987	1	0	0	0	0	0	15	0	0	0	0	0	16/12/2021
0	0	0	0	0	0	914	0	0	1074	2	0	0	0	0	0	6	0	0	1	0	0	23/12/2021
1	0	0	0	0	0	562	0	0	2201	5	0	0	0	0	0	4	0	0	6	0	0	30/12/2021
0	0	0	0	0	0	252	0	0	3141	23	0	1	2	0	0	74	0	0	8	0	0	06/01/2022
0	0	0	0	0	0	92	0	0	3381	114	0	0	0	0	0	4	0	0	31	0	0	13/01/2022
0	0	0	0	0	0	31	0	0	4216	184	0	0	0	1	0	6	0	0	9	0	1	20/01/2022
0	0	0	0	0	0	32	0	0	2892	639	0	0	0	0	0	6	0	0	13	0	0	27/01/2022
0	0	0	0	0	0	14	0	0	2708	792	0	0	0	0	0	3	0	0	3	0	0	03/02/2022
0	0	0	0	0	0	5	0	0	2136	1131	0	0	3	0	0	12	0	0	13	0	0	10/02/2022
0	0	0	0	0	0	3	0	0	2094	1444	0	0	0	0	0	14	0	0	3	0	0	17/02/2022
0	0	0	0	0	0	5	0	0	1603	1633	0	0	0	0	0	11	0	0	1	0	0	24/02/2022
0	0	0	0	0	0	4	0	0	1082	1463	1	0	0	0	0	22	0	0	1	0	4	03/03/2022
0	0	0	0	0	0	5	0	0	664	2245	0	0	1	1	0	4	0	0	0	0	2	10/03/2022
0	0	0	0	0	0	2	0	0	352	2266	0	0	0	0	0	2	0	0	2	0	0	17/03/2022
0	0	0	0	0	0	0	0	0	219	2222	0	0	0	0	0	2	0	0	0	0	0	24/03/2022
0	0	0	0	0	0	0	0	0	131	2249	0	1	0	0	0	3	0	0	2	0	0	31/03/2022
0	0	0	0	0	0	1	0	0	72	1825	0	9	0	0	0	2	0	0	0	0	0	07/04/2022
0	0	0	0	0	0	1	0	0	62	2040	0	4	0	0	0	2	0	0	0	0	0	14/04/2022
0	0	0	0	0	0	0	0	0	18	1582	0	4	2	0	0	4	0	0	4	0	0	21/04/2022
0	0	0	0	0	0	0	0	0	16	1552	0	23	8	0	0	2	0	0	1	0	0	28/04/2022
0	0	0	0	0	0	0	0	0	7	1448	0	43	14	0	0	1	0	0	0	0	0	05/05/2022
0	0	0	0	0	0	0	0	0	7	1342	0	54	53	0	0	2	0	0	0	0	0	12/05/2022
0	0	0	0	0	0	0	0	0	7	866	0	47	63	0	0	0	0	0	0	0	0	19/05/2022
0	0	0	0	0	0	0	0	0	2	547	0	53	141	0	0	1	0	0	0	0	0	26/05/2022
0	0	0	0	0	0	1	0	0	1	620	0	72	317	0	0	0	0	0	2	0	0	02/06/2022
0	0	0	0	0	0	0	0	0	2	627	0	115	680	0	0	3	0	0	0	0	0	09/06/2022
0	0	0	0	0	0	0	0	0	2	437	0	129	974	0	0	6	0	0	0	0	0	16/06/2022
0	0	0	0	0	0	0	0	0	2	345	0	175	1736	0	0	0	0	0	2	0	0	23/06/2022
0	0	0	0	0	0	0	0	0	1	165	0	130	1485	0	0	5	0	0	1	0	0	30/06/2022
0	0	0	0	0	0	0	0	0	0	137	0	105	1684	0	0	5	0	0	2	0	0	07/07/2022
0	0	0	0	0	0	0	0	0	1	57	0	112	1719	0	0	9	0	0	1	0	0	14/07/2022
0	0	0	0	0	0	1	0	0	1	28	1	57	1321	0	0	6	0	0	2	0	0	21/07/2022
0	0	0	0	0	0	0	0	0	1	36	2	66	1379	0	0	4	0	0	0	0	0	28/07/2022
0	0	0	0	0	0	2	0	0	0	11	6	49	1033	0	0	6	0	0	1	0	0	04/08/2022
0	0	0	0	0	0	0	0	0	3	14	7	45	958	0	0	4	0	0	2	0	0	11/08/2022
0	0	0	0	0	0	0	0	0	3	3	5	35	854	1	0	6	0	0	1	0	0	18/08/2022
0	0	0	0	0	0	0	0	0	0	5	7	25	730	1	0	5	0	0	1	0	0	25/08/2022
0	0	0	0	0	0	0	0	0	1	4	19	38	749	1	0	5	0	0	0	0	0	01/09/2022
0	0	0	0	0	0	0	0	0	1	2	13	46	778	7	0	2	0	0	0	0	0	08/09/2022
0	0	0	0	0	0	0	0	0	0	3	15	42	824	15	0	1	0	0	0	0	0	15/09/2022
0	0	0	0	0	0	0	0	0	1	5	18	74	799	45	0	3	0	0	0	6	0	22/09/2022
0	0	0	0	0	0	0	0	0	0	11	27	54	996	68	0	2	0	0	1	3	0	29/09/2022
0	0	0	0	0	0	0	0	0	2	9	43	62	1004	130	0	1	0	0	2	9	0	06/10/2022
0	0	0	0	0	0	0	0	0	0	4	35	37	790	157	0	2	0	0	0	8	0	13/10/2022
0	0	0	0	0	0	0	0	0	1	3	35	28	539	159	0	2	0	0	0	5	0	20/10/2022
0	0	0	0	0	0	2	0	0	0	2	22	17	353	133	0	0	0	0	0	3	0	27/10/2022
0	0	0	0	0	0	0	0	0	0	3	17	8	178	95	0	0	0	0	0	10	0	03/11/2022
0	0	0	0	0	0	0	0	0	0	4	14	3	141	135	0	0	0	0	1	4	0	10/11/2022
0	0	0	0	0	0	0	0	0	1	1	21	7	111	178	0	0	0	0	1	11	0	17/11/2022
0	0	0	0	0	0	0	0	0	2	2	21	3	118	233	0	0	0	0	0	15	0	24/11/2022
0	0	0	0	0	0	0	0	0	0	2	23	2	83	254	0	1	0	0	0	20	0	01/12/2022
0	0	0	0	0	0	0	0	0	0	1	45	7	91	306	0	0	0	0	0	24	0	08/12/2022
0	0	0	0	0	0	0	0	0	1	4	41	1	61	352	0	0	0	0	0	17	1	15/12/2022
0	0	0	0	0	0	0	0	0	0	1	47	1	49	317	0	2	0	0	0	24	1	22/12/2022
0	0	0	0	0	0	0	0	0	0	1	33	0	26	231	0	0	0	0	3	17	4	29/12/2022
0	0	0	0	0	0	0	0	0	0	2	40	1	43	271	0	1	0	0	0	19	6	05/01/2023
0	0	0	0	0	0	0	0	0	0	0	52	0	35	164	0	0	0	0	0	15	7	12/01/2023
0	0	0	0	0	0	0	0	0	1	1	36	0	31	138	0	0	0	0	1	15	9	19/01/2023
0	0	0	0	0	0	0	0	0	0	0	42	1	9	122	0	0	0	0	2	9	20	26/01/2023
0	0	0	0	0	0	0	0	0	0	0	70	0	14	161	0	2	0	0	0	12	49	02/02/2023
0	0	0	0	0	0	0	0	0	0	0	89	0	25	189	0	0	0	0	3	18	94	09/02/2023
0	0	0	0	0	0	0	0	0	0	0	69	0	6	144	0	0	0	0	0	10	134	16/02/2023
0	0	0	0	0	0	0	0	0	1	3	128	0	17	113	0	0	0	0	2	15	254	23/02/2023
0	0	0	0	0	0	0	0	0	0	2	84	0	6	79	0	1	0	0	1	31	290	02/03/2023
0	0	0	0	0	0	0	0	0	0	3	50	0	2	51	0	0	0	0	1	28	260	09/03/2023
0	0	0	0	0	0	0	0	0	1	1	48	0	1	30	0	0	0	0	2	27	182	16/03/2023
0	0	0	0	0	0	0	0	0	0	0	19	0	1	10	0	0	0	0	0	17	130	23/03/2023
0	0	0	0	0	0	0	0	0	0	0	6	0	0	2	0	0	0	0	0	24	29	30/03/2023

## Sheet: Bulgaria
B.1.1.7	B.1.351	B.1.427/B.1.429	B.1.525	B.1.616	B.1.617.1	B.1.617.2	B.1.620	B.1.621	BA.1	BA.2	BA.2.75	BA.4	BA.5	BQ.1	C.37	Other	P.1	P.3	UNK	XBB	XBB.1.5	Thursday
0	0	0	0	0	0	0	0	0	0	0	0	0	0	0	0	0	0	0	0	0	0	02/01/2020
0	0	0	0	0	0	0	0	0	0	0	0	0	0	0	0	0	0	0	0	0	0	09/01/2020
0	0	0	0	0	0	0	0	0	0	0	0	0	0	0	0	0	0	0	0	0	0	16/01/2020
0	0	0	0	0	0	0	0	0	0	0	0	0	0	0	0	0	0	0	0	0	0	23/01/2020
0	0	0	0	0	0	0	0	0	0	0	0	0	0	0	0	0	0	0	0	0	0	30/01/2020
0	0	0	0	0	0	0	0	0	0	0	0	0	0	0	0	0	0	0	0	0	0	06/02/2020
0	0	0	0	0	0	0	0	0	0	0	0	0	0	0	0	0	0	0	0	0	0	13/02/2020
0	0	0	0	0	0	0	0	0	0	0	0	0	0	0	0	0	0	0	0	0	0	20/02/2020
0	0	0	0	0	0	0	0	0	0	0	0	0	0	0	0	0	0	0	0	0	0	27/02/2020
0	0	0	0	0	0	0	0	0	0	0	0	0	0	0	0	0	0	0	0	0	0	05/03/2020
0	0	0	0	0	0	0	0	0	0	0	0	0	0	0	0	1	0	0	0	0	0	12/03/2020
0	0	0	0	0	0	0	0	0	0	0	0	0	0	0	0	1	0	0	0	0	0	19/03/2020
0	0	0	0	0	0	0	0	0	0	0	0	0	0	0	0	0	0	0	0	0	0	26/03/2020
0	0	0	0	0	0	0	0	0	0	0	0	0	0	0	0	2	0	0	0	0	0	02/04/2020
0	0	0	0	0	0	0	0	0	0	0	0	0	0	0	0	0	0	0	0	0	0	09/04/2020
0	0	0	0	0	0	0	0	0	0	0	0	0	0	0	0	2	0	0	0	0	0	16/04/2020
0	0	0	0	0	0	0	0	0	0	0	0	0	0	0	0	3	0	0	0	0	0	23/04/2020
0	0	0	0	0	0	0	0	0	0	0	0	0	0	0	0	2	0	0	0	0	0	30/04/2020
0	0	0	0	0	0	0	0	0	0	0	0	0	0	0	0	1	0	0	0	0	0	07/05/2020
0	0	0	0	0	0	0	0	0	0	0	0	0	0	0	0	3	0	0	0	0	0	14/05/2020
0	0	0	0	0	0	0	0	0	0	0	0	0	0	0	0	0	0	0	0	0	0	21/05/2020
0	0	0	0	0	0	0	0	0	0	0	0	0	0	0	0	0	0	0	0	0	0	28/05/2020
0	0	0	0	0	0	0	0	0	0	0	0	0	0	0	0	0	0	0	0	0	0	04/06/2020
0	0	0	0	0	0	0	0	0	0	0	0	0	0	0	0	0	0	0	0	0	0	11/06/2020
0	0	0	0	0	0	0	0	0	0	0	0	0	0	0	0	0	0	0	0	0	0	18/06/2020
0	0	0	0	0	0	0	0	0	0	0	0	0	0	0	0	0	0	0	0	0	0	25/06/2020
0	0	0	0	0	0	0	0	0	0	0	0	0	0	0	0	0	0	0	0	0	0	02/07/2020
0	0	0	0	0	0	0	0	0	0	0	0	0	0	0	0	1	0	0	0	0	0	09/07/2020
0	0	0	0	0	0	0	0	0	0	0	0	0	0	0	0	0	0	0	0	0	0	16/07/2020
0	0	0	0	0	0	0	0	0	0	0	0	0	0	0	0	0	0	0	0	0	0	23/07/2020
0	0	0	0	0	0	0	0	0	0	0	0	0	0	0	0	1	0	0	0	0	0	30/07/2020
0	0	0	0	0	0	0	0	0	0	0	0	0	0	0	0	4	0	0	0	0	0	06/08/2020
0	0	0	0	0	0	0	0	0	0	0	0	0	0	0	0	2	0	0	0	0	0	13/08/2020
0	0	0	0	0	0	0	0	0	0	0	0	0	0	0	0	2	0	0	0	0	0	20/08/2020
0	0	0	0	0	0	0	0	0	0	0	0	0	0	0	0	1	0	0	0	0	0	27/08/2020
0	0	0	0	0	0	0	0	0	0	0	0	0	0	0	0	2	0	0	0	0	0	03/09/2020
0	0	0	0	0	0	0	0	0	0	0	0	0	0	0	0	3	0	0	0	0	0	10/09/2020
0	0	0	0	0	0	0	0	0	0	0	0	0	0	0	0	2	0	0	0	0	0	17/09/2020
0	0	0	0	0	0	0	0	0	0	0	0	0	0	0	0	2	0	0	0	0	0	24/09/2020
0	0	0	0	0	0	0	0	0	0	0	0	0	0	0	0	2	0	0	0	0	0	01/10/2020
0	0	0	0	0	0	0	0	0	0	0	0	0	0	0	0	0	0	0	0	0	0	08/10/2020
0	0	0	0	0	0	0	0	0	0	0	0	0	0	0	0	1	0	0	0	0	0	15/10/2020
0	0	0	0	0	0	0	0	0	0	0	0	0	0	0	0	1	0	0	0	0	0	22/10/2020
0	0	0	0	0	0	0	0	0	0	0	0	0	0	0	0	3	0	0	0	0	0	29/10/2020
0	0	0	0	0	0	0	0	0	0	0	0	0	0	0	0	2	0	0	0	0	0	05/11/2020
0	0	0	0	0	0	0	0	0	0	0	0	0	0	0	0	1	0	0	0	0	0	12/11/2020
0	0	0	0	0	0	0	0	0	0	0	0	0	0	0	0	4	0	0	0	0	0	19/11/2020
0	0	0	0	0	0	0	0	0	0	0	0	0	0	0	0	1	0	0	0	0	0	26/11/2020
0	0	0	0	0	0	0	0	0	0	0	0	0	0	0	0	6	0	0	0	0	0	03/12/2020
1	0	0	0	0	0	0	0	0	0	0	0	0	0	0	0	24	0	0	0	0	0	10/12/2020
1	0	0	0	0	0	0	0	0	0	0	0	0	0	0	0	24	0	0	0	0	0	17/12/2020
0	0	0	0	0	0	0	0	0	0	0	0	0	0	0	0	15	0	0	0	0	0	24/12/2020
2	0	0	0	0	0	0	0	0	0	0	0	0	0	0	0	22	0	0	0	0	0	31/12/2020
20	0	0	0	0	0	0	0	0	0	0	0	0	0	0	0	36	0	0	0	0	0	07/01/2021
18	0	0	0	0	0	0	0	0	0	0	0	0	0	0	0	18	0	0	0	0	0	14/01/2021
44	0	0	0	0	0	0	0	0	0	0	0	0	0	0	0	12	0	0	0	0	0	21/01/2021
59	0	0	0	0	0	0	0	0	0	0	0	0	0	0	0	24	0	0	0	0	0	28/01/2021
111	0	0	0	0	0	0	0	0	0	0	0	0	0	0	0	26	0	0	0	0	0	04/02/2021
111	0	0	0	0	0	0	0	0	0	0	0	0	0	0	0	12	0	0	0	0	0	11/02/2021
123	0	0	0	0	0	0	0	0	0	0	0	0	0	0	0	5	0	0	0	0	0	18/02/2021
140	0	0	0	0	0	0	0	0	0	0	0	0	0	0	0	7	0	0	0	0	0	25/02/2021
241	0	0	0	0	0	0	0	0	0	0	0	0	0	0	0	20	0	0	0	0	0	04/03/2021
278	0	0	0	0	0	0	0	0	0	0	0	0	0	0	0	2	0	0	0	0	0	11/03/2021
352	0	0	0	0	0	0	0	0	0	0	0	0	0	0	0	5	0	0	0	0	0	18/03/2021
306	0	0	0	0	0	0	0	0	0	0	0	0	0	0	0	3	0	0	0	0	0	25/03/2021
248	0	0	0	0	0	0	0	0	0	0	0	0	0	0	0	2	0	0	0	0	0	01/04/2021
206	0	0	0	0	0	1	0	0	0	0	0	0	0	0	0	0	0	0	0	0	0	08/04/2021
165	0	0	0	0	0	0	0	0	0	0	0	0	0	0	0	0	0	0	0	0	0	15/04/2021
140	0	0	0	0	0	0	0	0	0	0	0	0	0	0	0	0	0	0	0	0	0	22/04/2021
115	0	0	0	0	0	0	0	0	0	0	0	0	0	0	0	0	0	0	0	0	0	29/04/2021
78	0	0	0	0	0	0	0	0	0	0	0	0	0	0	0	0	0	0	0	0	0	06/05/2021
40	0	0	0	0	0	0	0	0	0	0	0	0	0	0	0	0	0	0	0	0	0	13/05/2021
18	0	0	0	0	0	0	0	0	0	0	0	0	0	0	0	0	0	0	0	0	0	20/05/2021
20	0	0	0	0	0	0	0	0	0	0	0	0	0	0	0	0	0	0	0	0	0	27/05/2021
50	0	0	0	0	0	0	0	0	0	0	0	0	0	0	0	2	0	0	0	0	0	03/06/2021
42	1	0	0	0	0	7	0	0	0	0	0	0	0	0	0	1	0	0	0	0	0	10/06/2021
27	0	0	0	0	0	16	0	0	0	0	0	0	0	0	0	1	0	0	0	0	0	17/06/2021
43	1	0	0	0	0	35	0	0	0	0	0	0	0	0	0	2	0	0	0	0	0	24/06/2021
39	1	0	0	0	0	53	0	0	0	0	0	0	0	0	0	2	0	0	0	0	0	01/07/2021
26	0	0	0	0	0	55	0	0	0	0	0	0	0	0	0	0	0	0	0	0	0	08/07/2021
7	0	0	0	0	0	71	0	0	0	0	0	0	0	0	0	0	0	0	0	0	0	15/07/2021
3	0	0	0	0	0	157	0	0	0	0	0	0	0	0	0	1	0	0	0	0	0	22/07/2021
3	0	0	0	0	0	210	0	0	0	0	0	0	0	0	0	1	0	0	0	0	0	29/07/2021
4	0	0	0	0	0	275	0	0	0	0	0	0	0	0	0	1	0	0	0	0	0	05/08/2021
0	0	0	0	0	0	326	0	0	0	0	0	0	0	0	0	4	0	0	0	0	0	12/08/2021
0	0	0	0	0	0	467	0	0	0	0	0	0	0	0	0	1	0	0	0	0	0	19/08/2021
1	0	0	0	0	0	463	0	0	0	0	0	0	0	0	0	3	0	0	0	0	0	26/08/2021
0	0	0	0	0	0	396	0	0	0	0	0	0	0	0	0	0	0	0	0	0	0	02/09/2021
0	0	0	0	0	0	353	0	0	0	0	0	0	0	0	0	0	0	0	0	0	0	09/09/2021
0	0	0	0	0	0	386	0	0	0	0	0	0	0	0	0	0	0	0	0	0	0	16/09/2021
0	0	0	0	0	0	441	0	0	0	0	0	0	0	0	0	0	0	0	0	0	0	23/09/2021
1	0	0	0	0	0	439	0	0	0	0	0	0	0	0	0	0	0	0	0	0	0	30/09/2021
0	0	0	0	0	0	521	0	0	0	0	0	0	0	0	0	0	0	0	0	0	0	07/10/2021
0	0	0	0	0	0	480	0	0	0	0	0	0	0	0	0	0	0	0	0	0	0	14/10/2021
0	0	0	0	0	0	577	0	0	0	0	0	0	0	0	0	0	0	0	0	0	0	21/10/2021
0	0	0	0	0	0	458	0	0	0	0	0	0	0	0	0	0	0	0	0	0	0	28/10/2021
0	0	0	0	0	0	466	0	0	0	0	0	0	0	0	0	0	0	0	0	0	0	04/11/2021
0	0	0	0	0	0	493	0	0	0	0	0	0	0	0	0	0	0	0	0	0	0	11/11/2021
0	0	0	0	0	0	434	0	0	0	0	0	0	0	0	0	0	0	0	0	0	0	18/11/2021
0	0	0	0	0	0	469	0	0	0	0	0	0	0	0	0	0	0	0	0	0	0	25/11/2021
0	0	0	0	0	0	500	0	0	0	0	0	0	0	0	0	0	0	0	0	0	0	02/12/2021
0	0	0	0	0	0	369	0	0	0	0	0	0	0	0	0	0	0	0	0	0	0	09/12/2021
0	0	0	0	0	0	354	0	0	6	0	0	0	0	0	0	0	0	0	0	0	0	16/12/2021
0	0	0	0	0	0	195	0	0	63	0	0	0	0	0	0	0	0	0	0	0	0	23/12/2021
0	0	0	0	0	0	155	0	0	100	0	0	0	0	0	0	0	0	0	0	0	0	30/12/2021
0	0	0	0	0	0	248	0	0	243	0	0	0	0	0	0	0	0	0	0	0	0	06/01/2022
0	0	0	0	0	0	194	0	0	499	4	0	0	0	0	0	0	0	0	0	0	0	13/01/2022
0	0	0	0	0	0	107	0	0	632	12	0	0	0	0	0	0	0	0	0	0	0	20/01/2022
0	0	0	0	0	0	46	0	0	733	25	0	0	0	0	0	0	0	0	0	0	0	27/01/2022
0	0	0	0	0	0	24	0	0	592	57	0	0	0	0	0	0	0	0	0	0	0	03/02/2022
0	0	0	0	0	0	25	0	0	484	129	0	0	0	0	0	0	0	0	0	0	0	10/02/2022
0	0	0	0	0	0	1	0	0	313	131	0	0	0	0	0	0	0	0	0	0	0	17/02/2022
0	0	0	0	0	0	0	0	0	209	158	0	0	0	0	0	0	0	0	0	0	0	24/02/2022
0	0	0	0	0	0	0	0	0	103	130	0	0	0	0	0	0	0	0	0	0	0	03/03/2022
0	0	0	0	0	0	0	0	0	76	134	0	0	0	0	0	0	0	0	0	0	0	10/03/2022
0	0	0	0	0	0	0	0	0	49	172	0	0	0	0	0	0	0	0	0	0	0	17/03/2022
0	0	0	0	0	0	0	0	0	33	175	0	0	0	0	0	0	0	0	0	0	0	24/03/2022
0	0	0	0	0	0	0	0	0	13	86	0	0	0	0	0	0	0	0	0	0	0	31/03/2022
0	0	0	0	0	0	0	0	0	7	65	0	0	0	0	0	0	0	0	0	0	0	07/04/2022
0	0	0	0	0	0	0	0	0	5	67	0	0	0	0	0	0	0	0	0	0	0	14/04/2022
0	0	0	0	0	0	0	0	0	4	63	0	0	0	0	0	0	0	0	0	0	0	21/04/2022
0	0	0	0	0	0	0	0	0	2	57	0	0	0	0	0	0	0	0	0	0	0	28/04/2022
0	0	0	0	0	0	0	0	0	1	44	0	0	0	0	0	0	0	0	0	0	0	05/05/2022
0	0	0	0	0	0	0	0	0	1	45	0	0	0	0	0	1	0	0	0	0	0	12/05/2022
0	0	0	0	0	0	0	0	0	1	31	0	0	3	0	0	0	0	0	0	0	0	19/05/2022
0	0	0	0	0	0	0	0	0	0	39	0	0	1	0	0	0	0	0	0	0	0	26/05/2022
0	0	0	0	0	0	0	0	0	0	23	0	1	4	0	0	1	0	0	0	0	0	02/06/2022
0	0	0	0	0	0	0	0	0	0	10	0	0	4	0	0	0	0	0	0	0	0	09/06/2022
0	0	0	0	0	0	0	0	0	0	14	0	0	19	0	0	0	0	0	0	0	0	16/06/2022
0	0	0	0	0	0	0	0	0	0	13	0	0	21	0	0	0	0	0	0	0	0	23/06/2022
0	0	0	0	0	0	0	0	0	0	2	0	2	18	0	0	0	0	0	0	0	0	30/06/2022
0	0	0	0	0	0	0	0	0	0	5	0	3	47	0	0	0	0	0	0	0	0	07/07/2022
0	0	0	0	0	0	0	0	0	0	7	0	3	86	0	0	0	0	0	0	0	0	14/07/2022
0	0	0	0	0	0	0	0	0	1	0	0	2	87	0	0	0	0	0	0	0	0	21/07/2022
0	0	0	0	0	0	0	0	0	0	2	0	2	70	0	0	0	0	0	0	0	0	28/07/2022
0	0	0	0	0	0	0	0	0	0	1	0	0	102	0	0	0	0	0	0	0	0	04/08/2022
0	0	0	0	0	0	0	0	0	0	1	0	1	71	0	0	0	0	0	0	0	0	11/08/2022
0	0	0	0	0	0	0	0	0	0	0	2	1	30	0	0	0	0	0	0	0	0	18/08/2022
0	0	0	0	0	0	0	0	0	0	0	0	2	52	0	0	0	0	0	0	0	0	25/08/2022
0	0	0	0	0	0	0	0	0	0	0	0	0	37	0	0	0	0	0	0	0	0	01/09/2022
0	0	0	0	0	0	0	0	0	0	1	2	0	41	0	0	0	0	0	0	0	0	08/09/2022
0	0	0	0	0	0	0	0	0	0	0	0	0	10	0	0	1	0	0	0	0	0	15/09/2022
0	0	0	0	0	0	0	0	0	0	0	0	0	6	0	0	0	0	0	0	0	0	22/09/2022
0	0	0	0	0	0	0	0	0	0	0	0	0	23	0	0	0	0	0	0	0	0	29/09/2022
0	0	0	0	0	0	0	0	0	0	0	0	1	51	1	0	0	0	0	0	0	0	06/10/2022
0	0	0	0	0	0	0	0	0	0	0	0	0	46	1	0	0	0	0	0	0	0	13/10/2022
0	0	0	0	0	0	0	0	0	0	0	0	0	38	0	0	0	0	0	0	0	0	20/10/2022
0	0	0	0	0	0	0	0	0	0	0	0	0	0	0	0	0	0	0	0	0	0	27/10/2022
0	0	0	0	0	0	0	0	0	0	0	0	0	0	0	0	0	0	0	0	0	0	2022-11-03
0	0	0	0	0	0	0	0	0	0	0	0	0	0	0	0	0	0	0	0	0	0	10/11/2022
0	0	0	0	0	0	0	0	0	0	0	0	0	0	0	0	0	0	0	0	0	0	17/11/2022
0	0	0	0	0	0	0	0	0	0	0	0	0	0	0	0	0	0	0	0	0	0	24/11/2022
0	0	0	0	0	0	0	0	0	0	0	0	0	0	0	0	0	0	0	0	0	0	01/12/2022
0	0	0	0	0	0	0	0	0	0	0	0	0	0	0	0	0	0	0	0	0	0	08/12/2022
0	0	0	0	0	0	0	0	0	0	0	0	0	0	0	0	0	0	0	0	0	0	15/12/2022
0	0	0	0	0	0	0	0	0	0	0	0	0	0	0	0	0	0	0	0	0	0	22/12/2022
0	0	0	0	0	0	0	0	0	0	0	0	0	0	0	0	0	0	0	0	0	0	29/12/2022
0	0	0	0	0	0	0	0	0	0	0	0	0	0	0	0	0	0	0	0	0	0	05/01/2023
0	0	0	0	0	0	0	0	0	0	0	0	0	0	0	0	0	0	0	0	0	0	12/01/2023
0	0	0	0	0	0	0	0	0	0	0	0	0	0	0	0	0	0	0	0	0	0	19/01/2023
0	0	0	0	0	0	0	0	0	0	0	0	0	0	0	0	0	0	0	0	0	0	26/01/2023
0	0	0	0	0	0	0	0	0	0	0	0	0	0	0	0	0	0	0	0	0	0	02/02/2023
0	0	0	0	0	0	0	0	0	0	0	0	0	0	0	0	0	0	0	0	0	0	09/02/2023
0	0	0	0	0	0	0	0	0	0	0	0	0	0	0	0	0	0	0	0	0	0	16/02/2023
0	0	0	0	0	0	0	0	0	0	0	0	0	0	0	0	0	0	0	0	0	0	23/02/2023
0	0	0	0	0	0	0	0	0	0	0	0	0	0	0	0	0	0	0	0	0	0	02/03/2023
0	0	0	0	0	0	0	0	0	0	0	0	0	0	0	0	0	0	0	0	0	0	09/03/2023
0	0	0	0	0	0	0	0	0	0	0	0	0	0	0	0	0	0	0	0	0	0	16/03/2023
0	0	0	0	0	0	0	0	0	0	0	0	0	0	0	0	0	0	0	0	0	0	23/03/2023
0	0	0	0	0	0	0	0	0	0	0	0	0	0	0	0	0	0	0	0	0	0	30/03/2023

## Sheet: Croatia
B.1.1.7	B.1.351	B.1.427/B.1.429	B.1.525	B.1.616	B.1.617.1	B.1.617.2	B.1.620	B.1.621	BA.1	BA.2	BA.2.75	BA.4	BA.5	BQ.1	C.37	Other	P.1	P.3	UNK	XBB	XBB.1.5	Thursday
0	0	0	0	0	0	0	0	0	0	0	0	0	0	0	0	0	0	0	0	0	0	02/01/2020
0	0	0	0	0	0	0	0	0	0	0	0	0	0	0	0	0	0	0	0	0	0	09/01/2020
0	0	0	0	0	0	0	0	0	0	0	0	0	0	0	0	0	0	0	0	0	0	16/01/2020
0	0	0	0	0	0	0	0	0	0	0	0	0	0	0	0	0	0	0	0	0	0	23/01/2020
0	0	0	0	0	0	0	0	0	0	0	0	0	0	0	0	0	0	0	0	0	0	30/01/2020
0	0	0	0	0	0	0	0	0	0	0	0	0	0	0	0	0	0	0	0	0	0	06/02/2020
0	0	0	0	0	0	0	0	0	0	0	0	0	0	0	0	0	0	0	0	0	0	13/02/2020
0	0	0	0	0	0	0	0	0	0	0	0	0	0	0	0	0	0	0	0	0	0	20/02/2020
0	0	0	0	0	0	0	0	0	0	0	0	0	0	0	0	0	0	0	0	0	0	27/02/2020
0	0	0	0	0	0	0	0	0	0	0	0	0	0	0	0	4	0	0	0	0	0	05/03/2020
0	0	0	0	0	0	0	0	0	0	0	0	0	0	0	0	2	0	0	0	0	0	12/03/2020
0	0	0	0	0	0	0	0	0	0	0	0	0	0	0	0	17	0	0	0	0	0	19/03/2020
0	0	0	0	0	0	0	0	0	0	0	0	0	0	0	0	15	0	0	0	0	0	26/03/2020
0	0	0	0	0	0	0	0	0	0	0	0	0	0	0	0	5	0	0	0	0	0	02/04/2020
0	0	0	0	0	0	0	0	0	0	0	0	0	0	0	0	4	0	0	1	0	0	09/04/2020
0	0	0	0	0	0	0	0	0	0	0	0	0	0	0	0	1	0	0	0	0	0	16/04/2020
0	0	0	0	0	0	0	0	0	0	0	0	0	0	0	0	1	0	0	0	0	0	23/04/2020
0	0	0	0	0	0	0	0	0	0	0	0	0	0	0	0	0	0	0	0	0	0	30/04/2020
0	0	0	0	0	0	0	0	0	0	0	0	0	0	0	0	0	0	0	0	0	0	07/05/2020
0	0	0	0	0	0	0	0	0	0	0	0	0	0	0	0	0	0	0	0	0	0	14/05/2020
0	0	0	0	0	0	0	0	0	0	0	0	0	0	0	0	0	0	0	0	0	0	21/05/2020
0	0	0	0	0	0	0	0	0	0	0	0	0	0	0	0	0	0	0	0	0	0	28/05/2020
0	0	0	0	0	0	0	0	0	0	0	0	0	0	0	0	0	0	0	0	0	0	04/06/2020
0	0	0	0	0	0	0	0	0	0	0	0	0	0	0	0	0	0	0	0	0	0	11/06/2020
0	0	0	0	0	0	0	0	0	0	0	0	0	0	0	0	0	0	0	0	0	0	18/06/2020
0	0	0	0	0	0	0	0	0	0	0	0	0	0	0	0	0	0	0	0	0	0	25/06/2020
0	0	0	0	0	0	0	0	0	0	0	0	0	0	0	0	0	0	0	0	0	0	02/07/2020
0	0	0	0	0	0	0	0	0	0	0	0	0	0	0	0	0	0	0	0	0	0	09/07/2020
0	0	0	0	0	0	0	0	0	0	0	0	0	0	0	0	0	0	0	0	0	0	16/07/2020
0	0	0	0	0	0	0	0	0	0	0	0	0	0	0	0	0	0	0	0	0	0	23/07/2020
0	0	0	0	0	0	0	0	0	0	0	0	0	0	0	0	0	0	0	0	0	0	30/07/2020
0	0	0	0	0	0	0	0	0	0	0	0	0	0	0	0	0	0	0	0	0	0	06/08/2020
0	0	0	0	0	0	0	0	0	0	0	0	0	0	0	0	1	0	0	0	0	0	13/08/2020
0	0	0	0	0	0	0	0	0	0	0	0	0	0	0	0	1	0	0	0	0	0	20/08/2020
0	0	0	0	0	0	0	0	0	0	0	0	0	0	0	0	2	0	0	0	0	0	27/08/2020
0	0	0	0	0	0	0	0	0	0	0	0	0	0	0	0	5	0	0	0	0	0	03/09/2020
0	0	0	0	0	0	0	0	0	0	0	0	0	0	0	0	6	0	0	0	0	0	10/09/2020
0	0	0	0	0	0	0	0	0	0	0	0	0	0	0	0	1	0	0	0	0	0	17/09/2020
0	0	0	0	0	0	0	0	0	0	0	0	0	0	0	0	0	0	0	0	0	0	24/09/2020
0	0	0	0	0	0	0	0	0	0	0	0	0	0	0	0	11	0	0	0	0	0	01/10/2020
0	0	0	0	0	0	0	0	0	0	0	0	0	0	0	0	1	0	0	0	0	0	08/10/2020
0	0	0	0	0	0	0	0	0	0	0	0	0	0	0	0	0	0	0	0	0	0	15/10/2020
0	0	0	0	0	0	0	0	0	0	0	0	0	0	0	0	0	0	0	0	0	0	22/10/2020
0	0	0	0	0	0	0	0	0	0	0	0	0	0	0	0	0	0	0	0	0	0	29/10/2020
0	0	0	0	0	0	0	0	0	0	0	0	0	0	0	0	0	0	0	0	0	0	05/11/2020
0	0	0	0	0	0	0	0	0	0	0	0	0	0	0	0	29	0	0	0	0	0	12/11/2020
0	0	0	0	0	0	0	0	0	0	0	0	0	0	0	0	0	0	0	0	0	0	19/11/2020
0	0	0	0	0	0	0	0	0	0	0	0	0	0	0	0	0	0	0	0	0	0	26/11/2020
0	0	0	0	0	0	0	0	0	0	0	0	0	0	0	0	0	0	0	0	0	0	03/12/2020
0	0	0	0	0	0	0	0	0	0	0	0	0	0	0	0	0	0	0	0	0	0	10/12/2020
0	0	0	0	0	0	0	0	0	0	0	0	0	0	0	0	1	0	0	0	0	0	17/12/2020
0	0	0	0	0	0	0	0	0	0	0	0	0	0	0	0	3	0	0	0	0	0	24/12/2020
0	0	0	0	0	0	0	0	0	2	0	0	0	0	0	0	5	0	0	0	0	0	31/12/2020
0	0	0	0	0	0	0	0	0	0	0	0	0	0	0	0	11	0	0	0	0	0	07/01/2021
0	0	0	0	0	0	0	0	0	0	0	0	0	0	0	0	23	0	0	0	0	0	14/01/2021
6	0	0	0	0	0	0	0	0	0	0	0	0	0	0	0	16	0	0	8	0	0	21/01/2021
3	0	0	0	0	0	0	0	0	0	0	0	0	0	0	0	20	0	0	0	0	0	28/01/2021
31	0	0	0	0	0	0	0	0	0	0	0	0	0	0	0	105	0	0	0	0	0	04/02/2021
60	2	0	0	0	0	0	0	0	0	0	0	0	0	0	0	137	0	0	0	0	0	11/02/2021
67	2	0	0	0	0	0	0	0	0	0	0	0	0	0	0	126	0	0	0	0	0	18/02/2021
210	3	0	0	0	0	0	0	0	0	0	0	0	0	0	0	133	0	0	0	0	0	25/02/2021
161	1	0	0	0	0	0	0	0	0	0	0	0	0	0	0	74	0	0	0	0	0	04/03/2021
281	5	0	0	0	0	0	0	0	0	0	0	0	0	0	0	49	0	0	0	0	0	11/03/2021
267	0	0	0	0	0	0	0	0	0	0	0	0	0	0	0	24	0	0	0	0	0	18/03/2021
362	1	0	0	0	0	0	0	0	0	0	0	0	0	0	0	20	0	0	0	0	0	25/03/2021
354	0	0	0	0	0	0	0	0	0	0	0	0	0	0	0	12	0	0	0	0	0	01/04/2021
236	0	0	0	0	0	0	0	0	0	0	0	0	0	0	0	5	0	0	0	0	0	08/04/2021
119	1	0	0	0	0	0	0	0	0	0	0	0	0	0	0	13	1	0	0	0	0	15/04/2021
322	26	0	0	0	0	3	0	0	0	0	0	0	0	0	0	67	1	0	0	0	0	22/04/2021
362	0	0	0	0	0	0	0	0	0	0	0	0	0	0	0	5	0	0	0	0	0	29/04/2021
356	0	0	0	0	0	0	0	0	0	0	0	0	0	0	0	4	0	0	0	0	0	06/05/2021
277	0	0	0	0	0	0	0	0	0	0	0	0	0	0	0	2	0	0	0	0	0	13/05/2021
212	0	0	0	0	0	3	0	0	0	0	0	0	0	0	0	3	0	0	0	0	0	20/05/2021
143	0	0	0	0	0	7	0	0	0	0	0	0	0	0	0	2	0	0	0	0	0	27/05/2021
152	0	0	0	0	0	35	0	0	0	0	0	0	0	0	0	1	0	0	0	0	0	03/06/2021
85	0	0	0	0	0	36	0	0	0	0	0	0	0	0	0	0	2	0	0	0	0	10/06/2021
39	0	0	0	0	0	37	0	0	0	0	0	0	0	0	0	1	0	0	0	0	0	17/06/2021
21	0	0	0	0	0	64	0	0	0	0	0	0	0	0	0	0	0	0	0	0	0	24/06/2021
25	0	0	0	0	0	161	0	0	0	0	0	0	0	0	0	1	2	0	0	0	0	01/07/2021
17	0	0	0	0	0	161	0	0	0	0	0	0	0	0	0	2	0	0	0	0	0	08/07/2021
13	0	0	0	0	0	174	0	0	0	0	0	0	0	0	0	1	0	0	0	0	0	15/07/2021
5	0	0	0	0	0	213	0	0	0	0	0	0	0	0	0	1	0	0	0	0	0	22/07/2021
7	0	0	0	0	0	272	0	0	0	0	0	0	0	0	0	0	1	0	0	0	0	29/07/2021
1	0	0	0	0	0	230	0	0	0	0	0	0	0	0	0	0	0	0	0	0	0	05/08/2021
4	0	0	0	0	0	388	0	0	0	0	0	0	0	0	0	0	0	0	0	0	0	12/08/2021
3	0	0	0	0	0	375	0	0	0	0	0	0	0	0	0	0	0	0	0	0	0	19/08/2021
1	0	0	0	0	0	514	0	0	0	0	0	0	0	0	0	0	0	0	0	0	0	26/08/2021
0	0	0	0	0	0	478	0	0	0	0	0	0	0	0	0	0	0	0	0	0	0	02/09/2021
0	0	0	0	0	0	387	0	0	0	0	0	0	0	0	0	0	0	0	0	0	0	09/09/2021
0	0	0	0	0	0	354	0	0	0	0	0	0	0	0	0	0	0	0	0	0	0	16/09/2021
0	0	0	0	0	0	374	0	0	0	0	0	0	0	0	0	0	0	0	0	0	0	23/09/2021
0	0	0	0	0	0	320	0	0	0	0	0	0	0	0	0	0	0	0	0	0	0	30/09/2021
0	0	0	0	0	0	308	0	0	0	0	0	0	0	0	0	0	0	0	0	0	0	07/10/2021
0	0	0	0	0	0	358	0	0	0	0	0	0	0	0	0	0	0	0	0	0	0	14/10/2021
0	0	0	0	0	0	386	0	0	0	0	0	0	0	0	0	0	0	0	0	0	0	21/10/2021
0	0	0	0	0	0	316	0	0	0	0	0	0	0	0	0	0	0	0	0	0	0	28/10/2021
0	0	0	0	0	0	405	0	0	0	0	0	0	0	0	0	0	0	0	0	0	0	04/11/2021
0	0	0	0	0	0	346	0	0	0	0	0	0	0	0	0	0	0	0	0	0	0	11/11/2021
0	0	0	0	0	0	388	0	0	0	0	0	0	0	0	0	0	0	0	0	0	0	18/11/2021
0	0	0	0	0	0	456	0	0	0	0	0	0	0	0	0	0	0	0	0	0	0	25/11/2021
0	0	0	0	0	0	523	0	0	3	0	0	0	0	0	0	0	0	0	0	0	0	02/12/2021
0	0	0	0	0	0	979	0	0	5	0	0	0	0	0	0	0	0	0	0	0	0	09/12/2021
0	0	0	0	0	0	1722	0	0	12	0	0	0	0	0	0	0	0	0	0	0	0	16/12/2021
0	0	0	0	0	0	1366	0	0	79	0	0	0	0	0	0	0	0	0	0	0	0	23/12/2021
0	0	0	0	0	0	1163	0	0	347	1	0	0	0	0	0	0	0	0	0	0	0	30/12/2021
0	0	0	0	0	0	609	0	0	847	1	0	0	0	0	0	0	0	0	0	0	0	06/01/2022
0	0	0	0	0	0	266	0	0	1610	3	0	0	0	0	0	1	0	0	0	0	0	13/01/2022
0	0	0	0	0	0	47	0	0	1045	19	0	0	0	0	0	0	0	0	0	0	0	20/01/2022
0	0	0	0	0	0	16	0	0	1036	47	0	0	0	0	0	0	0	0	0	0	0	27/01/2022
0	0	0	0	0	0	9	0	0	975	54	0	0	0	0	0	0	0	0	0	0	0	03/02/2022
0	0	0	0	0	0	3	0	0	991	125	0	0	0	0	0	0	0	0	0	0	0	10/02/2022
0	0	0	0	0	0	0	0	0	628	148	0	0	0	0	0	0	0	0	0	0	0	17/02/2022
0	0	0	0	0	0	1	0	0	320	171	0	0	0	0	0	1	0	0	0	0	0	24/02/2022
0	0	0	0	0	0	1	0	0	363	228	0	0	0	0	0	0	0	0	0	0	0	03/03/2022
0	0	0	0	0	0	0	0	0	236	324	0	0	0	0	0	0	0	0	0	0	0	10/03/2022
0	0	0	0	0	0	0	0	0	111	296	0	0	0	0	0	0	0	0	0	0	0	17/03/2022
0	0	0	0	0	0	0	0	0	97	436	0	0	0	0	0	0	0	0	0	0	0	24/03/2022
0	0	0	0	0	0	0	0	0	47	426	0	0	0	0	0	0	0	0	0	0	0	31/03/2022
0	0	0	0	0	0	0	0	0	45	434	0	0	0	0	0	0	0	0	0	0	0	07/04/2022
0	0	0	0	0	0	0	0	0	17	278	0	0	1	0	0	0	0	0	0	0	0	14/04/2022
0	0	0	0	0	0	0	0	0	9	265	0	0	0	0	0	0	0	0	0	0	0	21/04/2022
0	0	0	0	0	0	0	0	0	5	286	0	0	0	0	0	2	0	0	0	0	0	28/04/2022
0	0	0	0	0	0	0	0	0	1	274	0	0	3	0	0	1	0	0	0	0	0	05/05/2022
0	0	0	0	0	0	0	0	0	1	269	0	4	2	0	0	1	0	0	0	0	0	12/05/2022
0	0	0	0	0	0	0	0	0	0	225	0	1	6	0	0	0	0	0	0	0	0	19/05/2022
0	0	0	0	0	0	0	0	0	3	241	0	9	16	0	0	2	0	0	0	0	0	26/05/2022
0	0	0	0	0	0	0	0	0	3	123	0	9	14	0	0	5	0	0	0	0	0	02/06/2022
0	0	0	0	0	0	0	0	0	2	107	0	12	74	0	0	4	0	0	0	0	0	09/06/2022
0	0	0	0	0	0	0	0	0	1	77	0	13	102	0	0	2	0	0	0	0	0	16/06/2022
0	0	0	0	0	0	0	0	0	0	43	0	22	117	0	0	6	0	0	0	0	0	23/06/2022
0	0	0	0	0	0	0	0	0	1	68	0	33	276	0	0	19	0	0	0	0	0	30/06/2022
0	0	0	0	0	0	0	0	0	2	38	0	28	310	0	0	10	0	0	0	0	0	07/07/2022
0	0	0	0	0	0	0	0	0	1	25	0	12	384	0	0	11	0	0	0	0	0	14/07/2022
0	0	0	0	0	0	0	0	0	0	11	0	17	422	0	0	17	0	0	0	0	0	21/07/2022
0	0	0	0	0	0	0	0	0	0	10	1	11	480	0	0	9	0	0	0	0	0	28/07/2022
0	0	0	0	0	0	0	0	0	0	4	0	9	252	0	0	7	0	0	0	0	0	04/08/2022
0	0	0	0	0	0	0	0	0	2	2	0	13	363	0	0	3	0	0	0	0	0	11/08/2022
0	0	0	0	0	0	0	0	0	0	0	0	6	300	0	0	4	0	0	0	0	0	18/08/2022
0	0	0	0	0	0	0	0	0	0	1	1	7	281	0	0	2	0	0	0	0	0	25/08/2022
0	0	0	0	0	0	0	0	0	0	0	1	5	333	0	0	0	0	0	0	0	0	01/09/2022
0	0	0	0	0	0	0	0	0	1	0	2	12	402	0	0	3	0	0	0	0	0	08/09/2022
0	0	0	0	0	0	0	0	0	0	0	1	6	355	0	0	5	0	0	0	0	0	15/09/2022
0	0	0	0	0	0	0	0	0	0	2	1	10	284	2	0	3	0	0	0	0	0	22/09/2022
0	0	0	0	0	0	0	0	0	0	1	0	8	326	6	0	4	0	0	0	0	0	29/09/2022
0	0	0	0	0	0	0	0	0	0	1	2	2	291	5	0	3	0	0	0	0	0	06/10/2022
0	0	0	0	0	0	0	0	0	0	1	0	3	257	11	0	1	0	0	0	0	0	13/10/2022
0	0	0	0	0	0	0	0	0	0	3	4	3	235	23	0	1	0	0	0	0	0	20/10/2022
0	0	0	0	0	0	0	0	0	0	1	1	3	244	24	0	0	0	0	1	1	0	27/10/2022
0	0	0	0	0	0	0	0	0	0	1	3	2	142	25	0	0	0	0	0	0	0	03/11/2022
0	0	0	0	0	0	0	0	0	0	1	4	4	139	30	0	0	0	0	1	2	0	10/11/2022
0	0	0	0	0	0	0	0	0	0	1	4	0	124	37	0	0	0	0	0	0	0	17/11/2022
0	0	0	0	0	0	0	0	0	0	1	15	6	141	35	0	0	0	0	2	2	0	24/11/2022
0	0	0	0	0	0	0	0	0	0	3	12	2	125	44	0	0	0	0	0	2	0	01/12/2022
0	0	0	0	0	0	0	0	0	0	5	4	1	109	52	0	0	0	0	0	1	0	08/12/2022
0	0	0	0	0	0	0	0	0	0	2	13	0	33	23	0	0	0	0	0	1	0	15/12/2022
0	0	0	0	0	0	0	0	0	0	0	27	2	95	79	0	1	0	0	0	5	0	22/12/2022
0	0	0	0	0	0	0	0	0	0	1	37	0	64	88	0	0	0	0	0	2	3	29/12/2022
0	0	0	0	0	0	0	0	0	0	1	19	0	51	71	0	0	0	0	0	2	7	05/01/2023
0	0	0	0	0	0	0	0	0	0	2	34	2	45	83	0	0	0	0	0	4	8	12/01/2023
0	0	0	0	0	0	0	0	0	0	1	11	0	29	59	0	0	0	0	0	0	13	19/01/2023
0	0	0	0	0	0	0	0	0	0	0	15	1	25	58	0	2	0	0	0	0	3	26/01/2023
0	0	0	0	0	0	0	0	0	0	0	14	1	18	31	0	0	0	0	0	0	17	02/02/2023
0	0	0	0	0	0	0	0	0	0	0	20	0	8	28	0	1	0	0	0	1	20	09/02/2023
0	0	0	0	0	0	0	0	0	0	0	12	0	5	9	0	0	0	0	0	1	11	16/02/2023
0	0	0	0	0	0	0	0	0	0	0	12	0	3	11	0	0	0	0	0	0	33	23/02/2023
0	0	0	0	0	0	0	0	0	0	0	3	0	1	5	0	0	0	0	0	1	16	02/03/2023
0	0	0	0	0	0	0	0	0	0	0	0	0	0	0	0	0	0	0	0	0	0	09/03/2023
0	0	0	0	0	0	0	0	0	0	0	0	0	0	0	0	0	0	0	0	0	0	16/03/2023
0	0	0	0	0	0	0	0	0	0	0	0	0	0	0	0	0	0	0	0	0	0	23/03/2023
0	0	0	0	0	0	0	0	0	0	0	0	0	0	0	0	0	0	0	0	0	0	30/03/2023

## Sheet: Cyprus
B.1.1.7	B.1.351	B.1.427/B.1.429	B.1.525	B.1.616	B.1.617.1	B.1.617.2	B.1.620	B.1.621	BA.1	BA.2	BA.2.75	BA.4	BA.5	BQ.1	C.37	Other	P.1	P.3	UNK	XBB	XBB.1.5	Thursday
0	0	0	0	0	0	0	0	0	0	0	0	0	0	0	0	0	0	0	0	0	0	02/01/2020
0	0	0	0	0	0	0	0	0	0	0	0	0	0	0	0	0	0	0	0	0	0	09/01/2020
0	0	0	0	0	0	0	0	0	0	0	0	0	0	0	0	0	0	0	0	0	0	16/01/2020
0	0	0	0	0	0	0	0	0	0	0	0	0	0	0	0	0	0	0	0	0	0	23/01/2020
0	0	0	0	0	0	0	0	0	0	0	0	0	0	0	0	0	0	0	0	0	0	30/01/2020
0	0	0	0	0	0	0	0	0	0	0	0	0	0	0	0	0	0	0	0	0	0	06/02/2020
0	0	0	0	0	0	0	0	0	0	0	0	0	0	0	0	0	0	0	0	0	0	13/02/2020
0	0	0	0	0	0	0	0	0	0	0	0	0	0	0	0	0	0	0	0	0	0	20/02/2020
0	0	0	0	0	0	0	0	0	0	0	0	0	0	0	0	0	0	0	0	0	0	27/02/2020
0	0	0	0	0	0	0	0	0	0	0	0	0	0	0	0	0	0	0	0	0	0	05/03/2020
0	0	0	0	0	0	0	0	0	0	0	0	0	0	0	0	1	0	0	0	0	0	12/03/2020
0	0	0	0	0	0	0	0	0	0	0	0	0	0	0	0	1	0	0	0	0	0	19/03/2020
0	0	0	0	0	0	0	0	0	0	0	0	0	0	0	0	2	0	0	0	0	0	26/03/2020
0	0	0	0	0	0	0	0	0	0	0	0	0	0	0	0	16	0	0	1	0	0	02/04/2020
0	0	0	0	0	0	0	0	0	0	0	0	0	0	0	0	70	0	0	4	0	0	09/04/2020
0	0	0	0	0	0	0	0	0	0	0	0	0	0	0	0	19	0	0	1	0	0	16/04/2020
0	0	0	0	0	0	0	0	0	0	0	0	0	0	0	0	17	0	0	5	0	0	23/04/2020
0	0	0	0	0	0	0	0	0	0	0	0	0	0	0	0	11	0	0	2	0	0	30/04/2020
0	0	0	0	0	0	0	0	0	0	0	0	0	0	0	0	9	0	0	1	0	0	07/05/2020
0	0	0	0	0	0	0	0	0	0	0	0	0	0	0	0	9	0	0	9	0	0	14/05/2020
0	0	0	0	0	0	0	0	0	0	0	0	0	0	0	0	1	0	0	1	0	0	21/05/2020
0	0	0	0	0	0	0	0	0	0	0	0	0	0	0	0	3	0	0	0	0	0	28/05/2020
0	0	0	0	0	0	0	0	0	0	0	0	0	0	0	0	7	0	0	2	0	0	04/06/2020
0	0	0	0	0	0	0	0	0	0	0	0	0	0	0	0	3	0	0	1	0	0	11/06/2020
0	0	0	0	0	0	0	0	0	0	0	0	0	0	0	0	6	0	0	1	0	0	18/06/2020
0	0	0	0	0	0	0	0	0	0	0	0	0	0	0	0	1	0	0	0	0	0	25/06/2020
0	0	0	0	0	0	0	0	0	0	0	0	0	0	0	0	1	0	0	0	0	0	02/07/2020
0	0	0	0	0	0	0	0	0	0	0	0	0	0	0	0	1	0	0	0	0	0	09/07/2020
0	0	0	0	0	0	0	0	0	0	0	0	0	0	0	0	2	0	0	0	0	0	16/07/2020
0	0	0	0	0	0	0	0	0	0	0	0	0	0	0	0	3	0	0	0	0	0	23/07/2020
0	0	0	0	0	0	0	0	0	0	0	0	0	0	0	0	8	0	0	0	0	0	30/07/2020
0	0	0	0	0	0	0	0	0	0	0	0	0	0	0	0	9	0	0	0	0	0	06/08/2020
0	0	0	0	0	0	0	0	0	0	0	0	0	0	0	0	15	0	0	0	0	0	13/08/2020
0	0	0	0	0	0	0	0	0	0	0	0	0	0	0	0	5	0	0	0	0	0	20/08/2020
0	0	0	0	0	0	0	0	0	0	0	0	0	0	0	0	7	0	0	0	0	0	27/08/2020
0	0	0	0	0	0	0	0	0	0	0	0	0	0	0	0	3	0	0	0	0	0	03/09/2020
0	0	0	0	0	0	0	0	0	0	0	0	0	0	0	0	1	0	0	0	0	0	10/09/2020
0	0	0	0	0	0	0	0	0	0	0	0	0	0	0	0	12	0	0	0	0	0	17/09/2020
0	0	0	0	0	0	0	0	0	0	0	0	0	0	0	0	27	0	0	0	0	0	24/09/2020
0	0	0	0	0	0	0	0	0	0	0	0	0	0	0	0	20	0	0	0	0	0	01/10/2020
0	0	0	0	0	0	0	0	0	0	0	0	0	0	0	0	4	0	0	0	0	0	08/10/2020
0	0	0	0	0	0	0	0	0	0	0	0	0	0	0	0	4	0	0	0	0	0	15/10/2020
0	0	0	0	0	0	0	0	0	0	0	0	0	0	0	0	7	0	0	0	0	0	22/10/2020
0	0	0	0	0	0	0	0	0	0	0	0	0	0	0	0	82	0	0	0	0	0	29/10/2020
0	0	0	0	0	0	0	0	0	0	0	0	0	0	0	0	81	0	0	1	0	0	05/11/2020
0	0	0	0	0	0	0	0	0	0	0	0	0	0	0	0	16	0	0	0	0	0	12/11/2020
0	0	0	0	0	0	0	0	0	0	0	0	0	0	0	0	2	0	0	0	0	0	19/11/2020
0	0	0	0	0	0	0	0	0	0	0	0	0	0	0	0	1	0	0	0	0	0	26/11/2020
0	0	0	0	0	0	0	0	0	0	0	0	0	0	0	0	86	0	0	1	0	0	03/12/2020
2	0	0	0	0	0	0	0	0	0	0	0	0	0	0	0	8	0	0	0	0	0	10/12/2020
0	0	0	0	0	0	0	0	0	0	0	0	0	0	0	0	32	0	0	0	0	0	17/12/2020
1	0	0	0	0	0	0	0	0	0	0	0	0	0	0	0	52	0	0	0	0	0	24/12/2020
2	0	0	0	0	0	0	0	0	0	0	0	0	0	0	0	104	0	0	0	0	0	31/12/2020
3	0	0	0	0	0	0	0	0	0	0	0	0	0	0	0	83	0	0	0	0	0	07/01/2021
3	0	0	0	0	0	0	0	0	0	0	0	0	0	0	0	65	0	0	0	0	0	14/01/2021
12	0	0	0	0	0	0	0	0	0	0	0	0	0	0	0	33	0	0	0	0	0	21/01/2021
30	0	0	0	0	0	0	0	0	0	0	0	0	0	0	0	34	0	0	0	0	0	28/01/2021
39	0	0	0	0	0	0	0	0	0	0	0	0	0	0	0	38	0	0	0	0	0	04/02/2021
8	0	0	0	0	0	0	0	0	0	0	0	0	0	0	0	12	0	0	0	0	0	11/02/2021
8	0	0	0	0	0	0	0	0	0	0	0	0	0	0	0	6	0	0	0	0	0	18/02/2021
39	0	0	0	0	0	0	0	0	0	0	0	0	0	0	0	1	0	0	0	0	0	25/02/2021
38	0	0	0	0	0	0	0	0	0	0	0	0	0	0	0	2	0	0	0	0	0	04/03/2021
71	0	0	0	0	0	0	0	0	0	0	0	0	0	0	0	4	0	0	0	0	0	11/03/2021
13	0	0	0	0	0	0	0	0	0	0	0	0	0	0	0	0	0	0	0	0	0	18/03/2021
40	0	0	0	0	0	0	0	0	0	0	0	0	0	0	0	0	0	0	0	0	0	25/03/2021
42	0	0	4	0	0	0	0	0	0	0	0	0	0	0	0	0	0	0	0	0	0	01/04/2021
38	0	0	3	0	0	0	0	0	0	0	0	0	0	0	0	0	0	0	0	0	0	08/04/2021
29	0	0	0	0	0	0	0	0	0	0	0	0	0	0	0	0	0	0	0	0	0	15/04/2021
49	0	0	0	0	0	1	0	0	0	0	0	0	0	0	0	0	0	0	0	0	0	22/04/2021
40	0	0	0	0	0	0	0	0	0	0	0	0	0	0	0	0	0	0	0	0	0	29/04/2021
103	0	0	0	0	0	2	0	0	0	0	0	0	0	0	0	1	0	0	0	0	0	06/05/2021
52	0	0	0	0	0	1	0	0	0	0	0	0	0	0	0	0	0	0	0	0	0	13/05/2021
33	0	0	0	0	0	4	0	0	0	0	0	0	0	0	0	0	0	0	0	0	0	20/05/2021
8	0	0	0	0	0	4	0	0	0	0	0	0	0	0	0	1	0	0	0	0	0	27/05/2021
4	0	0	0	0	0	4	0	0	0	0	0	0	0	0	0	0	0	0	0	0	0	03/06/2021
2	0	0	0	0	0	3	0	0	0	0	0	0	0	0	0	0	0	0	0	0	0	10/06/2021
1	0	0	0	0	0	9	0	0	0	0	0	0	0	0	0	1	0	0	0	0	0	17/06/2021
0	0	0	0	0	0	29	0	0	0	0	0	0	0	0	0	0	0	0	0	0	0	24/06/2021
0	0	0	0	0	0	40	0	0	0	0	0	0	0	0	0	0	0	0	0	0	0	01/07/2021
1	0	0	0	0	0	52	0	0	0	0	0	0	0	0	0	0	0	0	0	0	0	08/07/2021
0	0	0	0	0	0	58	0	0	0	0	0	0	0	0	0	0	0	0	0	0	0	15/07/2021
0	0	0	0	0	0	19	0	0	0	0	0	0	0	0	0	0	0	0	0	0	0	22/07/2021
0	0	0	0	0	0	64	0	0	0	0	0	0	0	0	0	0	0	0	0	0	0	29/07/2021
0	0	0	0	0	0	17	0	0	0	0	0	0	0	0	0	0	0	0	0	0	0	05/08/2021
0	0	0	0	0	0	22	0	0	0	0	0	0	0	0	0	0	0	0	0	0	0	12/08/2021
0	0	0	0	0	0	20	0	0	0	0	0	0	0	0	0	0	0	0	0	0	0	19/08/2021
0	0	0	0	0	0	31	0	0	0	0	0	0	0	0	0	0	0	0	0	0	0	26/08/2021
0	0	0	0	0	0	63	0	0	0	0	0	0	0	0	0	0	0	0	0	0	0	02/09/2021
0	0	0	0	0	0	67	0	0	0	0	0	0	0	0	0	0	0	0	0	0	0	09/09/2021
0	0	0	0	0	0	90	0	0	0	0	0	0	0	0	0	0	0	0	0	0	0	16/09/2021
0	0	0	0	0	0	31	0	0	0	0	0	0	0	0	0	0	0	0	0	0	0	23/09/2021
0	0	0	0	0	0	35	0	0	0	0	0	0	0	0	0	0	0	0	0	0	0	30/09/2021
0	0	0	0	0	0	23	0	0	0	0	0	0	0	0	0	0	0	0	0	0	0	07/10/2021
0	0	0	0	0	0	0	0	0	0	0	0	0	0	0	0	0	0	0	0	0	0	14/10/2021
0	0	0	0	0	0	0	0	0	0	0	0	0	0	0	0	0	0	0	0	0	0	21/10/2021
0	0	0	0	0	0	0	0	0	0	0	0	0	0	0	0	0	0	0	0	0	0	28/10/2021
0	0	0	0	0	0	17	0	0	0	0	0	0	0	0	0	0	0	0	0	0	0	04/11/2021
0	0	0	0	0	0	12	0	0	0	0	0	0	0	0	0	0	0	0	0	0	0	11/11/2021
0	0	0	0	0	0	29	0	0	0	0	0	0	0	0	0	0	0	0	0	0	0	18/11/2021
0	0	0	0	0	0	12	0	0	0	0	0	0	0	0	0	0	0	0	0	0	0	25/11/2021
0	0	0	0	0	0	14	0	0	0	0	0	0	0	0	0	0	0	0	0	0	0	02/12/2021
0	0	0	0	0	0	40	0	0	0	0	0	0	0	0	0	0	0	0	0	0	0	09/12/2021
0	0	0	0	0	0	37	0	0	2	0	0	0	0	0	0	0	0	0	0	0	0	16/12/2021
0	0	0	0	0	0	0	0	0	10	0	0	0	0	0	0	0	0	0	0	0	0	23/12/2021
0	0	0	0	0	0	1	0	0	11	0	0	0	0	0	0	0	0	0	0	0	0	30/12/2021
0	0	0	0	0	0	14	0	0	75	0	0	0	0	0	0	0	0	0	0	0	0	06/01/2022
0	0	0	0	0	0	7	0	0	48	1	0	0	0	0	0	0	0	0	0	0	0	13/01/2022
0	0	0	0	0	0	2	0	0	17	0	0	0	0	0	0	0	0	0	0	0	0	20/01/2022
0	0	0	0	0	0	0	0	0	13	1	0	0	0	0	0	0	0	0	0	0	0	27/01/2022
0	0	0	0	0	0	0	0	0	13	2	0	0	0	0	0	0	0	0	0	0	0	03/02/2022
0	0	0	0	0	0	0	0	0	19	4	0	0	0	0	0	0	0	0	0	0	0	10/02/2022
0	0	0	0	0	0	0	0	0	14	9	0	0	0	0	0	0	0	0	0	0	0	17/02/2022
0	0	0	0	0	0	0	0	0	9	9	0	0	0	0	0	0	0	0	0	0	0	24/02/2022
0	0	0	0	0	0	0	0	0	18	20	0	0	0	0	0	0	0	0	0	0	0	03/03/2022
0	0	0	0	0	0	0	0	0	7	19	0	0	0	0	0	0	0	0	0	0	0	10/03/2022
0	0	0	0	0	0	0	0	0	5	35	0	0	0	0	0	0	0	0	0	0	0	17/03/2022
0	0	0	0	0	0	0	0	0	2	36	0	0	0	0	0	0	0	0	0	0	0	24/03/2022
0	0	0	0	0	0	0	0	0	1	36	0	0	0	0	0	0	0	0	0	0	0	31/03/2022
0	0	0	0	0	0	0	0	0	0	15	0	0	0	0	0	0	0	0	0	0	0	07/04/2022
0	0	0	0	0	0	0	0	0	0	7	0	0	0	0	0	0	0	0	0	0	0	14/04/2022
0	0	0	0	0	0	0	0	0	0	1	0	0	0	0	0	0	0	0	0	0	0	21/04/2022
0	0	0	0	0	0	0	0	0	0	0	0	0	0	0	0	0	0	0	0	0	0	28/04/2022
0	0	0	0	0	0	0	0	0	0	0	0	0	0	0	0	0	0	0	0	0	0	05/05/2022
0	0	0	0	0	0	0	0	0	0	0	0	0	0	0	0	0	0	0	0	0	0	12/05/2022
0	0	0	0	0	0	0	0	0	0	0	0	0	0	0	0	0	0	0	0	0	0	19/05/2022
0	0	0	0	0	0	0	0	0	0	0	0	0	0	0	0	0	0	0	0	0	0	26/05/2022
0	0	0	0	0	0	0	0	0	0	0	0	0	0	0	0	0	0	0	0	0	0	02/06/2022
0	0	0	0	0	0	0	0	0	0	0	0	0	0	0	0	0	0	0	0	0	0	09/06/2022
0	0	0	0	0	0	0	0	0	0	0	0	0	0	0	0	0	0	0	0	0	0	16/06/2022
0	0	0	0	0	0	0	0	0	0	0	0	0	0	0	0	0	0	0	0	0	0	23/06/2022
0	0	0	0	0	0	0	0	0	0	0	0	0	0	0	0	0	0	0	0	0	0	30/06/2022
0	0	0	0	0	0	0	0	0	0	0	0	0	0	0	0	0	0	0	0	0	0	07/07/2022
0	0	0	0	0	0	0	0	0	0	0	0	0	0	0	0	0	0	0	0	0	0	14/07/2022
0	0	0	0	0	0	0	0	0	0	0	0	0	0	0	0	0	0	0	0	0	0	21/07/2022
0	0	0	0	0	0	0	0	0	0	0	0	0	0	0	0	0	0	0	0	0	0	28/07/2022
0	0	0	0	0	0	0	0	0	0	0	0	0	0	0	0	0	0	0	0	0	0	04/08/2022
0	0	0	0	0	0	0	0	0	0	0	0	0	0	0	0	0	0	0	0	0	0	11/08/2022
0	0	0	0	0	0	0	0	0	0	0	0	0	0	0	0	0	0	0	0	0	0	18/08/2022
0	0	0	0	0	0	0	0	0	0	0	0	0	0	0	0	0	0	0	0	0	0	25/08/2022
0	0	0	0	0	0	0	0	0	0	0	0	0	0	0	0	0	0	0	0	0	0	01/09/2022
0	0	0	0	0	0	0	0	0	0	0	0	0	0	0	0	0	0	0	0	0	0	08/09/2022
0	0	0	0	0	0	0	0	0	0	0	0	0	0	0	0	0	0	0	0	0	0	15/09/2022
0	0	0	0	0	0	0	0	0	0	0	0	0	0	0	0	0	0	0	0	0	0	22/09/2022
0	0	0	0	0	0	0	0	0	0	0	0	0	0	0	0	0	0	0	0	0	0	29/09/2022
0	0	0	0	0	0	0	0	0	0	0	0	0	0	0	0	0	0	0	0	0	0	06/10/2022
0	0	0	0	0	0	0	0	0	0	0	0	0	0	0	0	0	0	0	0	0	0	13/10/2022
0	0	0	0	0	0	0	0	0	0	0	0	0	0	0	0	0	0	0	0	0	0	20/10/2022
0	0	0	0	0	0	0	0	0	0	0	0	0	0	0	0	0	0	0	0	0	0	27/10/2022
0	0	0	0	0	0	0	0	0	0	0	0	0	0	0	0	0	0	0	0	0	0	03/11/2022
0	0	0	0	0	0	0	0	0	0	0	0	0	0	0	0	0	0	0	0	0	0	10/11/2022
0	0	0	0	0	0	0	0	0	0	0	0	0	0	0	0	0	0	0	0	0	0	17/11/2022
0	0	0	0	0	0	0	0	0	0	0	0	0	0	0	0	0	0	0	0	0	0	24/11/2022
0	0	0	0	0	0	0	0	0	0	0	0	0	0	0	0	0	0	0	0	0	0	01/12/2022
0	0	0	0	0	0	0	0	0	0	0	0	0	0	0	0	0	0	0	0	0	0	08/12/2022
0	0	0	0	0	0	0	0	0	0	0	0	0	0	0	0	0	0	0	0	0	0	15/12/2022
0	0	0	0	0	0	0	0	0	0	0	0	0	0	0	0	0	0	0	0	0	0	22/12/2022
0	0	0	0	0	0	0	0	0	0	0	0	0	0	0	0	0	0	0	0	0	0	29/12/2022
0	0	0	0	0	0	0	0	0	0	0	0	0	0	0	0	0	0	0	0	0	0	05/01/2023
0	0	0	0	0	0	0	0	0	0	0	0	0	0	0	0	0	0	0	0	0	0	12/01/2023
0	0	0	0	0	0	0	0	0	0	0	0	0	0	0	0	0	0	0	0	0	0	19/01/2023
0	0	0	0	0	0	0	0	0	0	0	0	0	0	0	0	0	0	0	0	0	0	26/01/2023
0	0	0	0	0	0	0	0	0	0	0	0	0	0	0	0	0	0	0	0	0	0	02/02/2023
0	0	0	0	0	0	0	0	0	0	0	0	0	0	0	0	0	0	0	0	0	0	09/02/2023
0	0	0	0	0	0	0	0	0	0	0	0	0	0	0	0	0	0	0	0	0	0	16/02/2023
0	0	0	0	0	0	0	0	0	0	0	0	0	0	0	0	0	0	0	0	0	0	23/02/2023
0	0	0	0	0	0	0	0	0	0	0	0	0	0	0	0	0	0	0	0	0	0	02/03/2023
0	0	0	0	0	0	0	0	0	0	0	0	0	0	0	0	0	0	0	0	0	0	09/03/2023
0	0	0	0	0	0	0	0	0	0	0	0	0	0	0	0	0	0	0	0	0	0	16/03/2023
0	0	0	0	0	0	0	0	0	0	0	0	0	0	0	0	0	0	0	0	0	0	23/03/2023
0	0	0	0	0	0	0	0	0	0	0	0	0	0	0	0	0	0	0	0	0	0	30/03/2023

## Sheet: Czechia
B.1.1.7	B.1.351	B.1.427/B.1.429	B.1.525	B.1.616	B.1.617.1	B.1.617.2	B.1.620	B.1.621	BA.1	BA.2	BA.2.75	BA.4	BA.5	BQ.1	C.37	Other	P.1	P.3	UNK	XBB	XBB.1.5	Thursday
0	0	0	0	0	0	0	0	0	0	0	0	0	0	0	0	0	0	0	0	0	0	02/01/2020
0	0	0	0	0	0	0	0	0	0	0	0	0	0	0	0	0	0	0	0	0	0	09/01/2020
0	0	0	0	0	0	0	0	0	0	0	0	0	0	0	0	0	0	0	0	0	0	16/01/2020
0	0	0	0	0	0	0	0	0	0	0	0	0	0	0	0	0	0	0	0	0	0	23/01/2020
0	0	0	0	0	0	0	0	0	0	0	0	0	0	0	0	0	0	0	0	0	0	30/01/2020
0	0	0	0	0	0	0	0	0	0	0	0	0	0	0	0	0	0	0	0	0	0	06/02/2020
0	0	0	0	0	0	0	0	0	0	0	0	0	0	0	0	0	0	0	0	0	0	13/02/2020
0	0	0	0	0	0	0	0	0	0	0	0	0	0	0	0	0	0	0	0	0	0	20/02/2020
0	0	0	0	0	0	0	0	0	0	0	0	0	0	0	0	2	0	0	0	0	0	27/02/2020
0	0	0	0	0	0	0	0	0	0	0	0	0	0	0	0	3	0	0	0	0	0	05/03/2020
0	0	0	0	0	0	0	0	0	0	0	0	0	0	0	0	13	0	0	0	0	0	12/03/2020
0	0	0	0	0	0	0	0	0	0	0	0	0	0	0	0	54	0	0	0	0	0	19/03/2020
0	0	0	0	0	0	0	0	0	0	0	0	0	0	0	0	72	0	0	0	0	0	26/03/2020
0	0	0	0	0	0	0	0	0	0	0	0	0	0	0	0	41	0	0	0	0	0	02/04/2020
0	0	0	0	0	0	0	0	0	0	0	0	0	0	0	0	20	0	0	0	0	0	09/04/2020
0	0	0	0	0	0	0	0	0	0	0	0	0	0	0	0	12	0	0	0	0	0	16/04/2020
0	0	0	0	0	0	0	0	0	0	0	0	0	0	0	0	8	0	0	0	0	0	23/04/2020
0	0	0	0	0	0	0	0	0	0	0	0	0	0	0	0	2	0	0	0	0	0	30/04/2020
0	0	0	0	0	0	0	0	0	0	0	0	0	0	0	0	4	0	0	0	0	0	07/05/2020
0	0	0	0	0	0	0	0	0	0	0	0	0	0	0	0	3	0	0	0	0	0	14/05/2020
0	0	0	0	0	0	0	0	0	0	0	0	0	0	0	0	6	0	0	0	0	0	21/05/2020
0	0	0	0	0	0	0	0	0	0	0	0	0	0	0	0	3	0	0	0	0	0	28/05/2020
0	0	0	0	0	0	0	0	0	0	0	0	0	0	0	0	1	0	0	0	0	0	04/06/2020
0	0	0	0	0	0	0	0	0	0	0	0	0	0	0	0	4	0	0	0	0	0	11/06/2020
0	0	0	0	0	0	0	0	0	0	0	0	0	0	0	0	5	0	0	0	0	0	18/06/2020
0	0	0	0	0	0	0	0	0	0	0	0	0	0	0	0	0	0	0	0	0	0	25/06/2020
0	0	0	0	0	0	0	0	0	0	0	0	0	0	0	0	0	0	0	0	0	0	02/07/2020
0	0	0	0	0	0	0	0	0	0	0	0	0	0	0	0	4	0	0	0	0	0	09/07/2020
0	0	0	0	0	0	0	0	0	0	0	0	0	0	0	0	5	0	0	0	0	0	16/07/2020
0	0	0	0	0	0	0	0	0	0	0	0	0	0	0	0	13	0	0	0	0	0	23/07/2020
0	0	0	0	0	0	0	0	0	0	0	0	0	0	0	0	11	0	0	0	0	0	30/07/2020
0	0	0	0	0	0	0	0	0	0	0	0	0	0	0	0	19	0	0	0	0	0	06/08/2020
0	0	0	0	0	0	0	0	0	0	0	0	0	0	0	0	7	0	0	0	0	0	13/08/2020
0	0	0	0	0	0	0	0	0	0	0	0	0	0	0	0	6	0	0	0	0	0	20/08/2020
0	0	0	0	0	0	0	0	0	0	0	0	0	0	0	0	5	0	0	0	0	0	27/08/2020
0	0	0	0	0	0	0	0	0	0	0	0	0	0	0	0	6	0	0	0	0	0	03/09/2020
0	0	0	0	0	0	0	0	0	0	0	0	0	0	0	0	3	0	0	0	0	0	10/09/2020
0	0	0	0	0	0	0	0	0	0	0	0	0	0	0	0	18	0	0	0	0	0	17/09/2020
0	0	0	0	0	0	0	0	0	0	0	0	0	0	0	0	5	0	0	0	0	0	24/09/2020
0	0	0	0	0	0	0	0	0	0	0	0	0	0	0	0	32	0	0	0	0	0	01/10/2020
0	0	0	0	0	0	0	0	0	0	0	0	0	0	0	0	44	0	0	0	0	0	08/10/2020
0	0	0	0	0	0	0	0	0	0	0	0	0	0	0	0	23	0	0	0	0	0	15/10/2020
0	0	0	0	0	0	0	0	0	1	0	0	0	0	0	0	37	0	0	0	0	0	22/10/2020
0	0	0	0	0	0	0	0	0	0	0	0	0	0	0	0	30	0	0	0	0	0	29/10/2020
0	0	0	0	0	0	0	0	0	0	0	0	0	0	0	0	26	0	0	0	0	0	05/11/2020
0	0	0	0	0	0	0	0	0	0	0	0	0	0	0	0	10	0	0	0	0	0	12/11/2020
0	0	0	0	0	0	0	0	0	0	0	0	0	0	0	0	9	0	0	0	0	0	19/11/2020
0	0	0	0	0	0	0	0	0	0	0	0	0	0	0	0	5	0	0	0	0	0	26/11/2020
0	0	0	0	0	0	0	0	0	0	0	0	0	0	0	0	4	0	0	0	0	0	03/12/2020
0	0	0	0	0	0	0	0	0	0	0	0	0	0	0	0	8	0	0	0	0	0	10/12/2020
0	0	0	0	0	0	0	0	0	0	0	0	0	0	0	0	8	0	0	0	0	0	17/12/2020
0	0	0	0	0	0	0	0	0	0	0	0	0	0	0	0	7	0	0	0	0	0	24/12/2020
0	0	0	0	0	0	1	0	0	0	0	0	0	0	0	0	19	0	0	0	0	0	31/12/2020
75	0	0	0	0	0	0	0	0	0	0	0	0	0	0	0	126	0	0	0	0	0	07/01/2021
16	0	0	0	0	0	0	0	0	1	0	0	0	0	0	0	21	0	0	0	0	0	14/01/2021
40	0	0	0	0	0	1	0	0	0	0	0	0	0	0	0	20	0	0	0	0	0	21/01/2021
30	0	0	0	0	0	1	0	0	2	0	0	0	0	0	0	40	0	0	0	0	0	28/01/2021
261	0	0	0	0	0	0	0	0	0	0	0	0	0	0	0	47	0	0	0	0	0	04/02/2021
319	0	0	0	0	0	3	0	0	0	0	0	0	0	0	0	44	0	0	0	0	0	11/02/2021
171	4	0	0	0	0	1	0	0	1	0	0	0	0	0	0	79	0	0	0	0	0	18/02/2021
200	1	0	0	0	0	1	0	0	0	0	0	0	0	0	0	69	0	0	0	0	0	25/02/2021
171	6	0	0	0	0	2	0	0	0	0	0	0	0	0	0	53	0	0	0	0	0	04/03/2021
224	16	0	0	0	0	0	0	0	0	0	0	0	0	0	0	42	0	0	0	0	0	11/03/2021
245	9	0	0	0	0	1	0	0	0	0	0	0	0	0	0	20	0	0	0	0	0	18/03/2021
154	2	0	0	0	0	2	1	0	0	0	0	0	0	0	0	13	0	0	0	0	0	25/03/2021
197	1	0	0	0	0	0	0	0	0	0	0	0	0	0	0	6	0	0	0	0	0	01/04/2021
364	2	0	0	0	1	0	2	0	0	0	0	0	0	0	0	7	0	0	0	0	0	08/04/2021
236	0	0	0	0	1	0	2	0	0	0	0	0	0	0	0	20	0	0	0	0	0	15/04/2021
360	16	0	0	0	1	11	1	0	0	0	0	0	0	0	0	9	1	0	0	0	0	22/04/2021
366	2	0	0	0	0	2	0	0	0	0	0	0	0	0	0	9	2	0	0	0	0	29/04/2021
221	5	0	0	0	1	13	0	0	0	0	0	0	0	0	0	9	5	0	0	0	0	06/05/2021
283	4	0	0	0	0	10	0	0	0	0	0	0	0	0	0	7	0	0	0	0	0	13/05/2021
129	3	0	0	0	0	21	0	0	0	0	0	0	0	0	0	4	2	0	0	0	0	20/05/2021
93	0	0	0	0	0	17	0	0	0	0	0	0	0	0	0	6	2	0	0	0	0	27/05/2021
143	0	0	0	0	0	34	0	0	0	0	0	0	0	0	0	8	3	0	0	0	0	03/06/2021
180	2	0	0	0	0	14	0	1	0	0	0	0	0	0	0	1	2	0	0	0	0	10/06/2021
72	0	0	0	0	0	17	0	0	0	0	0	0	0	0	0	3	2	0	0	0	0	17/06/2021
48	0	0	0	0	0	74	0	0	0	0	0	0	0	0	0	5	1	0	0	0	0	24/06/2021
47	1	0	0	0	0	161	0	0	0	0	0	0	0	0	0	8	0	0	0	0	0	01/07/2021
6	0	0	1	0	0	277	0	0	1	0	0	0	0	0	0	1	0	0	0	0	0	08/07/2021
3	0	0	0	0	0	304	0	0	0	0	0	0	0	0	0	1	0	0	0	0	0	15/07/2021
3	1	0	0	0	0	215	0	0	1	0	0	0	0	0	0	1	0	0	0	0	0	22/07/2021
0	0	0	0	0	0	219	0	0	1	0	0	0	0	0	0	1	0	0	0	0	0	29/07/2021
3	1	0	0	0	0	341	0	0	0	0	0	0	0	0	0	1	0	0	0	0	0	05/08/2021
1	1	0	0	0	0	533	0	0	0	0	0	0	0	0	0	3	0	0	0	0	0	12/08/2021
0	0	0	0	0	0	337	0	0	0	0	0	0	0	0	0	0	0	0	0	0	0	19/08/2021
0	0	0	0	0	0	324	0	0	0	0	0	0	0	0	0	1	0	0	0	0	0	26/08/2021
0	1	0	0	0	0	518	0	0	0	0	0	0	0	0	1	0	0	0	0	0	0	02/09/2021
0	0	0	0	0	0	664	0	0	0	0	0	0	0	0	0	0	0	0	0	0	0	09/09/2021
0	0	0	0	0	0	719	0	0	0	0	0	0	0	0	0	0	0	0	0	0	0	16/09/2021
1	0	0	0	0	0	598	0	0	0	0	0	0	0	0	0	1	0	0	0	0	0	23/09/2021
0	0	0	0	0	0	784	0	0	0	0	0	0	0	0	0	0	0	0	0	0	0	30/09/2021
1	0	0	0	0	0	833	0	0	0	0	0	0	0	0	0	0	0	0	2	0	0	07/10/2021
0	0	0	0	0	0	933	0	0	0	0	0	0	0	0	0	1	0	0	0	0	0	14/10/2021
0	0	0	0	0	0	1213	0	0	0	0	0	0	0	0	0	2	0	0	0	0	0	21/10/2021
0	0	0	0	0	0	1181	0	0	0	0	0	0	0	0	0	3	0	0	0	0	0	28/10/2021
0	0	0	0	0	0	980	0	0	0	0	0	0	0	0	0	0	0	0	0	0	0	04/11/2021
0	0	0	0	0	0	689	0	0	1	0	0	0	0	0	0	0	0	0	0	0	0	11/11/2021
0	0	0	0	0	0	907	0	0	1	0	0	0	0	0	0	1	0	0	0	0	0	18/11/2021
0	0	0	0	0	0	1060	0	0	3	0	0	0	0	0	0	0	0	0	1	0	0	25/11/2021
0	0	0	0	0	0	1153	0	0	3	0	0	0	0	0	0	0	0	0	0	0	0	02/12/2021
0	0	0	0	0	0	1191	0	0	9	0	0	0	0	0	0	0	0	0	0	0	0	09/12/2021
0	0	0	0	0	0	732	0	0	42	0	0	0	0	0	0	0	0	0	1	0	0	16/12/2021
0	0	0	0	0	0	518	0	0	99	1	0	0	0	0	0	5	0	0	0	0	0	23/12/2021
0	0	0	0	0	0	431	0	0	491	0	0	0	0	0	0	14	0	0	0	0	0	30/12/2021
1	0	0	0	0	0	309	0	0	1127	4	0	0	0	0	0	13	0	0	0	0	0	06/01/2022
0	0	0	0	0	0	168	0	0	982	7	0	0	3	0	0	22	0	0	0	0	0	13/01/2022
0	0	0	0	0	0	76	0	0	1103	22	0	0	2	0	0	5	0	0	1	0	0	20/01/2022
0	0	0	0	0	0	46	0	0	945	69	0	0	1	0	0	6	0	0	1	0	0	27/01/2022
0	0	0	0	0	0	17	0	0	855	90	0	0	0	0	0	5	0	0	0	0	0	03/02/2022
0	0	0	0	0	0	4	0	0	736	182	0	0	0	0	0	6	0	0	0	0	0	10/02/2022
0	0	0	0	0	0	2	0	0	746	348	0	0	0	0	0	3	0	0	2	0	0	17/02/2022
0	0	0	0	0	0	15	0	0	708	526	0	0	0	0	0	2	0	0	0	0	0	24/02/2022
0	0	0	0	0	0	0	0	0	416	627	0	0	0	0	0	3	0	0	0	0	0	03/03/2022
0	0	0	0	0	0	0	0	0	270	730	0	0	0	0	0	3	0	0	0	0	0	10/03/2022
0	0	0	0	0	0	1	0	0	162	787	0	0	0	0	0	1	0	0	0	0	0	17/03/2022
0	0	0	0	0	0	0	0	0	119	841	0	0	0	0	0	1	0	0	0	0	0	24/03/2022
0	0	0	0	0	0	0	0	0	63	980	0	0	0	0	0	3	0	0	0	0	0	31/03/2022
0	0	0	0	0	0	1	0	0	45	993	0	0	0	0	0	6	0	0	0	0	0	07/04/2022
0	0	0	0	0	0	0	0	0	22	734	0	0	0	0	0	8	0	0	0	0	0	14/04/2022
0	0	0	0	0	0	0	0	0	8	705	0	0	0	0	0	3	0	0	0	0	0	21/04/2022
0	0	0	0	0	0	0	0	0	16	860	0	0	0	0	0	6	0	0	0	0	0	28/04/2022
0	0	0	0	0	0	0	0	0	6	561	0	0	4	0	0	3	0	0	1	0	0	05/05/2022
0	0	0	0	0	0	0	0	0	0	304	0	2	6	0	0	1	0	0	1	0	0	12/05/2022
0	0	0	0	0	0	0	0	0	2	330	0	1	9	0	0	3	0	0	0	0	0	19/05/2022
0	0	0	0	0	0	0	0	0	0	238	0	6	11	0	0	3	0	0	0	0	0	26/05/2022
0	0	0	0	0	0	1	0	0	3	154	0	13	44	0	0	1	0	0	0	0	0	02/06/2022
0	0	0	0	0	0	0	0	0	2	198	0	37	125	0	0	4	0	0	0	0	0	09/06/2022
0	0	0	0	0	0	0	0	0	1	168	0	32	232	0	0	1	0	0	1	0	0	16/06/2022
0	0	0	0	0	0	1	0	0	1	91	0	38	442	0	0	3	0	0	0	0	0	23/06/2022
0	0	0	0	0	0	0	0	0	0	63	0	36	426	0	0	3	0	0	2	0	0	30/06/2022
0	0	0	0	0	0	0	0	0	0	22	0	20	327	0	0	3	0	0	0	0	0	07/07/2022
0	0	0	0	0	0	0	0	0	0	36	0	28	540	0	0	1	0	0	0	0	0	14/07/2022
0	0	0	0	0	0	0	0	0	1	39	0	23	638	0	0	2	0	0	2	0	0	21/07/2022
0	0	0	0	0	0	0	0	0	0	20	0	15	436	0	0	0	0	0	0	0	0	28/07/2022
0	0	0	0	0	0	0	0	0	1	27	0	16	661	0	0	0	0	0	1	0	0	04/08/2022
0	0	0	0	0	0	0	0	0	0	21	0	9	557	0	0	0	0	0	1	0	0	11/08/2022
0	0	0	0	0	0	0	0	0	0	5	0	7	651	0	0	2	0	0	0	0	0	18/08/2022
0	0	0	0	0	0	0	0	0	0	2	0	5	462	0	0	1	0	0	1	0	0	25/08/2022
0	0	0	0	0	0	0	0	0	0	6	2	7	533	0	0	0	0	0	1	0	0	01/09/2022
0	0	0	0	0	0	0	0	0	0	0	0	8	609	1	0	1	0	0	0	0	0	08/09/2022
0	0	0	0	0	0	0	0	0	0	0	7	13	649	0	0	0	0	0	0	0	0	15/09/2022
0	0	0	0	0	0	0	0	0	0	0	3	19	794	1	0	0	0	0	1	0	0	22/09/2022
0	0	0	0	0	0	0	0	0	0	2	1	5	482	3	0	1	0	0	1	0	0	29/09/2022
0	0	0	0	0	0	0	0	0	0	0	6	13	463	6	0	0	0	0	0	0	0	06/10/2022
0	0	0	0	0	0	0	0	0	0	1	8	6	570	3	0	1	0	0	0	0	0	13/10/2022
0	0	0	0	0	0	0	0	0	0	2	11	7	403	16	0	0	0	0	1	1	0	20/10/2022
0	0	0	0	0	0	0	0	0	0	1	13	3	242	20	0	0	0	0	0	3	0	27/10/2022
0	0	0	0	0	0	0	0	0	0	2	5	2	177	24	0	0	0	0	0	0	0	03/11/2022
0	0	0	0	0	0	0	0	0	0	1	4	3	135	15	0	0	0	0	0	4	0	10/11/2022
0	0	0	0	0	0	0	0	0	0	1	8	1	113	19	0	0	0	0	0	2	0	17/11/2022
0	0	0	0	0	0	0	0	0	0	0	12	0	86	31	0	0	0	0	2	4	1	24/11/2022
0	0	0	0	0	0	0	0	0	0	1	12	1	75	33	0	0	0	0	0	3	0	01/12/2022
0	0	0	0	0	0	0	0	0	0	1	19	1	113	22	0	0	0	0	1	2	1	08/12/2022
0	0	0	0	0	0	0	0	0	0	0	13	0	49	31	0	0	0	0	0	1	0	15/12/2022
0	0	0	0	0	0	0	0	0	0	0	10	0	18	10	0	0	0	0	0	2	0	22/12/2022
0	0	0	0	0	0	0	0	0	0	0	17	1	12	14	0	0	0	0	1	1	2	29/12/2022
0	0	0	0	0	0	0	0	0	0	0	17	0	26	26	0	0	0	0	0	3	6	05/01/2023
0	0	0	0	0	0	0	0	0	0	0	10	0	9	11	0	1	0	0	0	5	4	12/01/2023
0	0	0	0	0	0	0	0	0	0	1	18	0	18	15	0	0	0	0	0	0	11	19/01/2023
0	0	0	0	0	0	0	0	0	0	0	6	0	9	11	0	0	0	0	0	2	4	26/01/2023
0	0	0	0	0	0	0	0	0	0	0	13	0	1	20	0	0	0	0	0	2	30	02/02/2023
0	0	0	0	0	0	0	0	0	0	0	3	0	5	13	0	0	0	0	0	4	36	09/02/2023
0	0	0	0	0	0	0	0	0	0	1	19	0	9	18	0	0	0	0	0	1	88	16/02/2023
0	0	0	0	0	0	0	0	0	0	2	9	0	9	18	0	0	0	0	0	0	104	23/02/2023
0	0	0	0	0	0	0	0	0	0	0	11	0	4	9	0	0	0	0	0	3	105	02/03/2023
0	0	0	0	0	0	0	0	0	0	0	6	0	1	3	0	0	0	0	0	1	79	09/03/2023
0	0	0	0	0	0	0	0	0	0	0	3	0	0	1	0	0	0	0	0	0	42	16/03/2023
0	0	0	0	0	0	0	0	0	0	0	0	0	0	0	0	0	0	0	0	0	6	23/03/2023
0	0	0	0	0	0	0	0	0	0	0	0	0	0	0	0	0	0	0	0	0	0	30/03/2023

## Sheet: Denmark
B.1.1.7	B.1.351	B.1.427/B.1.429	B.1.525	B.1.616	B.1.617.1	B.1.617.2	B.1.620	B.1.621	BA.1	BA.2	BA.2.75	BA.4	BA.5	BQ.1	C.37	Other	P.1	P.3	UNK	XBB	XBB.1.5	Thursday
0	0	0	0	0	0	0	0	0	0	0	0	0	0	0	0	0	0	0	0	0	0	02/01/2020
0	0	0	0	0	0	0	0	0	0	0	0	0	0	0	0	0	0	0	0	0	0	09/01/2020
0	0	0	0	0	0	0	0	0	0	0	0	0	0	0	0	0	0	0	0	0	0	16/01/2020
0	0	0	0	0	0	0	0	0	0	0	0	0	0	0	0	0	0	0	0	0	0	23/01/2020
0	0	0	0	0	0	0	0	0	0	0	0	0	0	0	0	0	0	0	0	0	0	30/01/2020
0	0	0	0	0	0	0	0	0	0	0	0	0	0	0	0	0	0	0	0	0	0	06/02/2020
0	0	0	0	0	0	0	0	0	0	0	0	0	0	0	0	0	0	0	0	0	0	13/02/2020
0	0	0	0	0	0	0	0	0	0	0	0	0	0	0	0	0	0	0	0	0	0	20/02/2020
0	0	0	0	0	0	0	0	0	0	0	0	0	0	0	0	3	0	0	0	0	0	27/02/2020
0	0	0	0	0	0	0	0	0	0	0	0	0	0	0	0	49	0	0	0	0	0	05/03/2020
0	0	0	0	0	0	0	0	0	0	0	0	0	0	0	0	407	0	0	0	0	0	12/03/2020
0	0	0	0	0	0	0	0	0	0	0	0	0	0	0	0	167	0	0	0	0	0	19/03/2020
0	0	0	0	0	0	0	0	0	0	0	0	0	0	0	0	287	0	0	0	0	0	26/03/2020
0	0	0	0	0	0	0	0	0	0	0	0	0	0	0	0	211	0	0	0	0	0	02/04/2020
0	0	0	0	0	0	0	0	0	0	0	0	0	0	0	0	59	0	0	0	0	0	09/04/2020
0	0	0	0	0	0	0	0	0	0	0	0	0	0	0	0	101	0	0	0	0	0	16/04/2020
0	0	0	0	0	0	0	0	0	0	0	0	0	0	0	0	156	0	0	0	0	0	23/04/2020
0	0	0	0	0	0	0	0	0	0	0	0	0	0	0	0	79	0	0	0	0	0	30/04/2020
0	0	0	0	0	0	0	0	0	0	0	0	0	0	0	0	76	0	0	0	0	0	07/05/2020
0	0	0	0	0	0	0	0	0	0	0	0	0	0	0	0	76	0	0	0	0	0	14/05/2020
0	0	0	0	0	0	0	0	0	0	0	0	0	0	0	0	61	0	0	0	0	0	21/05/2020
0	0	0	0	0	0	0	0	0	0	0	0	0	0	0	0	65	0	0	0	0	0	28/05/2020
0	0	0	0	0	0	0	0	0	0	0	0	0	0	0	0	57	0	0	0	0	0	04/06/2020
0	0	0	0	0	0	0	0	0	0	0	0	0	0	0	0	99	0	0	0	0	0	11/06/2020
0	0	0	0	0	0	0	0	0	0	0	0	0	0	0	0	71	0	0	0	0	0	18/06/2020
0	0	0	0	0	0	0	0	0	0	0	0	0	0	0	0	35	0	0	0	0	0	25/06/2020
0	0	0	0	0	0	0	0	0	0	0	0	0	0	0	0	25	0	0	0	0	0	02/07/2020
0	0	0	0	0	0	0	0	0	0	0	0	0	0	0	0	33	0	0	0	0	0	09/07/2020
0	0	0	0	0	0	0	0	0	0	0	0	0	0	0	0	67	0	0	0	0	0	16/07/2020
0	0	0	0	0	0	0	0	0	0	0	0	0	0	0	0	75	0	0	0	0	0	23/07/2020
0	0	0	0	0	0	0	0	0	0	0	0	0	0	0	0	77	0	0	0	0	0	30/07/2020
0	0	0	0	0	0	0	0	0	0	0	0	0	0	0	0	35	0	0	0	0	0	06/08/2020
0	0	0	0	0	0	0	0	0	0	0	0	0	0	0	0	402	0	0	0	0	0	13/08/2020
0	0	0	0	0	0	0	0	0	0	0	0	0	0	0	0	305	0	0	0	0	0	20/08/2020
0	0	0	0	0	0	0	0	0	0	0	0	0	0	0	0	289	0	0	0	0	0	27/08/2020
0	0	0	0	0	0	0	0	0	0	0	0	0	0	0	0	710	0	0	0	0	0	03/09/2020
0	0	0	0	0	0	0	0	0	0	0	0	0	0	0	0	269	0	0	0	0	0	10/09/2020
0	0	0	0	0	0	0	0	0	0	0	0	0	0	0	0	774	0	0	0	0	0	17/09/2020
0	0	0	0	0	0	0	0	0	0	0	0	0	0	0	0	870	0	0	0	0	0	24/09/2020
0	0	0	0	0	0	0	0	0	0	0	0	0	0	0	0	438	0	0	0	0	0	01/10/2020
0	0	0	0	0	0	0	0	0	0	0	0	0	0	0	0	397	0	0	0	0	0	08/10/2020
0	0	0	0	0	0	0	0	0	0	0	0	0	0	0	0	1155	0	0	0	0	0	15/10/2020
0	0	0	0	0	0	0	0	0	0	0	0	0	0	0	0	399	0	0	0	0	0	22/10/2020
0	0	0	0	0	0	0	0	0	0	0	0	0	0	0	0	1495	0	0	0	0	0	29/10/2020
0	0	0	0	0	0	0	0	0	0	0	0	0	0	0	0	1572	0	0	0	0	0	05/11/2020
3	0	0	0	0	0	0	0	0	0	0	0	0	0	0	0	1307	0	0	0	0	0	12/11/2020
0	0	0	0	0	0	0	0	0	0	0	0	0	0	0	0	1856	0	0	0	0	0	19/11/2020
3	0	0	0	0	0	0	0	0	0	0	0	0	0	0	0	2199	0	0	0	0	0	26/11/2020
7	0	0	0	0	0	0	0	0	0	0	0	0	0	0	0	2852	0	0	0	0	0	03/12/2020
15	0	0	0	0	0	0	0	0	0	0	0	0	0	0	0	4287	0	0	0	0	0	10/12/2020
36	0	0	0	0	0	0	0	0	0	0	0	0	0	0	0	4983	0	0	0	0	0	17/12/2020
64	0	0	0	0	0	0	0	0	0	0	0	0	0	0	0	3630	0	0	0	0	0	24/12/2020
80	0	0	0	0	0	0	0	0	0	0	0	0	0	0	0	3913	0	0	0	0	0	31/12/2020
157	1	3	0	0	0	0	0	0	0	0	0	0	0	0	0	3984	0	0	0	0	0	07/01/2021
302	1	2	2	0	0	0	0	0	0	0	0	0	0	0	0	4086	1	0	0	0	0	14/01/2021
476	3	1	6	0	0	0	0	0	0	0	0	0	0	0	0	3235	0	0	0	0	0	21/01/2021
488	2	5	13	0	0	0	0	0	0	0	0	0	0	0	0	2042	0	0	0	0	0	28/01/2021
651	3	11	35	0	0	0	0	0	0	0	0	0	0	0	0	1520	0	0	0	0	0	04/02/2021
929	2	6	19	0	0	0	0	0	0	0	0	0	0	0	0	1017	0	0	0	0	0	11/02/2021
1589	2	2	44	0	0	0	0	0	0	0	0	0	0	0	0	778	0	0	0	0	0	18/02/2021
2036	3	0	55	0	0	0	0	0	0	0	0	0	0	0	0	584	1	0	0	0	0	25/02/2021
2291	12	0	56	0	0	0	0	0	0	0	0	0	0	0	0	333	2	0	0	0	0	04/03/2021
2745	6	0	52	0	3	0	0	0	0	0	0	0	0	0	0	167	0	0	0	0	0	11/03/2021
3054	8	5	129	0	7	0	0	0	0	0	0	0	0	0	0	169	6	0	0	0	0	18/03/2021
3484	7	2	82	0	0	0	0	0	0	0	0	0	0	0	0	170	4	0	0	0	0	25/03/2021
3289	14	0	63	0	0	4	0	0	0	0	0	0	0	0	0	107	0	0	0	0	0	01/04/2021
3256	19	0	28	0	3	3	0	1	0	0	0	0	0	0	0	107	0	0	0	0	0	08/04/2021
3552	6	0	12	0	6	3	0	1	0	0	0	0	0	0	1	85	0	0	0	0	0	15/04/2021
3473	14	0	14	0	2	12	0	0	0	0	0	0	0	0	0	76	6	0	0	0	0	22/04/2021
3905	1	0	3	0	4	18	0	1	0	0	0	0	0	0	0	148	2	0	0	0	0	29/04/2021
4738	4	0	0	0	1	14	0	0	0	0	0	0	0	0	0	162	0	0	0	0	0	06/05/2021
4768	2	0	0	0	1	29	0	0	0	0	0	0	0	0	0	103	2	0	0	0	0	13/05/2021
4711	0	0	0	0	0	13	0	2	0	0	0	0	0	0	0	14	11	0	0	0	0	20/05/2021
4699	4	0	1	0	0	15	0	0	0	0	0	0	0	0	0	6	6	0	0	0	0	27/05/2021
3840	1	0	0	0	1	32	0	1	0	0	0	0	0	0	0	5	5	0	0	0	0	03/06/2021
1928	1	0	0	0	0	65	0	0	0	0	0	0	0	0	0	2	1	0	0	0	0	10/06/2021
993	0	0	0	0	0	91	0	0	0	0	0	0	0	0	0	2	4	0	0	0	0	17/06/2021
633	2	0	0	0	0	329	0	0	0	0	0	0	0	0	0	3	6	0	0	0	0	24/06/2021
669	10	0	0	0	0	1465	0	0	0	0	0	0	0	0	1	4	4	0	0	0	0	01/07/2021
389	0	0	0	0	0	2575	0	0	0	0	0	0	0	0	5	0	3	0	0	0	0	08/07/2021
326	1	0	0	0	0	5758	0	5	0	0	0	0	0	0	0	1	3	0	0	0	0	15/07/2021
125	1	0	0	0	0	4655	0	0	0	0	0	0	0	0	0	3	0	0	0	0	0	22/07/2021
55	0	0	0	0	0	5488	0	0	0	0	0	0	0	0	1	2	1	0	0	0	0	29/07/2021
36	0	0	0	0	0	5408	0	1	0	0	0	0	0	0	0	5	0	0	0	0	0	05/08/2021
20	0	0	0	0	0	5825	0	0	0	0	0	0	0	0	1	2	0	0	0	0	0	12/08/2021
9	0	0	0	0	0	5420	0	0	0	0	0	0	0	0	0	0	0	0	0	0	0	19/08/2021
2	0	0	0	0	0	5214	0	0	0	0	0	0	0	0	0	1	0	0	0	0	0	26/08/2021
1	0	0	0	0	0	3524	0	0	0	0	0	0	0	0	0	1	0	0	0	0	0	02/09/2021
1	0	0	0	0	0	2676	0	0	0	0	0	0	0	0	0	0	0	0	0	0	0	09/09/2021
1	0	0	0	0	0	1907	0	0	0	0	0	0	0	0	0	0	0	0	0	0	0	16/09/2021
0	0	0	0	0	0	2232	0	0	0	0	0	0	0	0	0	1	0	0	0	0	0	23/09/2021
0	0	0	0	0	0	2645	0	0	0	0	0	0	0	0	0	0	0	0	0	0	0	30/09/2021
0	0	0	0	0	0	3418	0	0	0	0	0	0	0	0	0	0	0	0	0	0	0	07/10/2021
0	0	0	0	0	0	4244	0	0	0	0	0	0	0	0	0	0	0	0	0	0	0	14/10/2021
0	0	0	0	0	0	7262	0	0	0	0	0	0	0	0	0	0	0	0	0	0	0	21/10/2021
0	0	0	0	0	0	8253	0	0	0	0	0	0	0	0	0	0	0	0	0	0	0	28/10/2021
0	0	0	0	0	0	11015	0	0	0	0	0	0	0	0	0	0	0	0	0	0	0	04/11/2021
0	0	0	0	0	0	11301	0	0	0	0	0	0	0	0	0	0	0	0	0	0	0	11/11/2021
0	0	0	0	0	0	11470	0	0	0	0	0	0	0	0	0	0	0	0	0	0	0	18/11/2021
0	0	0	0	0	0	12378	0	0	18	0	0	0	0	0	0	1	0	0	0	0	0	25/11/2021
0	0	0	0	0	0	17283	0	0	323	1	0	0	0	0	0	2	0	0	0	0	0	02/12/2021
0	0	0	0	0	0	11893	0	0	1320	4	0	0	0	0	0	1	0	0	0	0	0	09/12/2021
0	0	0	0	0	0	3729	0	0	3178	154	0	0	0	0	0	2	0	0	0	0	0	16/12/2021
0	0	0	0	0	0	1418	0	0	3165	426	0	0	0	0	0	1	0	0	0	0	0	23/12/2021
0	0	0	0	0	0	926	0	0	7634	2068	0	0	0	0	0	2	0	0	0	0	0	30/12/2021
0	0	0	0	0	0	340	0	0	6006	2705	0	0	0	0	0	5	0	0	0	0	0	06/01/2022
0	0	0	0	0	0	115	0	0	5968	7054	0	0	0	0	0	16	0	0	0	0	0	13/01/2022
0	0	0	0	0	0	49	0	0	4687	11323	0	0	0	0	0	23	0	0	0	0	0	20/01/2022
0	0	0	0	0	0	11	0	0	2548	11378	0	0	0	0	0	19	0	0	0	0	0	27/01/2022
0	0	0	0	0	0	4	0	0	1275	10397	0	0	0	0	0	28	0	0	0	0	0	03/02/2022
0	0	0	0	0	0	1	0	0	898	12525	0	0	0	0	0	33	0	0	0	0	0	10/02/2022
0	0	0	0	0	0	2	0	0	579	13988	0	0	0	0	0	49	0	0	0	0	0	17/02/2022
0	0	0	0	0	0	2	0	0	376	13763	0	0	0	0	0	51	0	0	0	0	0	24/02/2022
0	0	0	0	0	0	1	0	0	266	12860	0	1	0	0	0	39	0	0	0	0	0	03/03/2022
0	0	0	0	0	0	1	0	0	192	13320	0	0	0	0	0	48	0	0	0	0	0	10/03/2022
0	0	0	0	0	0	0	0	0	138	13149	0	1	0	0	0	45	0	0	0	0	0	17/03/2022
0	0	0	0	0	0	0	0	0	127	12369	0	1	0	0	0	47	0	0	0	0	0	24/03/2022
0	0	0	0	0	0	0	0	0	82	12566	0	3	2	0	0	44	0	0	0	0	0	31/03/2022
0	0	0	0	0	0	0	0	0	43	11819	0	3	0	0	0	40	0	0	0	0	0	07/04/2022
0	0	0	0	0	0	0	0	0	29	8818	0	1	1	0	0	40	0	0	0	0	0	14/04/2022
0	0	0	0	0	0	0	0	0	12	7644	0	4	4	0	0	59	0	0	0	0	0	21/04/2022
0	0	0	0	0	0	0	0	0	14	4684	0	15	8	0	0	37	0	0	0	0	0	28/04/2022
0	0	0	0	0	0	0	0	0	4	4019	0	25	22	0	0	36	0	0	0	0	0	05/05/2022
0	0	0	0	0	0	0	0	0	3	3346	0	31	45	0	0	25	0	0	0	0	0	12/05/2022
0	0	0	0	0	0	0	0	0	2	2728	0	52	114	0	0	14	0	0	0	0	0	19/05/2022
0	0	0	0	0	0	0	0	0	0	1813	0	82	317	0	0	24	0	0	0	0	0	26/05/2022
0	0	0	0	0	0	0	0	0	0	1480	0	117	703	0	0	8	0	0	0	0	0	02/06/2022
0	0	0	0	0	0	0	0	0	0	1638	0	265	1682	0	0	6	0	0	0	0	0	09/06/2022
0	0	0	0	0	0	1	0	0	1	1680	0	456	3578	0	0	16	0	0	0	0	0	16/06/2022
0	0	0	0	0	0	0	0	0	0	848	0	356	3302	0	0	22	0	0	0	0	0	23/06/2022
0	0	0	0	0	0	0	0	0	0	430	0	289	3392	0	0	9	0	0	0	0	0	30/06/2022
0	0	0	0	0	0	0	0	0	0	263	2	304	3364	0	0	13	0	0	0	0	0	07/07/2022
0	0	0	0	0	0	0	0	0	0	126	5	247	3569	0	0	12	0	0	0	0	0	14/07/2022
0	0	0	0	0	0	0	0	0	0	79	5	253	3994	0	0	8	0	0	0	0	0	21/07/2022
0	0	0	0	0	0	0	0	0	0	64	4	231	3528	0	0	9	0	0	0	0	0	28/07/2022
0	0	0	0	0	0	0	0	0	0	29	9	131	3038	0	0	9	0	0	0	0	0	04/08/2022
0	0	0	0	0	0	0	0	0	0	25	12	176	3393	0	0	11	0	0	0	0	0	11/08/2022
0	0	0	0	0	0	0	0	0	0	11	4	138	2466	0	0	8	0	0	0	0	0	18/08/2022
0	0	0	0	0	0	0	0	0	0	8	19	123	2476	2	0	2	0	0	0	0	0	25/08/2022
0	0	0	0	0	0	0	0	0	0	7	25	142	2884	2	0	2	0	0	0	0	0	01/09/2022
0	0	0	0	0	0	0	0	0	0	12	30	216	3177	15	0	2	0	0	0	0	0	08/09/2022
0	0	0	0	0	0	0	0	0	0	24	62	163	3233	29	0	5	0	0	0	0	0	15/09/2022
0	0	0	0	0	0	0	0	0	0	7	61	156	3489	49	0	7	0	0	0	4	0	22/09/2022
0	0	0	0	0	0	0	0	0	0	15	74	133	3262	110	0	9	0	0	0	8	0	29/09/2022
0	0	0	0	0	0	0	0	0	0	14	99	90	3583	227	0	15	0	0	0	6	0	06/10/2022
0	0	0	0	0	0	0	0	0	0	21	91	88	3169	328	0	13	0	0	0	17	0	13/10/2022
0	0	0	0	0	0	0	0	0	0	16	139	89	2928	499	0	9	0	0	0	25	0	20/10/2022
0	0	0	0	0	0	0	0	0	0	17	141	101	2308	721	0	8	0	0	0	59	0	27/10/2022
0	0	0	0	0	0	0	0	0	0	15	210	64	1642	787	0	11	0	0	0	97	0	03/11/2022
0	0	0	0	0	0	0	0	0	0	34	365	71	1336	1043	0	15	0	0	0	114	0	10/11/2022
0	0	0	0	0	0	0	0	0	0	28	357	60	1011	1000	0	24	0	0	0	96	1	17/11/2022
0	0	0	0	0	0	0	0	0	0	26	461	72	967	1333	0	46	0	0	0	137	1	24/11/2022
0	0	0	0	0	0	0	0	0	0	20	593	65	946	1507	0	48	0	0	0	200	6	01/12/2022
0	0	0	0	0	0	0	0	0	0	20	723	65	868	1634	0	91	0	0	0	233	11	08/12/2022
0	0	0	0	0	0	0	0	0	0	16	678	38	676	1791	0	99	0	0	0	162	11	15/12/2022
0	0	0	0	0	0	0	0	0	0	4	697	30	662	1723	0	86	0	0	0	138	31	22/12/2022
0	0	0	0	0	0	0	0	0	0	12	911	43	568	1608	0	118	0	0	0	148	43	29/12/2022
0	0	0	0	0	0	0	0	0	0	7	622	26	357	1134	0	64	0	0	0	89	69	05/01/2023
0	0	0	0	0	0	1	0	0	0	3	394	8	186	584	0	39	0	0	0	37	37	12/01/2023
0	0	0	0	0	0	0	0	0	0	1	238	7	96	309	0	42	0	0	0	17	50	19/01/2023
0	0	0	0	0	0	0	0	0	0	0	235	3	82	215	0	39	0	0	0	14	89	26/01/2023
0	0	0	0	0	0	0	0	0	0	0	239	6	83	199	0	31	0	0	1	8	99	02/02/2023
0	0	0	0	0	0	0	0	0	0	0	218	2	36	152	0	34	0	0	4	5	197	09/02/2023
0	0	0	0	0	0	0	0	0	0	0	172	6	38	97	0	41	0	0	1	3	174	16/02/2023
0	0	0	0	0	0	0	0	0	0	0	84	1	21	44	0	8	0	0	0	5	162	23/02/2023
0	0	0	0	0	0	0	0	0	0	0	133	1	5	49	0	13	0	0	0	4	241	02/03/2023
0	0	0	0	0	0	0	0	0	0	0	121	0	4	33	0	14	0	0	1	9	287	09/03/2023
0	0	0	0	0	0	0	0	0	0	0	161	0	4	45	0	15	0	0	0	3	422	16/03/2023
0	0	0	0	0	0	0	0	0	0	1	163	0	3	33	0	14	0	0	0	5	491	23/03/2023
0	0	0	0	0	0	0	0	0	0	0	35	0	1	7	0	3	0	0	0	0	113	30/03/2023

## Sheet: Estonia
B.1.1.7	B.1.351	B.1.427/B.1.429	B.1.525	B.1.616	B.1.617.1	B.1.617.2	B.1.620	B.1.621	BA.1	BA.2	BA.2.75	BA.4	BA.5	BQ.1	C.37	Other	P.1	P.3	UNK	XBB	XBB.1.5	Thursday
0	0	0	0	0	0	0	0	0	0	0	0	0	0	0	0	0	0	0	0	0	0	02/01/2020
0	0	0	0	0	0	0	0	0	0	0	0	0	0	0	0	0	0	0	0	0	0	09/01/2020
0	0	0	0	0	0	0	0	0	0	0	0	0	0	0	0	0	0	0	0	0	0	16/01/2020
0	0	0	0	0	0	0	0	0	0	0	0	0	0	0	0	0	0	0	0	0	0	23/01/2020
0	0	0	0	0	0	0	0	0	0	0	0	0	0	0	0	0	0	0	0	0	0	30/01/2020
0	0	0	0	0	0	0	0	0	0	0	0	0	0	0	0	0	0	0	0	0	0	06/02/2020
0	0	0	0	0	0	0	0	0	0	0	0	0	0	0	0	0	0	0	0	0	0	13/02/2020
0	0	0	0	0	0	0	0	0	0	0	0	0	0	0	0	0	0	0	0	0	0	20/02/2020
0	0	0	0	0	0	0	0	0	0	0	0	0	0	0	0	0	0	0	0	0	0	27/02/2020
0	0	0	0	0	0	0	0	0	0	0	0	0	0	0	0	0	0	0	0	0	0	05/03/2020
0	0	0	0	0	0	0	0	0	0	0	0	0	0	0	0	0	0	0	0	0	0	12/03/2020
0	0	0	0	0	0	0	0	0	0	0	0	0	0	0	0	0	0	0	0	0	0	19/03/2020
0	0	0	0	0	0	0	0	0	0	0	0	0	0	0	0	0	0	0	0	0	0	26/03/2020
0	0	0	0	0	0	0	0	0	0	0	0	0	0	0	0	0	0	0	0	0	0	02/04/2020
0	0	0	0	0	0	0	0	0	0	0	0	0	0	0	0	0	0	0	0	0	0	09/04/2020
0	0	0	0	0	0	0	0	0	0	0	0	0	0	0	0	0	0	0	0	0	0	16/04/2020
0	0	0	0	0	0	0	0	0	0	0	0	0	0	0	0	0	0	0	0	0	0	23/04/2020
0	0	0	0	0	0	0	0	0	0	0	0	0	0	0	0	0	0	0	0	0	0	30/04/2020
0	0	0	0	0	0	0	0	0	0	0	0	0	0	0	0	0	0	0	0	0	0	07/05/2020
0	0	0	0	0	0	0	0	0	0	0	0	0	0	0	0	0	0	0	0	0	0	14/05/2020
0	0	0	0	0	0	0	0	0	0	0	0	0	0	0	0	0	0	0	0	0	0	21/05/2020
0	0	0	0	0	0	0	0	0	0	0	0	0	0	0	0	0	0	0	0	0	0	28/05/2020
0	0	0	0	0	0	0	0	0	0	0	0	0	0	0	0	0	0	0	0	0	0	04/06/2020
0	0	0	0	0	0	0	0	0	0	0	0	0	0	0	0	0	0	0	0	0	0	11/06/2020
0	0	0	0	0	0	0	0	0	0	0	0	0	0	0	0	0	0	0	0	0	0	18/06/2020
0	0	0	0	0	0	0	0	0	0	0	0	0	0	0	0	0	0	0	0	0	0	25/06/2020
0	0	0	0	0	0	0	0	0	0	0	0	0	0	0	0	0	0	0	0	0	0	02/07/2020
0	0	0	0	0	0	0	0	0	0	0	0	0	0	0	0	0	0	0	0	0	0	09/07/2020
0	0	0	0	0	0	0	0	0	0	0	0	0	0	0	0	0	0	0	0	0	0	16/07/2020
0	0	0	0	0	0	0	0	0	0	0	0	0	0	0	0	0	0	0	0	0	0	23/07/2020
0	0	0	0	0	0	0	0	0	0	0	0	0	0	0	0	0	0	0	0	0	0	30/07/2020
0	0	0	0	0	0	0	0	0	0	0	0	0	0	0	0	0	0	0	0	0	0	06/08/2020
0	0	0	0	0	0	0	0	0	0	0	0	0	0	0	0	0	0	0	0	0	0	13/08/2020
0	0	0	0	0	0	0	0	0	0	0	0	0	0	0	0	0	0	0	0	0	0	20/08/2020
0	0	0	0	0	0	0	0	0	0	0	0	0	0	0	0	0	0	0	0	0	0	27/08/2020
0	0	0	0	0	0	0	0	0	0	0	0	0	0	0	0	0	0	0	0	0	0	03/09/2020
0	0	0	0	0	0	0	0	0	0	0	0	0	0	0	0	9	0	0	0	0	0	10/09/2020
0	0	0	0	0	0	0	0	0	0	0	0	0	0	0	0	53	0	0	0	0	0	17/09/2020
0	0	0	0	0	0	0	0	0	0	0	0	0	0	0	0	67	0	0	0	0	0	24/09/2020
0	0	0	0	0	0	0	0	0	0	0	0	0	0	0	0	32	0	0	1	0	0	01/10/2020
0	0	0	0	0	0	0	0	0	0	0	0	0	0	0	0	21	0	0	1	0	0	08/10/2020
0	0	0	0	0	0	0	0	0	0	0	0	0	0	0	0	12	0	0	0	0	0	15/10/2020
0	0	0	0	0	0	0	0	0	0	0	0	0	0	0	0	9	0	0	0	0	0	22/10/2020
0	0	0	0	0	0	0	0	0	0	0	0	0	0	0	0	37	0	0	0	0	0	29/10/2020
0	0	0	0	0	0	0	0	0	0	0	0	0	0	0	0	16	0	0	0	0	0	05/11/2020
0	0	0	0	0	0	0	0	0	0	0	0	0	0	0	0	13	0	0	0	0	0	12/11/2020
0	0	0	0	0	0	0	0	0	0	0	0	0	0	0	0	5	0	0	0	0	0	19/11/2020
0	0	0	0	0	0	0	0	0	0	0	0	0	0	0	0	0	0	0	0	0	0	26/11/2020
0	0	0	0	0	0	0	0	0	0	0	0	0	0	0	0	0	0	0	0	0	0	03/12/2020
0	0	0	0	0	0	0	0	0	0	0	0	0	0	0	0	1	0	0	0	0	0	10/12/2020
0	0	0	0	0	0	0	0	0	0	0	0	0	0	0	0	1	0	0	0	0	0	17/12/2020
5	0	0	0	0	0	0	0	0	0	0	0	0	0	0	0	4	0	0	0	0	0	24/12/2020
4	0	0	0	0	0	0	0	0	0	0	0	0	0	0	0	33	0	0	0	0	0	31/12/2020
0	0	0	0	0	0	0	0	0	0	0	0	0	0	0	0	5	0	0	0	0	0	07/01/2021
0	0	0	0	0	0	0	0	0	0	0	0	0	0	0	0	1	0	0	0	0	0	14/01/2021
1	0	0	0	0	0	0	0	0	0	0	0	0	0	0	0	8	0	0	0	0	0	21/01/2021
0	0	0	0	0	0	0	0	0	0	0	0	0	0	0	0	31	0	0	0	0	0	28/01/2021
1	0	0	0	0	0	0	0	0	0	0	0	0	0	0	0	15	0	0	0	0	0	04/02/2021
22	0	0	0	0	0	0	0	0	0	0	0	0	0	0	0	126	0	0	0	0	0	11/02/2021
111	2	0	0	0	0	0	0	0	0	0	0	0	0	0	0	303	0	0	0	0	0	18/02/2021
13	0	0	0	0	0	0	0	0	0	0	0	0	0	0	0	13	0	0	0	0	0	25/02/2021
93	1	0	0	0	0	0	0	0	0	0	0	0	0	0	0	43	0	0	0	0	0	04/03/2021
374	2	0	0	0	0	0	0	0	0	0	0	0	0	0	0	134	0	0	5	0	0	11/03/2021
391	4	0	0	0	0	0	0	0	0	0	0	0	0	0	0	104	0	0	4	0	0	18/03/2021
435	9	0	0	0	0	0	0	0	0	0	0	0	0	0	0	75	0	0	4	0	0	25/03/2021
540	12	0	1	0	0	0	0	0	0	0	0	0	0	0	0	43	0	0	2	0	0	01/04/2021
186	3	0	0	0	0	0	0	0	0	0	0	0	0	0	0	6	0	0	0	0	0	08/04/2021
170	0	0	0	0	0	0	0	0	0	0	0	0	0	0	0	3	0	0	0	0	0	15/04/2021
179	4	0	0	0	0	0	0	0	0	0	0	0	0	0	0	0	0	0	0	0	0	22/04/2021
165	0	0	0	0	0	0	0	0	0	0	0	0	0	0	0	3	0	0	0	0	0	29/04/2021
155	0	0	0	0	0	0	0	0	0	0	0	0	0	0	0	4	0	0	0	0	0	06/05/2021
165	0	0	0	0	0	0	0	0	0	0	0	0	0	0	0	2	0	0	0	0	0	13/05/2021
0	0	0	0	0	0	0	0	0	0	0	0	0	0	0	0	0	0	0	0	0	0	20/05/2021
0	0	0	0	0	0	0	0	0	0	0	0	0	0	0	0	0	0	0	0	0	0	27/05/2021
79	0	0	0	0	0	0	0	0	0	0	0	0	0	0	0	0	0	0	0	0	0	03/06/2021
56	0	0	0	0	0	2	0	0	0	0	0	0	0	0	0	0	0	0	0	0	0	10/06/2021
40	0	0	0	0	0	0	0	0	0	0	0	0	0	0	0	0	0	0	0	0	0	17/06/2021
3	0	0	0	0	0	2	0	0	0	0	0	0	0	0	0	0	0	0	0	0	0	24/06/2021
1	0	0	0	0	0	50	0	0	0	0	0	0	0	0	0	0	0	0	0	0	0	01/07/2021
11	0	0	0	0	0	76	0	0	0	0	0	0	0	0	0	0	0	0	0	0	0	08/07/2021
2	0	0	0	0	0	71	0	0	0	0	0	0	0	0	0	0	0	0	0	0	0	15/07/2021
5	0	0	0	0	0	174	0	0	0	0	0	0	0	0	0	0	0	0	0	0	0	22/07/2021
2	0	0	0	0	0	187	0	0	0	0	0	0	0	0	0	0	0	0	0	0	0	29/07/2021
0	0	0	0	0	0	171	0	0	0	0	0	0	0	0	0	0	0	0	0	0	0	05/08/2021
0	0	0	0	0	0	189	0	0	0	0	0	0	0	0	0	0	0	0	0	0	0	12/08/2021
0	0	0	0	0	0	182	0	0	0	0	0	0	0	0	0	0	0	0	0	0	0	19/08/2021
0	0	0	0	0	0	180	0	0	0	0	0	0	0	0	0	0	0	0	0	0	0	26/08/2021
0	0	0	0	0	0	189	0	0	0	0	0	0	0	0	0	0	0	0	0	0	0	02/09/2021
0	0	0	0	0	0	177	0	0	0	0	0	0	0	0	0	0	0	0	0	0	0	09/09/2021
0	0	0	0	0	0	169	0	0	0	0	0	0	0	0	0	0	0	0	0	0	0	16/09/2021
0	0	0	0	0	0	178	0	0	0	0	0	0	0	0	0	0	0	0	0	0	0	23/09/2021
0	0	0	0	0	0	170	0	0	0	0	0	0	0	0	0	0	0	0	0	0	0	30/09/2021
0	0	0	0	0	0	162	0	0	0	0	0	0	0	0	0	0	0	0	0	0	0	07/10/2021
0	0	0	0	0	0	157	0	0	0	0	0	0	0	0	0	0	0	0	0	0	0	14/10/2021
0	0	0	0	0	0	205	0	0	0	0	0	0	0	0	0	0	0	0	0	0	0	21/10/2021
0	0	0	0	0	0	139	0	0	0	0	0	0	0	0	0	0	0	0	0	0	0	28/10/2021
0	0	0	0	0	0	163	0	0	0	0	0	0	0	0	0	0	0	0	0	0	0	04/11/2021
0	0	0	0	0	0	131	0	0	0	0	0	0	0	0	0	0	0	0	0	0	0	11/11/2021
0	0	0	0	0	0	194	0	0	0	0	0	0	0	0	0	0	0	0	0	0	0	18/11/2021
0	0	0	0	0	0	146	0	0	0	0	0	0	0	0	0	0	0	0	0	0	0	25/11/2021
0	0	0	0	0	0	186	0	0	0	0	0	0	0	0	0	0	0	0	0	0	0	02/12/2021
0	0	0	0	0	0	176	0	0	0	0	0	0	0	0	0	0	0	0	0	0	0	09/12/2021
0	0	0	0	0	0	165	0	0	5	0	0	0	0	0	0	0	0	0	0	0	0	16/12/2021
0	0	0	0	0	0	122	0	0	57	0	0	0	0	0	0	0	0	0	0	0	0	23/12/2021
0	0	0	0	0	0	88	0	0	71	2	0	0	0	0	0	0	0	0	0	0	0	30/12/2021
0	0	0	0	0	0	20	0	0	147	3	0	0	0	0	0	0	0	0	0	0	0	06/01/2022
0	0	0	0	0	0	13	0	0	147	8	0	0	0	0	0	0	0	0	0	0	0	13/01/2022
0	0	0	0	0	0	6	0	0	157	16	0	0	0	0	0	0	0	0	0	0	0	20/01/2022
0	0	0	0	0	0	2	0	0	134	41	0	0	0	0	0	0	0	0	0	0	0	27/01/2022
0	0	0	0	0	0	1	0	0	93	41	0	0	0	0	0	0	0	0	0	0	0	03/02/2022
0	0	0	0	0	0	0	0	0	45	60	0	0	0	0	0	0	0	0	0	0	0	10/02/2022
0	0	0	0	0	0	0	0	0	58	106	0	0	0	0	0	0	0	0	0	0	0	17/02/2022
0	0	0	0	0	0	0	0	0	52	136	0	0	0	0	0	0	0	0	0	0	0	24/02/2022
0	0	0	0	0	0	0	0	0	39	142	0	0	0	0	0	0	0	0	0	0	0	03/03/2022
0	0	0	0	0	0	0	0	0	18	158	0	0	0	0	0	0	0	0	0	0	0	10/03/2022
0	0	0	0	0	0	0	0	0	11	178	0	0	0	0	0	0	0	0	0	0	0	17/03/2022
0	0	0	0	0	0	0	0	0	9	151	0	0	0	0	0	0	0	0	0	0	0	24/03/2022
0	0	0	0	0	0	0	0	0	8	163	0	0	0	0	0	0	0	0	0	0	0	31/03/2022
0	0	0	0	0	0	0	0	0	3	191	0	0	0	0	0	0	0	0	0	0	0	07/04/2022
0	0	0	0	0	0	0	0	0	1	155	0	0	0	0	0	1	0	0	0	0	0	14/04/2022
0	0	0	0	0	0	0	0	0	2	183	0	0	0	0	0	1	0	0	0	0	0	21/04/2022
0	0	0	0	0	0	0	0	0	0	186	0	1	2	0	0	1	0	0	0	0	0	28/04/2022
0	0	0	0	0	0	0	0	0	0	170	0	0	1	0	0	1	0	0	0	0	0	05/05/2022
0	0	0	0	0	0	0	0	0	0	204	0	0	2	0	0	0	0	0	0	0	0	12/05/2022
0	0	0	0	0	0	0	0	0	1	157	0	1	8	0	0	0	0	0	0	0	0	19/05/2022
0	0	0	0	0	0	0	0	0	1	139	0	1	30	0	0	0	0	0	0	0	0	26/05/2022
0	0	0	0	0	0	5	0	0	1	128	0	2	49	0	0	0	0	0	0	0	0	02/06/2022
0	0	0	0	0	0	0	0	0	0	84	0	5	79	0	0	2	0	0	0	0	0	09/06/2022
0	0	0	0	0	0	0	0	0	1	41	0	7	76	0	0	0	0	0	0	0	0	16/06/2022
0	0	0	0	0	0	0	0	0	0	7	0	1	38	0	0	0	0	0	0	0	0	23/06/2022
0	0	0	0	0	0	0	0	0	0	10	0	2	71	0	0	0	0	0	0	0	0	30/06/2022
0	0	0	0	0	0	0	0	0	0	7	0	3	72	0	0	0	0	0	0	0	0	07/07/2022
0	0	0	0	0	0	0	0	0	0	2	0	3	90	0	0	0	0	0	0	0	0	14/07/2022
0	0	0	0	0	0	0	0	0	0	0	1	0	76	0	0	0	0	0	0	0	0	21/07/2022
0	0	0	0	0	0	0	0	0	0	0	1	1	52	0	0	0	0	0	0	0	0	28/07/2022
0	0	0	0	0	0	0	0	0	0	0	1	1	39	0	0	0	0	0	0	0	0	04/08/2022
0	0	0	0	0	0	0	0	0	0	1	1	6	102	0	0	1	0	0	0	0	0	11/08/2022
0	0	0	0	0	0	0	0	0	0	1	0	7	159	0	0	0	0	0	0	0	0	18/08/2022
0	0	0	0	0	0	0	0	0	0	0	1	7	151	0	0	0	0	0	0	0	0	25/08/2022
0	0	0	0	0	0	0	0	0	0	0	1	7	88	0	0	0	0	0	0	0	0	01/09/2022
0	0	0	0	0	0	0	0	0	0	1	0	9	137	0	0	0	0	0	0	0	0	08/09/2022
0	0	0	0	0	0	0	0	0	0	0	1	4	197	2	0	0	0	0	0	0	0	15/09/2022
0	0	0	0	0	0	0	0	0	0	0	0	2	170	0	0	0	0	0	0	0	0	22/09/2022
0	0	0	0	0	0	0	0	0	0	1	5	1	193	4	0	0	0	0	0	0	0	29/09/2022
0	0	0	0	0	0	0	0	0	0	0	3	1	159	6	0	0	0	0	0	0	0	06/10/2022
0	0	0	0	0	0	0	0	0	0	0	0	3	64	2	0	0	0	0	0	0	0	13/10/2022
0	0	0	0	0	0	0	0	0	0	0	0	0	0	0	0	0	0	0	0	0	0	20/10/2022
0	0	0	0	0	0	0	0	0	0	0	0	0	0	0	0	0	0	0	0	0	0	27/10/2022
0	0	0	0	0	0	0	0	0	0	0	0	0	0	0	0	0	0	0	0	0	0	03/11/2022
0	0	0	0	0	0	0	0	0	0	0	0	0	0	0	0	0	0	0	0	0	0	10/11/2022
0	0	0	0	0	0	0	0	0	0	0	0	0	0	0	0	0	0	0	0	0	0	17/11/2022
0	0	0	0	0	0	0	0	0	0	0	0	0	0	0	0	0	0	0	0	0	0	24/11/2022
0	0	0	0	0	0	0	0	0	0	0	0	0	0	0	0	0	0	0	0	0	0	01/12/2022
0	0	0	0	0	0	0	0	0	0	0	0	0	0	0	0	0	0	0	0	0	0	08/12/2022
0	0	0	0	0	0	0	0	0	0	0	0	0	0	0	0	0	0	0	0	0	0	15/12/2022
0	0	0	0	0	0	0	0	0	0	0	0	0	0	0	0	0	0	0	0	0	0	22/12/2022
0	0	0	0	0	0	0	0	0	0	0	0	0	0	0	0	0	0	0	0	0	0	29/12/2022
0	0	0	0	0	0	0	0	0	0	0	0	0	0	0	0	0	0	0	0	0	0	05/01/2023
0	0	0	0	0	0	0	0	0	0	0	0	0	0	0	0	0	0	0	0	0	0	12/01/2023
0	0	0	0	0	0	0	0	0	0	0	0	0	0	0	0	0	0	0	0	0	0	19/01/2023
0	0	0	0	0	0	0	0	0	0	0	0	0	0	0	0	0	0	0	0	0	0	26/01/2023
0	0	0	0	0	0	0	0	0	0	0	0	0	0	0	0	0	0	0	0	0	0	02/02/2023
0	0	0	0	0	0	0	0	0	0	0	0	0	0	0	0	0	0	0	0	0	0	09/02/2023
0	0	0	0	0	0	0	0	0	0	0	0	0	0	0	0	0	0	0	0	0	0	16/02/2023
0	0	0	0	0	0	0	0	0	0	0	0	0	0	0	0	0	0	0	0	0	0	23/02/2023
0	0	0	0	0	0	0	0	0	0	0	0	0	0	0	0	0	0	0	0	0	0	02/03/2023
0	0	0	0	0	0	0	0	0	0	0	0	0	0	0	0	0	0	0	0	0	0	09/03/2023
0	0	0	0	0	0	0	0	0	0	0	0	0	0	0	0	0	0	0	0	0	0	16/03/2023
0	0	0	0	0	0	0	0	0	0	0	0	0	0	0	0	0	0	0	0	0	0	23/03/2023
0	0	0	0	0	0	0	0	0	0	0	0	0	0	0	0	0	0	0	0	0	0	30/03/2023

## Sheet: Finland
B.1.1.7	B.1.351	B.1.427/B.1.429	B.1.525	B.1.616	B.1.617.1	B.1.617.2	B.1.620	B.1.621	BA.1	BA.2	BA.2.75	BA.4	BA.5	BQ.1	C.37	Other	P.1	P.3	UNK	XBB	XBB.1.5	Thursday
0	0	0	0	0	0	0	0	0	0	0	0	0	0	0	0	0	0	0	0	0	0	02/01/2020
0	0	0	0	0	0	0	0	0	0	0	0	0	0	0	0	0	0	0	0	0	0	09/01/2020
0	0	0	0	0	0	0	0	0	0	0	0	0	0	0	0	0	0	0	0	0	0	16/01/2020
0	0	0	0	0	0	0	0	0	0	0	0	0	0	0	0	0	0	0	0	0	0	23/01/2020
0	0	0	0	0	0	0	0	0	0	0	0	0	0	0	0	1	0	0	0	0	0	30/01/2020
0	0	0	0	0	0	0	0	0	0	0	0	0	0	0	0	0	0	0	0	0	0	06/02/2020
0	0	0	0	0	0	0	0	0	0	0	0	0	0	0	0	0	0	0	0	0	0	13/02/2020
0	0	0	0	0	0	0	0	0	0	0	0	0	0	0	0	0	0	0	0	0	0	20/02/2020
0	0	0	0	0	0	0	0	0	0	0	0	0	0	0	0	3	0	0	0	0	0	27/02/2020
0	0	0	0	0	0	0	0	0	0	0	0	0	0	0	0	9	0	0	0	0	0	05/03/2020
0	0	0	0	0	0	0	0	0	0	0	0	0	0	0	0	50	0	0	0	0	0	12/03/2020
0	0	0	0	0	0	0	0	0	0	0	0	0	0	0	0	96	0	0	0	0	0	19/03/2020
0	0	0	0	0	0	0	0	0	0	0	0	0	0	0	0	95	0	0	0	0	0	26/03/2020
0	0	0	0	0	0	0	0	0	0	0	0	0	0	0	0	101	0	0	0	0	0	02/04/2020
0	0	0	0	0	0	0	0	0	0	0	0	0	0	0	0	91	0	0	0	0	0	09/04/2020
0	0	0	0	0	0	0	0	0	0	0	0	0	0	0	0	67	0	0	0	0	0	16/04/2020
0	0	0	0	0	0	0	0	0	0	0	0	0	0	0	0	68	0	0	0	0	0	23/04/2020
0	0	0	0	0	0	0	0	0	0	0	0	0	0	0	0	46	0	0	0	0	0	30/04/2020
0	0	0	0	0	0	0	0	0	0	0	0	0	0	0	0	56	0	0	0	0	0	07/05/2020
0	0	0	0	0	0	0	0	0	0	0	0	0	0	0	0	25	0	0	0	0	0	14/05/2020
0	0	0	0	0	0	0	0	0	0	0	0	0	0	0	0	26	0	0	0	0	0	21/05/2020
0	0	0	0	0	0	0	0	0	0	0	0	0	0	0	0	34	0	0	0	0	0	28/05/2020
0	0	0	0	0	0	0	0	0	0	0	0	0	0	0	0	3	0	0	0	0	0	04/06/2020
0	0	0	0	0	0	0	0	0	0	0	0	0	0	0	0	2	0	0	0	0	0	11/06/2020
0	0	0	0	0	0	0	0	0	0	0	0	0	0	0	0	2	0	0	0	0	0	18/06/2020
0	0	0	0	0	0	0	0	0	0	0	0	0	0	0	0	0	0	0	0	0	0	25/06/2020
0	0	0	0	0	0	0	0	0	0	0	0	0	0	0	0	0	0	0	0	0	0	02/07/2020
0	0	0	0	0	0	0	0	0	0	0	0	0	0	0	0	0	0	0	0	0	0	09/07/2020
0	0	0	0	0	0	0	0	0	0	0	0	0	0	0	0	0	0	0	0	0	0	16/07/2020
0	0	0	0	0	0	0	0	0	0	0	0	0	0	0	0	0	0	0	0	0	0	23/07/2020
0	0	0	0	0	0	0	0	0	0	0	0	0	0	0	0	0	0	0	0	0	0	30/07/2020
0	0	0	0	0	0	0	0	0	0	0	0	0	0	0	0	1	0	0	0	0	0	06/08/2020
0	0	0	0	0	0	0	0	0	0	0	0	0	0	0	0	9	0	0	0	0	0	13/08/2020
0	0	0	0	0	0	0	0	0	0	0	0	0	0	0	0	9	0	0	0	0	0	20/08/2020
0	0	0	0	0	0	0	0	0	0	0	0	0	0	0	0	5	0	0	0	0	0	27/08/2020
0	0	0	0	0	0	0	0	0	0	0	0	0	0	0	0	8	0	0	0	0	0	03/09/2020
0	0	0	0	0	0	0	0	0	0	0	0	0	0	0	0	15	0	0	0	0	0	10/09/2020
0	0	0	0	0	0	0	0	0	0	0	0	0	0	0	0	21	0	0	0	0	0	17/09/2020
0	0	0	0	0	0	0	0	0	0	0	0	0	0	0	0	75	0	0	0	0	0	24/09/2020
0	0	0	0	0	0	0	0	0	0	0	0	0	0	0	0	128	0	0	0	0	0	01/10/2020
0	0	0	0	0	0	0	0	0	0	0	0	0	0	0	0	155	0	0	0	0	0	08/10/2020
0	0	0	0	0	0	0	0	0	0	0	0	0	0	0	0	40	0	0	0	0	0	15/10/2020
0	0	0	0	0	0	0	0	0	0	0	0	0	0	0	0	58	0	0	0	0	0	22/10/2020
0	0	0	0	0	0	0	0	0	0	0	0	0	0	0	0	51	0	0	0	0	0	29/10/2020
0	0	0	0	0	0	0	0	0	0	0	0	0	0	0	0	0	0	0	0	0	0	05/11/2020
0	0	0	0	0	0	0	0	0	0	0	0	0	0	0	0	8	0	0	0	0	0	12/11/2020
0	0	0	0	0	0	0	0	0	0	0	0	0	0	0	0	46	0	0	0	0	0	19/11/2020
0	0	0	0	0	0	0	0	0	0	0	0	0	0	0	0	94	0	0	0	0	0	26/11/2020
0	0	0	0	0	0	0	0	0	0	0	0	0	0	0	0	62	0	0	0	0	0	03/12/2020
0	0	0	0	0	0	0	0	0	0	0	0	0	0	0	0	71	0	0	0	0	0	10/12/2020
3	1	0	0	0	0	0	0	0	0	0	0	0	0	0	0	39	0	0	0	0	0	17/12/2020
21	0	0	0	0	0	0	0	0	0	0	0	0	0	0	0	24	0	0	0	0	0	24/12/2020
25	1	0	0	0	0	0	0	0	0	0	0	0	0	0	0	77	0	0	0	0	0	31/12/2020
9	3	0	1	0	0	0	0	0	0	0	0	0	0	0	0	110	0	0	1	0	0	07/01/2021
88	5	0	3	0	0	0	0	0	0	0	0	0	0	0	0	230	0	0	0	0	0	14/01/2021
148	4	1	4	0	0	0	0	0	0	0	0	0	0	0	0	272	0	0	10	0	0	21/01/2021
206	5	0	2	0	0	0	0	0	0	0	0	0	0	0	0	256	0	0	3	0	0	28/01/2021
397	30	1	6	0	0	0	0	0	0	0	0	0	0	0	0	329	1	0	4	0	0	04/02/2021
615	34	0	5	0	0	0	0	0	0	0	0	0	0	0	0	167	0	0	1	0	0	11/02/2021
409	43	0	1	0	0	0	0	0	0	0	0	0	0	0	0	309	0	0	3	0	0	18/02/2021
482	77	0	0	0	0	0	0	0	0	0	0	0	0	0	0	236	0	0	0	0	0	25/02/2021
566	85	0	1	0	0	0	0	0	0	0	0	0	0	0	0	205	1	0	0	0	0	04/03/2021
642	169	0	0	0	0	0	0	0	0	0	0	0	0	0	0	121	0	0	0	0	0	11/03/2021
466	194	0	1	0	2	0	0	0	0	0	0	0	0	0	0	119	0	0	1	0	0	18/03/2021
306	137	0	0	0	1	0	0	0	0	0	0	0	0	0	0	64	0	0	0	0	0	25/03/2021
316	126	0	1	0	0	1	0	0	0	0	0	0	0	0	0	35	0	0	0	0	0	01/04/2021
244	96	0	2	0	0	0	0	0	0	0	0	0	0	0	0	21	0	0	0	0	0	08/04/2021
238	73	0	0	0	0	2	0	0	0	0	0	0	0	0	0	26	0	0	0	0	0	15/04/2021
240	40	0	0	0	1	5	0	0	0	0	0	0	0	0	0	8	0	0	0	0	0	22/04/2021
196	27	0	0	0	1	16	1	0	0	0	0	0	0	0	0	7	0	0	0	0	0	29/04/2021
240	28	0	0	0	5	22	0	0	0	0	0	0	0	0	0	6	0	0	0	0	0	06/05/2021
219	13	0	0	0	0	54	0	0	0	0	0	0	0	0	0	14	0	0	0	0	0	13/05/2021
212	4	0	0	0	1	57	0	0	0	0	0	0	0	0	0	9	1	0	0	0	0	20/05/2021
167	3	0	0	0	0	69	0	0	0	0	0	0	0	0	0	4	2	0	1	0	0	27/05/2021
93	1	0	0	0	0	67	0	1	0	0	0	0	0	0	0	10	0	0	2	0	0	03/06/2021
86	0	0	0	0	0	32	1	2	0	0	0	0	0	0	0	0	0	0	0	0	0	10/06/2021
70	0	0	0	0	0	127	2	1	0	0	0	0	0	0	0	2	0	0	0	0	0	17/06/2021
41	2	0	0	0	0	541	0	0	0	0	0	0	0	0	0	6	1	1	2	0	0	24/06/2021
14	0	0	0	0	0	327	0	1	0	0	0	0	0	0	0	0	7	0	0	0	0	01/07/2021
6	0	0	0	0	0	476	1	0	0	0	0	0	0	0	0	3	1	0	0	0	0	08/07/2021
6	1	0	0	0	0	666	0	0	0	0	0	0	0	0	0	0	0	0	0	0	0	15/07/2021
7	0	0	0	0	0	809	0	0	0	0	0	0	0	0	0	0	2	0	0	0	0	22/07/2021
10	0	0	1	0	0	944	0	0	0	0	0	0	0	0	0	1	3	0	0	0	0	29/07/2021
4	0	0	0	0	0	691	0	0	0	0	0	0	0	0	0	1	0	0	0	0	0	05/08/2021
2	0	0	0	0	0	534	0	0	0	0	0	0	0	0	0	0	2	0	0	0	0	12/08/2021
0	0	0	0	0	0	489	0	0	0	0	0	0	0	0	0	0	0	0	0	0	0	19/08/2021
0	0	0	0	0	0	443	0	0	0	0	0	0	0	0	0	0	0	0	0	0	0	26/08/2021
0	0	0	0	0	0	556	0	0	0	0	0	0	0	0	0	0	0	0	0	0	0	02/09/2021
1	0	0	0	0	0	338	0	0	0	0	0	0	0	0	0	0	0	0	0	0	0	09/09/2021
0	0	0	0	0	0	410	0	0	0	0	0	0	0	0	0	0	0	0	0	0	0	16/09/2021
0	0	0	0	0	0	468	0	0	0	0	0	0	0	0	0	0	0	0	0	0	0	23/09/2021
0	0	0	0	0	0	499	0	0	0	0	0	0	0	0	0	0	0	0	0	0	0	30/09/2021
0	0	0	0	0	0	465	0	0	0	0	0	0	0	0	0	0	0	0	0	0	0	07/10/2021
0	0	0	0	0	0	399	0	0	0	0	0	0	0	0	0	0	0	0	0	0	0	14/10/2021
0	0	0	0	0	0	405	0	0	0	0	0	0	0	0	0	0	0	0	0	0	0	21/10/2021
0	0	0	0	0	0	265	0	0	0	0	0	0	0	0	0	0	0	0	0	0	0	28/10/2021
0	0	0	0	0	0	238	0	0	0	0	0	0	0	0	0	0	0	0	0	0	0	04/11/2021
0	0	0	0	0	0	240	0	0	0	0	0	0	0	0	0	0	0	0	0	0	0	11/11/2021
0	0	0	0	0	0	265	0	0	0	0	0	0	0	0	0	0	0	0	0	0	0	18/11/2021
0	0	0	0	0	0	401	0	0	1	0	0	0	0	0	0	0	0	0	0	0	0	25/11/2021
0	0	0	0	0	0	531	0	0	10	0	0	0	0	0	0	0	0	0	0	0	0	02/12/2021
0	0	0	0	0	0	550	0	0	64	0	0	0	0	0	0	0	0	0	0	0	0	09/12/2021
0	0	0	0	0	0	462	0	0	260	0	0	0	0	0	0	0	0	0	0	0	0	16/12/2021
0	0	0	0	0	0	214	0	0	178	0	0	0	0	0	0	0	0	0	0	0	0	23/12/2021
0	0	0	0	0	0	119	0	0	515	0	0	0	0	0	0	0	0	0	0	0	0	30/12/2021
0	0	0	0	0	0	76	0	0	698	4	0	0	0	0	0	0	0	0	0	0	0	06/01/2022
0	0	0	0	0	0	25	0	0	665	14	0	0	0	0	0	0	0	0	0	0	0	13/01/2022
0	0	0	0	0	0	17	0	0	754	17	0	0	0	0	0	9	0	0	0	0	0	20/01/2022
0	0	0	0	0	0	7	0	0	539	31	0	0	0	0	0	1	0	0	0	0	0	27/01/2022
0	0	0	0	0	0	4	0	0	533	68	0	0	0	0	0	20	0	0	0	0	0	03/02/2022
0	0	0	0	0	0	0	0	0	325	76	0	0	0	0	0	43	0	0	0	0	0	10/02/2022
0	0	0	0	0	0	1	0	0	461	190	0	0	0	0	0	45	0	0	0	0	0	17/02/2022
0	0	0	0	0	0	0	0	0	248	100	0	0	0	0	0	19	0	0	0	0	0	24/02/2022
0	0	0	0	0	0	0	0	0	248	204	0	0	0	0	0	22	0	0	0	0	0	03/03/2022
0	0	0	0	0	0	0	0	0	225	343	0	0	0	0	0	11	0	0	0	0	0	10/03/2022
0	0	0	0	0	0	0	0	0	195	442	0	0	0	0	0	10	0	0	0	0	0	17/03/2022
0	0	0	0	0	0	0	0	0	113	381	0	0	0	0	0	6	0	0	0	0	0	24/03/2022
0	0	0	0	0	0	0	0	0	35	172	0	0	0	0	0	2	0	0	0	0	0	31/03/2022
0	0	0	0	0	0	0	0	0	30	326	0	0	0	0	0	0	0	0	0	0	0	07/04/2022
0	0	0	0	0	0	0	0	0	12	215	0	0	0	0	0	9	0	0	0	0	0	14/04/2022
0	0	0	0	0	0	0	0	0	12	525	0	0	0	0	0	6	0	0	0	0	0	21/04/2022
0	0	0	0	0	0	0	0	0	9	382	0	0	0	0	0	3	0	0	0	0	0	28/04/2022
0	0	0	0	0	0	0	0	0	5	399	0	0	1	0	0	5	0	0	0	0	0	05/05/2022
0	0	0	0	0	0	0	0	0	2	334	0	0	6	0	0	2	0	0	0	0	0	12/05/2022
0	0	0	0	0	0	0	0	0	3	388	0	7	22	0	0	4	0	0	0	0	0	19/05/2022
0	0	0	0	0	0	0	0	0	1	272	0	4	36	0	0	0	0	0	0	0	0	26/05/2022
0	0	0	0	0	0	0	0	0	0	271	0	14	60	0	0	0	0	0	0	0	0	02/06/2022
0	0	0	0	0	0	0	0	0	1	207	0	13	106	0	0	0	0	0	0	0	0	09/06/2022
0	0	0	0	0	0	0	0	0	0	189	0	19	167	0	0	1	0	0	0	0	0	16/06/2022
0	0	0	0	0	0	0	0	0	0	132	0	27	239	0	0	0	0	0	0	0	0	23/06/2022
0	0	0	0	0	0	0	0	0	0	80	0	17	271	0	0	1	0	0	0	0	0	30/06/2022
0	0	0	0	0	0	0	0	0	0	60	0	19	331	0	0	0	0	0	0	0	0	07/07/2022
0	0	0	0	0	0	0	0	0	0	36	0	18	303	0	0	0	0	0	0	0	0	14/07/2022
0	0	0	0	0	0	0	0	0	0	34	0	17	441	0	0	1	0	0	0	0	0	21/07/2022
0	0	0	0	0	0	0	0	0	0	19	0	7	347	0	0	1	0	0	0	0	0	28/07/2022
0	0	0	0	0	0	0	0	0	0	4	0	8	376	0	0	0	0	0	0	0	0	04/08/2022
0	0	0	0	0	0	0	0	0	0	6	1	4	340	0	0	3	0	0	0	0	0	11/08/2022
0	0	0	0	0	0	0	0	0	0	1	0	3	149	0	0	0	0	0	0	0	0	18/08/2022
0	0	0	0	0	0	0	0	0	0	1	0	1	136	0	0	1	0	0	0	0	0	25/08/2022
0	0	0	0	0	0	0	0	0	0	0	1	2	129	0	0	0	0	0	0	0	0	01/09/2022
0	0	0	0	0	0	0	0	0	0	0	1	1	90	0	0	1	0	0	0	0	0	08/09/2022
0	0	0	0	0	0	0	0	0	0	0	4	2	126	2	0	1	0	0	0	0	0	15/09/2022
0	0	0	0	0	0	0	0	0	0	0	1	1	75	1	0	0	0	0	0	0	0	22/09/2022
0	0	0	0	0	0	0	0	0	0	1	3	4	136	8	0	0	0	0	0	0	0	29/09/2022
0	0	0	0	0	0	0	0	0	0	0	0	4	114	1	0	0	0	0	0	0	0	06/10/2022
0	0	0	0	0	0	0	0	0	0	0	1	2	130	4	0	0	0	0	0	1	0	13/10/2022
0	0	0	0	0	0	0	0	0	0	0	0	4	97	11	0	0	0	0	0	0	0	20/10/2022
0	0	0	0	0	0	0	0	0	0	1	3	2	149	22	0	0	0	0	0	3	0	27/10/2022
0	0	0	0	0	0	0	0	0	0	0	8	2	178	37	0	0	0	0	0	9	0	03/11/2022
0	0	0	0	0	0	0	0	0	0	0	9	7	163	60	0	0	0	0	0	22	0	10/11/2022
0	0	0	0	0	0	0	0	0	0	0	4	9	128	49	0	0	0	0	0	16	0	17/11/2022
0	0	0	0	0	0	0	0	0	0	2	9	8	151	78	0	0	0	0	0	19	0	24/11/2022
0	0	0	0	0	0	0	0	0	0	0	7	3	123	97	0	0	0	0	0	17	0	01/12/2022
0	0	0	0	0	0	0	0	0	0	0	18	9	122	109	0	0	0	0	0	24	0	08/12/2022
0	0	0	0	0	0	0	0	0	0	0	17	1	141	150	0	0	0	0	0	12	0	15/12/2022
0	0	0	0	0	0	0	0	0	0	0	5	1	97	91	0	0	0	0	0	10	0	22/12/2022
0	0	0	0	0	0	0	0	0	0	0	16	0	100	193	0	0	0	0	0	17	3	29/12/2022
0	0	0	0	0	0	0	0	0	0	2	14	0	42	119	0	0	0	0	0	14	2	05/01/2023
0	0	0	0	0	0	0	0	0	0	0	20	0	40	96	0	0	0	0	0	4	9	12/01/2023
0	0	0	0	0	0	0	0	0	0	0	29	0	50	115	0	0	0	0	0	10	4	19/01/2023
0	0	0	0	0	0	0	0	0	0	0	22	0	33	75	0	0	0	0	0	7	13	26/01/2023
0	0	0	0	0	0	0	0	0	0	0	39	0	17	74	0	0	0	0	0	17	16	02/02/2023
0	0	0	0	0	0	0	0	0	0	0	35	0	15	78	0	0	0	0	0	9	26	09/02/2023
0	0	0	0	0	0	0	0	0	0	0	37	0	14	48	0	0	0	0	0	5	38	16/02/2023
0	0	0	0	0	0	0	0	0	0	1	42	0	12	35	0	0	0	0	0	3	65	23/02/2023
0	0	0	0	0	0	0	0	0	0	0	28	0	9	26	0	0	0	0	0	3	77	02/03/2023
0	0	0	0	0	0	0	0	0	0	0	68	0	3	44	0	0	0	0	0	10	127	09/03/2023
0	0	0	0	0	0	0	0	0	0	0	17	0	1	15	0	0	0	0	0	2	54	16/03/2023
0	0	0	0	0	0	0	0	0	0	0	5	0	0	3	0	0	0	0	0	2	21	23/03/2023
0	0	0	0	0	0	0	0	0	0	0	0	0	0	0	0	0	0	0	0	0	0	30/03/2023

[truncated: 21 more sheets: France, Germany, Greece, Hungary, Iceland, Ireland, Italy, Latvia, Liechtenstein, Lithuania, Luxembourg, Malta, Netherlands, Norway, Poland, Portugal, Romania, Slovakia, Slovenia, Spain …]
