# Supplementary material for: Mathematical modeling of SARS-CoV-2 variant substitutions in European countries: transmission dynamics and epidemiological insights
Source: Front Public Health. 2024 May 15;12:1339267. doi: 10.3389/fpubh.2024.1339267 (PMC11160439; doi:10.3389/fpubh.2024.1339267)
Supplement: Supplementary file 2 [file Table_2.XLSX]

## Sheet: Europe
AY.4.2	B.1.1.529	B.1.1.7	B.1.1.7+E484K	B.1.351	B.1.427/B.1.429	B.1.525	B.1.616	B.1.617.1	B.1.617.2	B.1.617.3	B.1.620	B.1.621	BA.1	BA.2	BA.2.75	BA.2+L452X	BA.3	BA.4	BA.4/BA.5	BA.5	BQ.1	C.37	Other	P.1	SGTF	XBB	XBB.1.5	EPIweek	Thursday
																												2020-01	2020-01-02
																												2020-02	2020-01-09
																												2020-03	2020-01-16
																												2020-04	2020-01-23
																												2020-05	2020-01-30
		0		0			0		0														15	0	0			2020-06	2020-02-06
																												2020-07	2020-02-13
																							2					2020-08	2020-02-20
																							4					2020-09	2020-02-27
																							16					2020-10	2020-03-05
																					1		50					2020-11	2020-03-12
																							72					2020-12	2020-03-19
	1	475		11			0		0														145	0	14			2020-13	2020-03-26
	2								3											1			21					2020-14	2020-04-02
	1																						14					2020-15	2020-04-09
	3								2														9					2020-16	2020-04-16
									2														2					2020-17	2020-04-23
									1					1									5					2020-18	2020-04-30
	2								1				1										4					2020-19	2020-05-07
									1														6					2020-20	2020-05-14
									1											1			3					2020-21	2020-05-21
	1								1														1					2020-22	2020-05-28
	1								2														4					2020-23	2020-06-04
	1	1							4														5					2020-24	2020-06-11
									1																			2020-25	2020-06-18
																				1			1					2020-26	2020-06-25
		1							2											1			4					2020-27	2020-07-02
		1							1														5					2020-28	2020-07-09
									3														13					2020-29	2020-07-16
									2														11					2020-30	2020-07-23
		1																					20	1				2020-31	2020-07-30
		2		1					1											1			5		2			2020-32	2020-08-06
		2							2					1						1			3	1	3			2020-33	2020-08-13
		4							5														4		1			2020-34	2020-08-20
		4		1																			6		1			2020-35	2020-08-27
		5		1					2				1							2			3	1				2020-36	2020-09-03
		12		1					1			1								3			9	1	10			2020-37	2020-09-10
	3	7							4			1											3	1	2			2020-38	2020-09-17
		5							3											2			56		13			2020-39	2020-09-24
		6							1											30			41		22			2020-40	2020-10-01
	2	9							5											24			17		18			2020-41	2020-10-08
	4	12		2					9			1		2						3			20	1	30			2020-42	2020-10-15
	4	11		2					8											2			19	1	20			2020-43	2020-10-22
	8	4		1					7				1	4						16			34		17			2020-44	2020-10-29
1	5	7							10					2						3			38		5			2020-45	2020-11-05
	6	9		1					4				1	1						2			25		8			2020-46	2020-11-12
	9	11							11					3						3			8		3			2020-47	2020-11-19
	3	19							15			1		2						14			21					2020-48	2020-11-26
	4	15							10				1	5						2			91					2020-49	2020-12-03
	6	21							14				2	1						2			139					2020-50	2020-12-10
	3	78		1					5					2						5			208					2020-51	2020-12-17
	3	180		5			0		16				4	2						25			300	1				2020-52	2020-12-24
	6	364		7			0		19		1		4	2						30			207	0				2020-53	2020-12-31
	22	1118	1	28			0		48				2	3						41			428	0				2021-01	2021-01-07
	19	2094	1	188			0		51				2	4						74			446	1				2021-02	2021-01-14
	23	2930	1	438		6	0		38			1	3	5						58			657	1				2021-03	2021-01-21
	10	5160		382		16	0		33				5	1						55			812	7				2021-04	2021-01-28
1	8	11325		451		21	0		29		3			2						85		2	834	10				2021-05	2021-02-04
	11	10204		424		34	0		21				1							82		4	632	12				2021-06	2021-02-11
	10	16291		480		49	0		24											62		4	533	21				2021-07	2021-02-18
	9	27946	5	808		34	0	1	26				1							60		10	532	18				2021-08	2021-02-25
	11	35387	20	797		49	0		24		4	1	1							73		3	366	35				2021-09	2021-03-04
	11	38677	171	1050		56	0		18		1	1	2	4						54		12	297	35				2021-10	2021-03-11
	13	43556	290	1031		88	0		30		1	4		2						83		9	356	77				2021-11	2021-03-18
	8	43254	471	945	2	85	0	2	43		2	7		3						113		3	319	71				2021-12	2021-03-25
	9	37103	152	726		76	0	1	44			5	1	2						59		9	251	85				2021-13	2021-04-01
	5	32963	94	594	1	79	0	10	48		2	4		1						99	1	10	301	128				2021-14	2021-04-08
	8	31069	119	471		82	0	13	72		6	5		1						69		6	420	171				2021-15	2021-04-15
	11	30513	118	405		89	0	10	133		3	21		1						124		11	365	193				2021-16	2021-04-22
	7	30567	96	273	5	77	0	72	200		13	18		4						75		16	278	216				2021-17	2021-04-29
	9	29388	105	348		102	0	37	311		33	45	1							80		10	452	274				2021-18	2021-05-06
	2	26518	61	573		79	0	9	407		34	77		1						69		16	528	162				2021-19	2021-05-13
	2	29977	82	168		40	0	50	662		34	97								67		10	411	357				2021-20	2021-05-20
	2	25118	36	444		32	0	29	771		27	151	1	2						90		18	427	326				2021-21	2021-05-27
	5	20730	47	102	1	26		7	1500		83	141		1						70		17	446	350		1		2021-22	2021-06-03
	1	16147	40	372	3	27		12	3064		42	110		1						73		26	375	248				2021-23	2021-06-10
		9687	13	80	1	11		11	3712		8	109	1							71		24	245	194				2021-24	2021-06-17
	1	7157	16	489	1	12		9	6523		13	127								100		35	176	233				2021-25	2021-06-24
1	1	5792	7	959	1	21		6	11956			117	1	1						132		54	237	519				2021-26	2021-07-01
1		4758	4	732		22		3	23714			82	12	1	1					178		66	247	564				2021-27	2021-07-08
	2	3149	3	561		17		5	39338		1	92	15	2						125		26	222	570				2021-28	2021-07-15
	6	1732		377		4		6	46494		1	48	9	2	2					97		18	110	334				2021-29	2021-07-22
1	2	1124	2	197		3		4	41032			59	4	2						79		12	82	194				2021-30	2021-07-29
	3	692	8	162	2	2			40335			31	2	2						66	1	8	113	117				2021-31	2021-08-05
1	5	488	1	117					45103			28	4	5						71		4	136	73				2021-32	2021-08-12
5	9	300	1	57		2		6	45905			12	4	2						71		5	110	50				2021-33	2021-08-19
4	10	229	1	44		1		1	46941	5		13	1	1						64		3	110	29				2021-34	2021-08-26
6	8	134	1	26				4	47541	1		8	2							52		2	224	24	98			2021-35	2021-09-02
21	5	102		14		2		7	44438			6	2	4						47		1	399	15	58			2021-36	2021-09-09
17	11	72		10		1		2	37350			13	3							31		1	412	15	50			2021-37	2021-09-16
27	3	58		4					34386			3	5							36			312	5	48			2021-38	2021-09-23
25	8	45						3	35397			2	2	2						34			317	2	69			2021-39	2021-09-30
24	8	27		8					37105			2	3	2						26			264	8	58			2021-40	2021-10-07
25	12	20		4				1	39170			1	3							16		1	243	3	52			2021-41	2021-10-14
45	10	39		13		2			53359				4	1						11			305	14	56			2021-42	2021-10-21
34	11	38		7					67665			2	3	3						7	1		212	7	32			2021-43	2021-10-28
26	12	51		5					70709				5	6						5			210	4	50			2021-44	2021-11-04
29	14	74		1					75358				6	2						10			195		57			2021-45	2021-11-11
26	19	51							65935				83	78						39			310					2021-46	2021-11-18
22	95	44		1					69297			1	382	9						20			383					2021-47	2021-11-25
101	361	35							90372				1132	11						25			545	12				2021-48	2021-12-02
113	1414	11		4					82218				4637	13				1		28			572	43				2021-49	2021-12-09
125	13461	2		5					63451				14563	186			1			52			444	1				2021-50	2021-12-16
24	12276	1		12			1		36278				20630	521	1					26			219	1				2021-51	2021-12-23
14	17710	4		2					28621			1	44495	2349			1	1		26	5		179					2021-52	2021-12-30
13	25899	1		1				4	17608				84418	4106			3	4		42	4		137	1		1		2022-01	2022-01-06
14	26289	3	1	3				2	9827				116128	9569			1	2		93	2		46	1				2022-02	2022-01-13
2	28684	5		1				1	4264				115223	14822			5	3		63	2		32					2022-03	2022-01-20
1	27694	2							2289				104284	18051	4			6		58	9		16					2022-04	2022-01-27
	27887	4							882				83088	20416			15	6		64	3		39					2022-05	2022-02-03
	26475	3							442				70888	25790			8	1		44	4		56					2022-06	2022-02-10
	25099	5							246				59103	29760	1		9	1		20			59			1	2	2022-07	2022-02-17
	27657	5							165				45905	34676	2		7	1		22	3		37				2	2022-08	2022-02-24
	35907								83				36695	40884	2	1	15	1		15	11		41				2	2022-09	2022-03-03
	49045		1						49	2			31153	48763			5			26			45					2022-10	2022-03-10
	52693	1	1	1					36				21831	53756		1	16			26	1		30					2022-11	2022-03-17
	45863	1							24				13487	58539		1	17			18	1		24					2022-12	2022-03-24
	40174								34				6599	85278	1	1	12	5		29	1		24		1436			2022-13	2022-03-31
	10669								33				4889	89522		3	26	6		43	1		59		702			2022-14	2022-04-07
	4563								21				2875	81379		3	34	21	2	76	1		41	1	387			2022-15	2022-04-14
1	5709								33				1883	72180		4	46	94	30	150	2		51		213			2022-16	2022-04-21
	3678	2							15				1074	60881		31	44	121	59	272	2		33	1	108			2022-17	2022-04-28
	1791												796	58689		103	1	240	126	942	3		53		109			2022-18	2022-05-05
	3041	1							9				536	49655		115	4	357	342	1485	2		53		112			2022-19	2022-05-12
	4								28				252	41626		65	1	663	1009	2821	1		42					2022-20	2022-05-19
									9				115	30536		93	3	791	1852	4812	1		47					2022-21	2022-05-26
									37				116	29034		173		1753	3243	11010			54					2022-22	2022-06-02
		20							4				116	24496		55		2377	4827	18380	1		73					2022-23	2022-06-09
									2				85	21307		261		3562	8679	28896	1		69					2022-24	2022-06-16
		1							4				83	16581	4	146		4560	15193	38380			80					2022-25	2022-06-23
		1							5				67	7620	1	53		4821	24641	39400			101					2022-26	2022-06-30
									5				81	3913	4	35		2876	25231	33239	1		78					2022-27	2022-07-07
									5				64	2366	12	30	1	2935	28262	37382	2		84			1		2022-28	2022-07-14
									5				62	1564	11	6	1	2991	27814	38524	3		69					2022-29	2022-07-21
									2				58	1004	21	6	2	2147	18520	35360	3		33			3		2022-30	2022-07-28
									1				49	697	25		1	1667	14492	30490	9		40			2		2022-31	2022-08-04
				1									22	505	51		1	1565	12774	29875	5		20			1		2022-32	2022-08-11
									6				18	345	53			1447	12111	28852	3		30			2	1	2022-33	2022-08-18
													23	311	64			1248	9442	26414	13		25					2022-34	2022-08-25
		1							4				32	292	104			1351	10144	27368	37		14					2022-35	2022-09-01
									4				28	392	113			1514	13573	30627	76		29					2022-36	2022-09-08
									4				26	429	196			1479	16576	29147	149		16			2		2022-37	2022-09-15
									3				37	471	246			1467	20903	29052	447		24			7		2022-38	2022-09-22
									3				29	520	258			1045	27087	22651	892		27			3		2022-39	2022-09-29
									1				11	242	424			907	3346	23085	1662		40			33		2022-40	2022-10-06
		2							1				9	302	431			794	3400	22242	2622		35			68		2022-41	2022-10-13
									2				5	284	643			645		18984	3307		32			76	1	2022-42	2022-10-20
													7	305	602			519		14884	3850		33	1		87	1	2022-43	2022-10-27
									3				10	270	706			346		12103	3610		50			165		2022-44	2022-11-03
									2				3	438	1029			404		12051	5525		40			219		2022-45	2022-11-10
													4	472	1166			332		11639	5497		30	1		330	3	2022-46	2022-11-17
									5				13	543	1481			279		10126	8226		20			572	7	2022-47	2022-11-24
									4				1	598	1756			262		10418	9488		33			695	16	2022-48	2022-12-01
													2	863	2297			252		12863	11447		49	1		813	26	2022-49	2022-12-08
		3											3	918	2319			236		12283	11184		58			687	57	2022-50	2022-12-15
									4				4	859	2411			172		9261	9672		63	1		636	100	2022-51	2022-12-22
													10	637	2680			143		6661	8429		54			537	165	2022-52	2022-12-29
													2	897	2764			96		5331	6781		49			408	378	2023-01	2023-01-05
													6	941	2287			42		4305	4931		56			354	410	2023-02	2023-01-12
									1				4	924	2082			51		3636	3803		77			283	527	2023-03	2023-01-19
									5				4	1007	2288		1	48		3487	3056		64			341	834	2023-04	2023-01-26
									4				6	1046	2371			42		2819	2724		90			466	1397	2023-05	2023-02-02
									1				4	1081	2275			28		2724	2384		59			633	1841	2023-06	2023-02-09
									1					1060	2293			21		2164	1909		56			751	2353	2023-07	2023-02-16
									3				1	901	1961			6		1393	1466		75			984	2978	2023-08	2023-02-23
									4				1	782	1678		2	6		1115	1195		58			1269	3500	2023-09	2023-03-02
									1				1	547	1489			5		887	931		47			1471	3771	2023-10	2023-03-09
		1		1					4				3	378	1221			6		562	713		44			1608	3824	2023-11	2023-03-16
									2				1	231	711			5		249	363		18			1109	3023	2023-12	2023-03-23
									1				1	96	290					117	75		5			418	1070	2023-13	2023-03-30

## Sheet: Austria
AY.4.2	B.1.1.529	B.1.1.7	B.1.1.7+E484K	B.1.351	B.1.427/B.1.429	B.1.525	B.1.616	B.1.617.1	B.1.617.2	B.1.617.3	B.1.620	B.1.621	BA.1	BA.2	BA.2+L452X	BA.2.75	BA.3	BA.4	BA.4/BA.5	BA.5	BQ.1	C.37	Other	P.1	SGTF	XBB	XBB.1.5	EPIweek	Thursday
0	0	0	0	0	0	0	0	0	0	0	0	0	0	0	0	0	0	0	0	0	0	0	0	0	0	0	0	2020-01	2020-01-02
0	0	0	0	0	0	0	0	0	0	0	0	0	0	0	0	0	0	0	0	0	0	0	0	0	0	0	0	2020-02	2020-01-09
0	0	0	0	0	0	0	0	0	0	0	0	0	0	0	0	0	0	0	0	0	0	0	0	0	0	0	0	2020-03	2020-01-16
0	0	0	0	0	0	0	0	0	0	0	0	0	0	0	0	0	0	0	0	0	0	0	0	0	0	0	0	2020-04	2020-01-23
0	0	0	0	0	0	0	0	0	0	0	0	0	0	0	0	0	0	0	0	0	0	0	0	0	0	0	0	2020-05	2020-01-30
0	0	0	0	0	0	0	0	0	0	0	0	0	0	0	0	0	0	0	0	0	0	0	0	0	0	0	0	2020-06	2020-02-06
0	0	0	0	0	0	0	0	0	0	0	0	0	0	0	0	0	0	0	0	0	0	0	0	0	0	0	0	2020-07	2020-02-13
0	0	0	0	0	0	0	0	0	0	0	0	0	0	0	0	0	0	0	0	0	0	0	0	0	0	0	0	2020-08	2020-02-20
0	0	0	0	0	0	0	0	0	0	0	0	0	0	0	0	0	0	0	0	0	0	0	0	0	0	0	0	2020-09	2020-02-27
0	0	0	0	0	0	0	0	0	0	0	0	0	0	0	0	0	0	0	0	0	0	0	0	0	0	0	0	2020-10	2020-03-05
0	0	0	0	0	0	0	0	0	0	0	0	0	0	0	0	0	0	0	0	0	0	0	0	0	0	0	0	2020-11	2020-03-12
0	0	0	0	0	0	0	0	0	0	0	0	0	0	0	0	0	0	0	0	0	0	0	0	0	0	0	0	2020-12	2020-03-19
0	0	0	0	0	0	0	0	0	0	0	0	0	0	0	0	0	0	0	0	0	0	0	0	0	0	0	0	2020-13	2020-03-26
0	0	0	0	0	0	0	0	0	0	0	0	0	0	0	0	0	0	0	0	0	0	0	0	0	0	0	0	2020-14	2020-04-02
0	0	0	0	0	0	0	0	0	0	0	0	0	0	0	0	0	0	0	0	0	0	0	0	0	0	0	0	2020-15	2020-04-09
0	0	0	0	0	0	0	0	0	0	0	0	0	0	0	0	0	0	0	0	0	0	0	0	0	0	0	0	2020-16	2020-04-16
0	0	0	0	0	0	0	0	0	0	0	0	0	0	0	0	0	0	0	0	0	0	0	0	0	0	0	0	2020-17	2020-04-23
0	0	0	0	0	0	0	0	0	0	0	0	0	0	0	0	0	0	0	0	0	0	0	0	0	0	0	0	2020-18	2020-04-30
0	0	0	0	0	0	0	0	0	0	0	0	0	0	0	0	0	0	0	0	0	0	0	0	0	0	0	0	2020-19	2020-05-07
0	0	0	0	0	0	0	0	0	0	0	0	0	0	0	0	0	0	0	0	0	0	0	0	0	0	0	0	2020-20	2020-05-14
0	0	0	0	0	0	0	0	0	0	0	0	0	0	0	0	0	0	0	0	0	0	0	0	0	0	0	0	2020-21	2020-05-21
0	0	0	0	0	0	0	0	0	0	0	0	0	0	0	0	0	0	0	0	0	0	0	0	0	0	0	0	2020-22	2020-05-28
0	0	0	0	0	0	0	0	0	0	0	0	0	0	0	0	0	0	0	0	0	0	0	0	0	0	0	0	2020-23	2020-06-04
0	0	0	0	0	0	0	0	0	0	0	0	0	0	0	0	0	0	0	0	0	0	0	0	0	0	0	0	2020-24	2020-06-11
0	0	0	0	0	0	0	0	0	0	0	0	0	0	0	0	0	0	0	0	0	0	0	0	0	0	0	0	2020-25	2020-06-18
0	0	0	0	0	0	0	0	0	0	0	0	0	0	0	0	0	0	0	0	0	0	0	0	0	0	0	0	2020-26	2020-06-25
0	0	0	0	0	0	0	0	0	0	0	0	0	0	0	0	0	0	0	0	0	0	0	0	0	0	0	0	2020-27	2020-07-02
0	0	0	0	0	0	0	0	0	0	0	0	0	0	0	0	0	0	0	0	0	0	0	0	0	0	0	0	2020-28	2020-07-09
0	0	0	0	0	0	0	0	0	0	0	0	0	0	0	0	0	0	0	0	0	0	0	0	0	0	0	0	2020-29	2020-07-16
0	0	0	0	0	0	0	0	0	0	0	0	0	0	0	0	0	0	0	0	0	0	0	0	0	0	0	0	2020-30	2020-07-23
0	0	0	0	0	0	0	0	0	0	0	0	0	0	0	0	0	0	0	0	0	0	0	0	0	0	0	0	2020-31	2020-07-30
0	0	0	0	0	0	0	0	0	0	0	0	0	0	0	0	0	0	0	0	0	0	0	0	0	0	0	0	2020-32	2020-08-06
0	0	0	0	0	0	0	0	0	0	0	0	0	0	0	0	0	0	0	0	0	0	0	0	0	0	0	0	2020-33	2020-08-13
0	0	0	0	0	0	0	0	0	0	0	0	0	0	0	0	0	0	0	0	0	0	0	0	0	0	0	0	2020-34	2020-08-20
0	0	0	0	0	0	0	0	0	0	0	0	0	0	0	0	0	0	0	0	0	0	0	0	0	0	0	0	2020-35	2020-08-27
0	0	0	0	0	0	0	0	0	0	0	0	0	0	0	0	0	0	0	0	0	0	0	0	0	0	0	0	2020-36	2020-09-03
0	0	0	0	0	0	0	0	0	0	0	0	0	0	0	0	0	0	0	0	0	0	0	0	0	0	0	0	2020-37	2020-09-10
0	0	0	0	0	0	0	0	0	0	0	0	0	0	0	0	0	0	0	0	0	0	0	0	0	0	0	0	2020-38	2020-09-17
0	0	0	0	0	0	0	0	0	0	0	0	0	0	0	0	0	0	0	0	0	0	0	0	0	0	0	0	2020-39	2020-09-24
0	0	0	0	0	0	0	0	0	0	0	0	0	0	0	0	0	0	0	0	0	0	0	0	0	0	0	0	2020-40	2020-10-01
0	0	0	0	0	0	0	0	0	0	0	0	0	0	0	0	0	0	0	0	0	0	0	0	0	0	0	0	2020-41	2020-10-08
0	0	0	0	0	0	0	0	0	0	0	0	0	0	0	0	0	0	0	0	0	0	0	0	0	0	0	0	2020-42	2020-10-15
0	0	0	0	0	0	0	0	0	0	0	0	0	0	0	0	0	0	0	0	0	0	0	0	0	0	0	0	2020-43	2020-10-22
0	0	0	0	0	0	0	0	0	0	0	0	0	0	0	0	0	0	0	0	0	0	0	0	0	0	0	0	2020-44	2020-10-29
0	0	0	0	0	0	0	0	0	0	0	0	0	0	0	0	0	0	0	0	0	0	0	0	0	0	0	0	2020-45	2020-11-05
0	0	0	0	0	0	0	0	0	0	0	0	0	0	0	0	0	0	0	0	0	0	0	0	0	0	0	0	2020-46	2020-11-12
0	0	0	0	0	0	0	0	0	0	0	0	0	0	0	0	0	0	0	0	0	0	0	0	0	0	0	0	2020-47	2020-11-19
0	0	0	0	0	0	0	0	0	0	0	0	0	0	0	0	0	0	0	0	0	0	0	0	0	0	0	0	2020-48	2020-11-26
0	0	0	0	0	0	0	0	0	0	0	0	0	0	0	0	0	0	0	0	0	0	0	0	0	0	0	0	2020-49	2020-12-03
0	0	0	0	0	0	0	0	0	0	0	0	0	0	0	0	0	0	0	0	0	0	0	0	0	0	0	0	2020-50	2020-12-10
0	0	0	0	0	0	0	0	0	0	0	0	0	0	0	0	0	0	0	0	0	0	0	0	0	0	0	0	2020-51	2020-12-17
0	0	0	0	0	0	0	0	0	0	0	0	0	0	0	0	0	0	0	0	0	0	0	0	0	0	0	0	2020-52	2020-12-24
0	0	11	0	0	0	0	0	0	2	0	0	0	0	0	0	0	0	0	0	0	0	0	0	0	0	0	0	2020-53	2020-12-31
0	0	283	0	12	0	0	0	0	6	0	0	0	0	0	0	0	0	0	0	0	0	0	0	0	0	0	0	2021-01	2021-01-07
0	0	1026	0	159	0	0	0	0	6	0	0	0	0	0	0	0	0	0	0	0	0	0	0	0	0	0	0	2021-02	2021-01-14
0	0	1393	0	397	0	0	0	0	6	0	0	0	0	0	0	0	0	0	0	0	0	0	0	0	0	0	0	2021-03	2021-01-21
0	0	2603	0	297	0	1	0	0	5	0	0	0	0	0	0	0	0	0	0	0	0	0	0	0	0	0	0	2021-04	2021-01-28
0	0	5062	0	222	0	1	0	0	8	0	0	0	0	0	0	0	0	0	0	0	0	0	0	0	0	0	0	2021-05	2021-02-04
0	0	3143	0	55	0	3	0	0	6	0	0	0	0	0	0	0	0	0	0	0	0	0	0	0	0	0	0	2021-06	2021-02-11
0	0	5628	0	48	0	11	0	0	8	0	0	0	0	0	0	0	0	0	0	0	0	0	0	0	0	0	0	2021-07	2021-02-18
0	0	14721	0	243	0	6	0	0	7	0	0	0	0	0	0	0	0	0	0	0	0	0	0	0	0	0	0	2021-08	2021-02-25
0	0	17868	17	232	0	7	0	0	8	0	0	0	0	0	0	0	0	0	0	0	0	0	0	0	0	0	0	2021-09	2021-03-04
0	0	20789	157	289	0	13	0	0	10	0	0	0	0	0	0	0	0	0	0	0	0	0	0	3	0	0	0	2021-10	2021-03-11
0	0	22883	260	219	0	5	0	0	9	0	0	0	0	0	0	0	0	0	0	0	0	0	0	6	0	0	0	2021-11	2021-03-18
0	0	22844	439	168	0	9	0	0	16	0	0	0	0	0	0	0	0	0	0	0	0	0	0	3	0	0	0	2021-12	2021-03-25
0	0	19349	126	53	0	11	0	0	8	0	0	0	0	0	0	0	0	0	0	0	0	0	0	0	0	0	0	2021-13	2021-04-01
0	0	13574	73	43	0	6	0	3	9	0	0	0	0	0	0	0	0	0	0	0	0	0	0	3	0	0	0	2021-14	2021-04-08
0	0	11676	105	66	0	4	0	3	13	0	0	0	0	0	0	0	0	0	0	0	0	0	0	6	0	0	0	2021-15	2021-04-15
0	0	11398	97	64	0	5	0	3	15	0	0	0	0	0	0	0	0	0	0	0	0	0	0	18	0	0	0	2021-16	2021-04-22
0	0	11310	59	16	0	6	0	18	8	0	0	1	0	0	0	0	0	0	0	0	0	0	0	36	0	0	0	2021-17	2021-04-29
0	0	7658	71	3	0	0	0	6	9	0	0	2	0	0	0	0	0	0	0	0	0	0	0	64	0	0	0	2021-18	2021-05-06
0	0	5332	41	0	0	0	0	0	17	0	0	5	0	0	0	0	0	0	0	0	0	0	0	26	0	0	0	2021-19	2021-05-13
0	0	3781	41	15	0	0	0	3	27	0	0	2	0	0	0	0	0	0	0	0	0	0	0	13	0	0	0	2021-20	2021-05-20
0	0	2434	7	9	0	0	0	0	62	0	0	1	0	0	0	0	0	0	0	0	0	0	0	24	0	0	0	2021-21	2021-05-27
0	0	1988	24	12	0	0	0	0	172	0	0	1	0	0	0	0	0	0	0	0	0	0	0	17	0	0	0	2021-22	2021-06-03
0	0	1430	8	0	0	0	0	0	486	0	0	2	0	0	0	0	0	0	0	0	0	0	0	5	0	0	0	2021-23	2021-06-10
0	0	717	1	0	0	0	0	0	711	0	0	5	0	0	0	0	0	0	0	0	0	0	0	0	0	0	0	2021-24	2021-06-17
0	0	357	0	0	0	0	0	0	582	0	0	6	0	0	0	0	0	0	0	0	0	0	0	1	0	0	0	2021-25	2021-06-24
0	0	241	3	0	0	1	0	0	834	0	0	1	0	0	0	0	0	0	0	0	0	0	0	1	0	0	0	2021-26	2021-07-01
0	0	176	1	0	0	1	0	0	1574	0	0	1	0	0	0	0	0	0	0	0	0	0	0	2	0	0	0	2021-27	2021-07-08
0	0	135	1	3	0	0	0	0	3249	0	0	0	0	0	0	0	0	0	0	0	0	0	0	1	0	0	0	2021-28	2021-07-15
0	0	45	0	0	0	0	0	0	3648	0	0	0	0	0	0	0	0	0	0	0	0	0	0	1	0	0	0	2021-29	2021-07-22
0	0	28	2	0	0	0	0	3	4279	0	0	1	0	0	0	0	0	0	0	0	0	0	0	5	0	0	0	2021-30	2021-07-29
0	0	20	8	0	0	0	0	0	4541	0	0	0	0	0	0	0	0	0	0	0	0	0	0	3	0	0	0	2021-31	2021-08-05
0	0	9	1	3	0	0	0	0	7176	0	0	0	0	0	0	0	0	0	0	0	0	0	0	1	0	0	0	2021-32	2021-08-12
0	0	11	0	0	0	0	0	0	8988	0	0	0	0	0	0	0	0	0	0	0	0	0	0	0	0	0	0	2021-33	2021-08-19
0	0	3	1	0	0	0	0	0	10133	0	0	1	0	0	0	0	0	0	0	0	0	0	0	0	0	0	0	2021-34	2021-08-26
0	0	3	1	3	0	0	0	0	11944	0	0	0	0	0	0	0	0	0	0	0	0	0	0	1	0	0	0	2021-35	2021-09-02
3	0	3	0	0	0	0	0	0	11969	0	0	0	0	0	0	0	0	0	0	0	0	0	0	2	0	0	0	2021-36	2021-09-09
0	0	4	0	0	0	1	0	0	10641	0	0	0	0	0	0	0	0	0	0	0	0	0	0	0	0	0	0	2021-37	2021-09-16
6	0	0	0	0	0	0	0	0	9316	0	0	0	0	0	0	0	0	0	0	0	0	0	0	0	0	0	0	2021-38	2021-09-23
0	0	1	0	0	0	0	0	0	10433	0	0	0	0	0	0	0	0	0	0	0	0	0	0	0	0	0	0	2021-39	2021-09-30
6	0	1	0	0	0	0	0	0	9402	0	0	0	0	0	0	0	0	0	0	0	0	0	0	0	0	0	0	2021-40	2021-10-07
15	0	1	0	0	0	0	0	0	10719	0	0	0	0	0	0	0	0	0	0	0	0	0	0	0	0	0	0	2021-41	2021-10-14
18	0	0	0	0	0	0	0	0	15550	0	0	0	0	0	0	0	0	0	0	0	0	0	0	0	0	0	0	2021-42	2021-10-21
0	0	1	0	0	0	0	0	0	20950	0	0	0	0	0	0	0	0	0	0	0	0	0	0	0	0	0	0	2021-43	2021-10-28
0	0	1	0	0	0	0	0	0	23629	0	0	0	2	0	0	0	0	0	0	0	0	0	0	0	0	0	0	2021-44	2021-11-04
9	0	11	0	0	0	0	0	0	27104	0	0	0	0	0	0	0	0	0	0	0	0	0	0	0	3	0	0	2021-45	2021-11-11
3	3	9	0	0	0	0	0	0	12763	0	0	0	19	0	0	0	0	0	0	0	0	0	0	0	0	0	0	2021-46	2021-11-18
0	41	0	0	0	0	0	0	0	12906	0	0	0	246	3	0	0	0	0	0	0	0	0	0	0	0	0	0	2021-47	2021-11-25
6	79	4	0	0	0	0	0	0	15394	0	0	0	223	6	0	0	0	0	0	0	0	0	0	0	0	0	0	2021-48	2021-12-02
0	91	6	0	0	0	0	0	0	10833	0	0	0	217	0	0	0	0	0	0	0	0	0	0	0	0	0	0	2021-49	2021-12-09
0	52	0	0	0	0	0	0	0	7915	0	0	0	988	0	0	0	0	0	0	0	0	0	0	0	0	0	0	2021-50	2021-12-16
0	215	0	0	0	0	0	0	0	6290	0	0	0	3045	6	0	0	0	0	0	0	0	0	0	0	0	0	0	2021-51	2021-12-23
3	755	1	0	0	0	0	0	0	5088	0	0	0	7711	27	0	0	0	0	0	0	0	0	0	0	0	0	0	2021-52	2021-12-30
0	3066	0	0	0	0	0	0	0	3652	0	0	0	30353	27	0	0	0	0	0	0	0	0	0	0	0	0	0	2022-01	2022-01-06
0	6507	1	0	0	0	0	0	0	2064	0	0	0	42624	76	0	0	0	0	0	0	0	0	0	0	0	0	0	2022-02	2022-01-13
0	6242	0	0	0	0	0	0	0	1064	0	0	0	50774	547	0	0	3	0	0	0	0	0	0	0	0	0	0	2022-03	2022-01-20
0	7712	0	0	0	0	0	0	0	508	0	0	0	42303	837	0	0	0	0	0	0	0	0	0	0	0	0	0	2022-04	2022-01-27
0	10187	3	0	0	0	0	0	0	164	0	0	0	30968	1086	0	0	0	0	0	0	0	0	0	0	0	0	0	2022-05	2022-02-03
0	13125	1	0	0	0	0	0	0	62	0	0	0	25147	887	0	0	0	0	0	0	0	0	0	0	0	0	0	2022-06	2022-02-10
0	14884	3	0	0	0	0	0	0	39	0	0	0	21504	563	0	0	0	0	0	0	0	0	0	0	0	0	0	2022-07	2022-02-17
0	19050	5	0	0	0	0	0	0	40	0	0	0	17751	581	0	0	0	0	0	0	0	0	0	0	0	0	0	2022-08	2022-02-24
0	27282	0	0	0	0	0	0	0	22	0	0	0	15487	1402	0	0	3	0	0	0	0	0	0	0	0	0	0	2022-09	2022-03-03
0	42434	0	1	0	0	0	0	0	23	0	0	0	15291	2375	0	0	0	0	0	0	0	0	0	0	0	0	0	2022-10	2022-03-10
0	45138	0	1	0	0	0	0	0	16	0	0	0	10788	3678	0	0	0	0	0	0	0	0	0	0	0	0	0	2022-11	2022-03-17
0	40291	0	0	0	0	0	0	0	13	0	0	0	6401	4238	0	0	3	0	0	0	0	0	0	0	0	0	0	2022-12	2022-03-24
0	20464	0	0	0	0	0	0	0	16	0	0	0	3244	14681	0	0	0	0	0	0	0	0	0	0	1	0	0	2022-13	2022-03-31
0	0	0	0	0	0	0	0	0	6	0	0	0	2574	30166	0	0	0	0	0	0	0	0	0	0	0	0	0	2022-14	2022-04-07
0	0	0	0	0	0	0	0	0	14	0	0	0	1533	26064	0	0	18	9	2	5	0	0	0	1	1	0	0	2022-15	2022-04-14
0	0	0	0	0	0	0	0	0	10	0	0	0	1070	20427	0	0	27	63	30	2	0	0	0	0	1	0	0	2022-16	2022-04-21
0	0	0	0	0	0	0	0	0	5	0	0	0	660	18399	0	0	39	49	59	3	0	0	0	1	0	0	0	2022-17	2022-04-28
0	0	0	0	0	0	0	0	0	0	0	0	0	567	19590	0	0	0	68	126	51	0	0	0	0	0	0	0	2022-18	2022-05-05
0	28	0	0	0	0	0	0	0	5	0	0	0	309	16012	0	0	0	36	342	32	0	0	0	0	1	0	0	2022-19	2022-05-12
0	4	0	0	0	0	0	0	0	4	0	0	0	83	13903	0	0	0	44	619	184	0	0	0	0	0	0	0	2022-20	2022-05-19
0	0	0	0	0	0	0	0	0	3	0	0	0	56	9857	0	0	0	24	1217	260	0	0	0	0	0	0	0	2022-21	2022-05-26
0	0	0	0	0	0	0	0	0	3	0	0	0	39	9986	0	0	0	280	2236	1820	0	0	0	0	0	0	0	2022-22	2022-06-02
0	0	1	0	0	0	0	0	0	2	0	0	0	47	9831	0	0	0	571	2727	4825	0	0	0	0	0	0	0	2022-23	2022-06-09
0	0	0	0	0	0	0	0	0	0	0	0	0	36	9673	0	0	0	781	6168	5918	0	0	0	0	0	0	0	2022-24	2022-06-16
0	0	0	0	0	0	0	0	0	1	0	0	0	39	7948	0	0	0	1856	12109	7571	0	0	0	0	0	0	0	2022-25	2022-06-23
0	0	0	0	0	0	0	0	0	1	0	0	0	38	2398	0	0	0	2088	19989	7574	0	0	0	0	0	0	0	2022-26	2022-06-30
0	0	0	0	0	0	0	0	0	1	0	0	0	47	1267	0	0	0	688	20518	6843	0	0	0	0	0	0	0	2022-27	2022-07-07
0	0	0	0	0	0	0	0	0	3	0	0	0	35	825	0	0	0	987	23066	9144	0	0	0	0	0	0	0	2022-28	2022-07-14
0	0	0	0	0	0	0	0	0	2	0	0	0	51	498	0	0	0	1296	22259	9899	0	0	0	0	0	0	0	2022-29	2022-07-21
0	0	0	0	0	0	0	0	0	0	0	0	0	46	290	0	0	0	788	13607	10199	0	0	0	0	0	0	0	2022-30	2022-07-28
0	0	0	0	0	0	0	0	0	0	0	0	0	35	210	0	0	0	608	10177	8025	0	0	0	0	0	0	0	2022-31	2022-08-04
0	0	0	0	0	0	0	0	0	0	0	0	0	12	143	0	0	0	524	9097	8972	0	0	0	0	0	0	0	2022-32	2022-08-11
0	0	0	0	0	0	0	0	0	6	0	0	0	9	126	0	0	0	580	9314	10499	0	0	0	0	0	0	0	2022-33	2022-08-18
0	0	0	0	0	0	0	0	0	0	0	0	0	14	126	0	0	0	452	7289	8458	0	0	0	0	0	0	0	2022-34	2022-08-25
0	0	0	0	0	0	0	0	0	2	0	0	0	18	160	0	0	0	442	8342	9628	0	0	0	0	0	0	0	2022-35	2022-09-01
0	0	0	0	0	0	0	0	0	0	0	0	0	20	223	0	0	0	495	11691	10604	0	0	0	0	0	0	0	2022-36	2022-09-08
0	0	0	0	0	0	0	0	0	2	0	0	0	16	276	0	0	0	509	14313	9887	0	0	0	0	0	0	0	2022-37	2022-09-15
0	0	0	0	0	0	0	0	0	2	0	0	0	26	320	0	0	0	435	18680	9078	0	0	0	0	0	0	0	2022-38	2022-09-22
0	0	0	0	0	0	0	0	0	0	0	0	0	20	336	0	0	0	116	24404	2926	0	0	0	0	0	0	0	2022-39	2022-09-29
0	0	0	0	0	0	0	0	0	0	0	0	0	0	20	0	54	0	91	0	2397	93	0	0	0	0	3	0	2022-40	2022-10-06
0	0	0	0	0	0	0	0	0	0	0	0	0	0	17	0	45	0	76	0	2421	179	0	0	0	0	13	0	2022-41	2022-10-13
0	0	0	0	0	0	0	0	0	0	0	0	0	0	16	0	79	0	82	0	2324	247	0	1	0	0	16	0	2022-42	2022-10-20
0	0	0	0	0	0	0	0	0	0	0	0	0	3	10	0	70	0	61	0	2236	305	0	1	1	0	16	0	2022-43	2022-10-27
0	0	0	0	0	0	0	0	0	0	0	0	0	2	18	0	97	0	46	0	1797	299	0	0	0	0	29	0	2022-44	2022-11-03
0	0	0	0	0	0	0	0	0	0	0	0	0	0	17	0	105	0	66	0	1490	450	0	0	0	0	26	0	2022-45	2022-11-10
0	0	0	0	0	0	0	0	0	0	0	0	0	1	13	0	148	0	50	0	1300	584	0	1	0	0	52	0	2022-46	2022-11-17
0	0	0	0	0	0	0	0	0	2	0	0	0	1	18	0	173	0	49	0	1290	762	0	1	0	0	69	0	2022-47	2022-11-24
0	0	0	0	0	0	0	0	0	3	0	0	0	0	17	0	216	0	43	0	1167	920	0	3	0	0	54	1	2022-48	2022-12-01
0	0	0	0	0	0	0	0	0	0	0	0	0	0	17	0	223	0	37	0	911	940	0	1	1	0	64	0	2022-49	2022-12-08
0	0	0	0	0	0	0	0	0	0	0	0	0	1	33	0	239	0	55	0	723	921	0	0	0	0	42	9	2022-50	2022-12-15
0	0	0	0	0	0	0	0	0	2	0	0	0	0	22	0	277	0	40	0	567	795	0	3	1	0	61	25	2022-51	2022-12-22
0	0	0	0	0	0	0	0	0	0	0	0	0	0	23	0	311	0	27	0	552	771	0	3	0	0	43	33	2022-52	2022-12-29
0	0	0	0	0	0	0	0	0	0	0	0	0	0	19	0	284	0	27	0	409	721	0	0	0	0	44	47	2023-01	2023-01-05
0	0	0	0	0	0	0	0	0	0	0	0	0	1	19	0	352	0	15	0	289	724	0	0	0	0	39	113	2023-02	2023-01-12
0	0	0	0	0	0	0	0	0	1	0	0	0	0	7	0	334	0	17	0	168	559	0	4	0	0	29	150	2023-03	2023-01-19
0	0	0	0	0	0	0	0	0	5	0	0	0	0	4	0	370	0	25	0	144	512	0	3	0	0	57	269	2023-04	2023-01-26
0	0	0	0	0	0	0	0	0	3	0	0	0	0	4	0	479	0	20	0	106	512	0	1	0	0	59	554	2023-05	2023-02-02
0	0	0	0	0	0	0	0	0	1	0	0	0	0	2	0	463	0	12	0	109	474	0	0	0	0	112	698	2023-06	2023-02-09
0	0	0	0	0	0	0	0	0	1	0	0	0	0	7	0	539	0	7	0	68	448	0	2	0	0	59	968	2023-07	2023-02-16
0	0	0	0	0	0	0	0	0	2	0	0	0	1	12	0	423	0	4	0	49	276	0	0	0	0	90	1201	2023-08	2023-02-23
0	0	0	0	0	0	0	0	0	3	0	0	0	0	28	0	381	0	3	0	34	301	0	0	0	0	103	1441	2023-09	2023-03-02
0	0	0	0	0	0	0	0	0	1	0	0	0	0	1	0	303	0	2	0	30	164	0	0	0	0	141	1324	2023-10	2023-03-09
0	0	0	0	0	0	0	0	0	3	0	0	0	0	0	0	260	0	4	0	10	93	0	0	0	0	139	1210	2023-11	2023-03-16
0	0	0	0	0	0	0	0	0	2	0	0	0	0	1	0	140	0	5	0	10	52	0	0	0	0	155	878	2023-12	2023-03-23
0	0	0	0	0	0	0	0	0	1	0	0	0	0	0	0	63	0	0	0	2	20	0	0	0	0	107	374	2023-13	2023-03-30

## Sheet: Belgium
AY.4.2	B.1.1.529	B.1.1.7	B.1.1.7+E484K	B.1.351	B.1.427/B.1.429	B.1.525	B.1.616	B.1.617.1	B.1.617.2	B.1.617.3	B.1.620	B.1.621	BA.1	BA.2	BA.2+L452X	BA.2.75	BA.3	BA.4	BA.4/BA.5	BA.5	BQ.1	C.37	Other	P.1	SGTF	XBB	XBB.1.5	EPIweek	Thursday
0	0	0	0	0	0	0	0	0	0	0	0	0	0	0	0	0	0	0	0	0	0	0	0	0	0	0	0	2020-01	2020-01-02
0	0	0	0	0	0	0	0	0	0	0	0	0	0	0	0	0	0	0	0	0	0	0	0	0	0	0	0	2020-02	2020-01-09
0	0	0	0	0	0	0	0	0	0	0	0	0	0	0	0	0	0	0	0	0	0	0	0	0	0	0	0	2020-03	2020-01-16
0	0	0	0	0	0	0	0	0	0	0	0	0	0	0	0	0	0	0	0	0	0	0	0	0	0	0	0	2020-04	2020-01-23
0	0	0	0	0	0	0	0	0	0	0	0	0	0	0	0	0	0	0	0	0	0	0	0	0	0	0	0	2020-05	2020-01-30
0	0	0	0	0	0	0	0	0	0	0	0	0	0	0	0	0	0	0	0	0	0	0	0	0	0	0	0	2020-06	2020-02-06
0	0	0	0	0	0	0	0	0	0	0	0	0	0	0	0	0	0	0	0	0	0	0	0	0	0	0	0	2020-07	2020-02-13
0	0	0	0	0	0	0	0	0	0	0	0	0	0	0	0	0	0	0	0	0	0	0	0	0	0	0	0	2020-08	2020-02-20
0	0	0	0	0	0	0	0	0	0	0	0	0	0	0	0	0	0	0	0	0	0	0	0	0	0	0	0	2020-09	2020-02-27
0	0	0	0	0	0	0	0	0	0	0	0	0	0	0	0	0	0	0	0	0	0	0	0	0	0	0	0	2020-10	2020-03-05
0	0	0	0	0	0	0	0	0	0	0	0	0	0	0	0	0	0	0	0	0	0	0	0	0	0	0	0	2020-11	2020-03-12
0	0	0	0	0	0	0	0	0	0	0	0	0	0	0	0	0	0	0	0	0	0	0	0	0	0	0	0	2020-12	2020-03-19
0	0	0	0	0	0	0	0	0	0	0	0	0	0	0	0	0	0	0	0	0	0	0	0	0	0	0	0	2020-13	2020-03-26
0	0	0	0	0	0	0	0	0	0	0	0	0	0	0	0	0	0	0	0	0	0	0	0	0	0	0	0	2020-14	2020-04-02
0	0	0	0	0	0	0	0	0	0	0	0	0	0	0	0	0	0	0	0	0	0	0	0	0	0	0	0	2020-15	2020-04-09
0	0	0	0	0	0	0	0	0	0	0	0	0	0	0	0	0	0	0	0	0	0	0	0	0	0	0	0	2020-16	2020-04-16
0	0	0	0	0	0	0	0	0	0	0	0	0	0	0	0	0	0	0	0	0	0	0	0	0	0	0	0	2020-17	2020-04-23
0	0	0	0	0	0	0	0	0	0	0	0	0	0	0	0	0	0	0	0	0	0	0	0	0	0	0	0	2020-18	2020-04-30
0	0	0	0	0	0	0	0	0	0	0	0	0	0	0	0	0	0	0	0	0	0	0	0	0	0	0	0	2020-19	2020-05-07
0	0	0	0	0	0	0	0	0	0	0	0	0	0	0	0	0	0	0	0	0	0	0	0	0	0	0	0	2020-20	2020-05-14
0	0	0	0	0	0	0	0	0	0	0	0	0	0	0	0	0	0	0	0	0	0	0	0	0	0	0	0	2020-21	2020-05-21
0	0	0	0	0	0	0	0	0	0	0	0	0	0	0	0	0	0	0	0	0	0	0	0	0	0	0	0	2020-22	2020-05-28
0	0	0	0	0	0	0	0	0	0	0	0	0	0	0	0	0	0	0	0	0	0	0	0	0	0	0	0	2020-23	2020-06-04
0	0	0	0	0	0	0	0	0	0	0	0	0	0	0	0	0	0	0	0	0	0	0	0	0	0	0	0	2020-24	2020-06-11
0	0	0	0	0	0	0	0	0	0	0	0	0	0	0	0	0	0	0	0	0	0	0	0	0	0	0	0	2020-25	2020-06-18
0	0	0	0	0	0	0	0	0	0	0	0	0	0	0	0	0	0	0	0	0	0	0	0	0	0	0	0	2020-26	2020-06-25
0	0	0	0	0	0	0	0	0	0	0	0	0	0	0	0	0	0	0	0	0	0	0	0	0	0	0	0	2020-27	2020-07-02
0	0	0	0	0	0	0	0	0	0	0	0	0	0	0	0	0	0	0	0	0	0	0	0	0	0	0	0	2020-28	2020-07-09
0	0	0	0	0	0	0	0	0	0	0	0	0	0	0	0	0	0	0	0	0	0	0	0	0	0	0	0	2020-29	2020-07-16
0	0	0	0	0	0	0	0	0	0	0	0	0	0	0	0	0	0	0	0	0	0	0	0	0	0	0	0	2020-30	2020-07-23
0	0	0	0	0	0	0	0	0	0	0	0	0	0	0	0	0	0	0	0	0	0	0	0	0	0	0	0	2020-31	2020-07-30
0	0	0	0	0	0	0	0	0	0	0	0	0	0	0	0	0	0	0	0	0	0	0	0	0	0	0	0	2020-32	2020-08-06
0	0	0	0	0	0	0	0	0	0	0	0	0	0	0	0	0	0	0	0	0	0	0	0	0	0	0	0	2020-33	2020-08-13
0	0	0	0	0	0	0	0	0	0	0	0	0	0	0	0	0	0	0	0	0	0	0	0	0	0	0	0	2020-34	2020-08-20
0	0	0	0	0	0	0	0	0	0	0	0	0	0	0	0	0	0	0	0	0	0	0	0	0	0	0	0	2020-35	2020-08-27
0	0	0	0	0	0	0	0	0	0	0	0	0	0	0	0	0	0	0	0	0	0	0	0	0	0	0	0	2020-36	2020-09-03
0	0	0	0	0	0	0	0	0	0	0	0	0	0	0	0	0	0	0	0	0	0	0	0	0	0	0	0	2020-37	2020-09-10
0	0	0	0	0	0	0	0	0	0	0	0	0	0	0	0	0	0	0	0	0	0	0	0	0	0	0	0	2020-38	2020-09-17
0	0	0	0	0	0	0	0	0	0	0	0	0	0	0	0	0	0	0	0	0	0	0	0	0	0	0	0	2020-39	2020-09-24
0	0	0	0	0	0	0	0	0	0	0	0	0	0	0	0	0	0	0	0	0	0	0	0	0	0	0	0	2020-40	2020-10-01
0	0	0	0	0	0	0	0	0	0	0	0	0	0	0	0	0	0	0	0	0	0	0	0	0	0	0	0	2020-41	2020-10-08
0	0	0	0	0	0	0	0	0	0	0	0	0	0	0	0	0	0	0	0	0	0	0	0	0	0	0	0	2020-42	2020-10-15
0	0	0	0	0	0	0	0	0	0	0	0	0	0	0	0	0	0	0	0	0	0	0	0	0	0	0	0	2020-43	2020-10-22
0	0	0	0	0	0	0	0	0	0	0	0	0	0	0	0	0	0	0	0	0	0	0	0	0	0	0	0	2020-44	2020-10-29
0	0	0	0	0	0	0	0	0	0	0	0	0	0	0	0	0	0	0	0	0	0	0	0	0	0	0	0	2020-45	2020-11-05
0	0	0	0	0	0	0	0	0	0	0	0	0	0	0	0	0	0	0	0	0	0	0	0	0	0	0	0	2020-46	2020-11-12
0	0	0	0	0	0	0	0	0	0	0	0	0	0	0	0	0	0	0	0	0	0	0	0	0	0	0	0	2020-47	2020-11-19
0	0	0	0	0	0	0	0	0	0	0	0	0	0	0	0	0	0	0	0	0	0	0	0	0	0	0	0	2020-48	2020-11-26
0	0	0	0	0	0	0	0	0	0	0	0	0	0	0	0	0	0	0	0	0	0	0	0	0	0	0	0	2020-49	2020-12-03
0	0	0	0	0	0	0	0	0	0	0	0	0	0	0	0	0	0	0	0	0	0	0	0	0	0	0	0	2020-50	2020-12-10
0	0	0	0	0	0	0	0	0	0	0	0	0	0	0	0	0	0	0	0	0	0	0	0	0	0	0	0	2020-51	2020-12-17
0	0	0	0	0	0	0	0	0	0	0	0	0	0	0	0	0	0	0	0	0	0	0	0	0	0	0	0	2020-52	2020-12-24
0	0	0	0	0	0	0	0	0	0	0	0	0	0	0	0	0	0	0	0	0	0	0	0	0	0	0	0	2020-53	2020-12-31
0	0	0	0	0	0	0	0	0	0	0	0	0	0	0	0	0	0	0	0	0	0	0	0	0	0	0	0	2021-01	2021-01-07
0	0	0	0	0	0	0	0	0	0	0	0	0	0	0	0	0	0	0	0	0	0	0	0	0	0	0	0	2021-02	2021-01-14
0	0	0	0	0	0	0	0	0	0	0	0	0	0	0	0	0	0	0	0	0	0	0	0	0	0	0	0	2021-03	2021-01-21
0	0	0	0	0	0	0	0	0	0	0	0	0	0	0	0	0	0	0	0	0	0	0	0	0	0	0	0	2021-04	2021-01-28
0	0	0	0	0	0	0	0	0	0	0	0	0	0	0	0	0	0	0	0	0	0	0	0	0	0	0	0	2021-05	2021-02-04
0	0	0	0	0	0	0	0	0	0	0	0	0	0	0	0	0	0	0	0	0	0	0	0	0	0	0	0	2021-06	2021-02-11
0	0	0	0	0	0	0	0	0	0	0	0	0	0	0	0	0	0	0	0	0	0	0	0	0	0	0	0	2021-07	2021-02-18
0	0	0	0	0	0	0	0	0	0	0	0	0	0	0	0	0	0	0	0	0	0	0	0	0	0	0	0	2021-08	2021-02-25
0	0	0	0	0	0	0	0	0	0	0	0	0	0	0	0	0	0	0	0	0	0	0	0	0	0	0	0	2021-09	2021-03-04
0	0	0	0	0	0	0	0	0	0	0	0	0	0	0	0	0	0	0	0	0	0	0	0	0	0	0	0	2021-10	2021-03-11
0	0	0	0	0	0	0	0	0	0	0	0	0	0	0	0	0	0	0	0	0	0	0	0	0	0	0	0	2021-11	2021-03-18
0	0	0	0	0	0	0	0	0	0	0	0	0	0	0	0	0	0	0	0	0	0	0	0	0	0	0	0	2021-12	2021-03-25
0	0	0	0	0	0	0	0	0	0	0	0	0	0	0	0	0	0	0	0	0	0	0	0	0	0	0	0	2021-13	2021-04-01
0	0	0	0	0	0	0	0	0	0	0	0	0	0	0	0	0	0	0	0	0	0	0	0	0	0	0	0	2021-14	2021-04-08
0	0	0	0	0	0	0	0	0	0	0	0	0	0	0	0	0	0	0	0	0	0	0	0	0	0	0	0	2021-15	2021-04-15
0	0	0	0	0	0	0	0	0	0	0	0	0	0	0	0	0	0	0	0	0	0	0	0	0	0	0	0	2021-16	2021-04-22
0	0	0	0	0	0	0	0	0	0	0	0	0	0	0	0	0	0	0	0	0	0	0	0	0	0	0	0	2021-17	2021-04-29
0	0	0	0	0	0	0	0	0	0	0	0	0	0	0	0	0	0	0	0	0	0	0	0	0	0	0	0	2021-18	2021-05-06
0	0	0	0	0	0	0	0	0	0	0	0	0	0	0	0	0	0	0	0	0	0	0	0	0	0	0	0	2021-19	2021-05-13
0	0	1396	0	11	0	0	0	0	88	0	0	0	0	0	0	0	0	0	0	0	0	0	0	167	0	0	0	2021-20	2021-05-20
0	0	992	0	12	0	0	0	0	79	0	0	0	0	0	0	0	0	0	0	0	0	0	0	120	0	0	0	2021-21	2021-05-27
0	0	917	0	14	0	0	0	1	114	0	0	0	0	0	0	0	0	0	0	0	0	0	0	123	0	0	0	2021-22	2021-06-03
0	0	621	0	9	0	0	0	0	142	0	0	0	0	0	0	0	0	0	0	0	0	0	0	75	0	0	0	2021-23	2021-06-10
0	0	351	0	5	0	0	0	0	188	0	0	0	0	0	0	0	0	0	0	0	0	0	0	48	0	0	0	2021-24	2021-06-17
0	0	268	0	6	0	0	0	0	312	0	0	0	0	0	0	0	0	0	0	0	0	0	0	31	0	0	0	2021-25	2021-06-24
0	0	218	0	4	0	0	0	0	607	0	0	0	0	0	0	0	0	0	0	0	0	1	0	22	0	0	0	2021-26	2021-07-01
0	0	269	0	3	0	0	0	1	1439	0	0	0	0	0	0	0	0	0	0	0	0	1	0	68	0	0	0	2021-27	2021-07-08
0	0	118	0	5	0	0	0	0	1770	0	0	0	0	0	0	0	0	0	0	0	0	0	0	47	0	0	0	2021-28	2021-07-15
0	0	53	0	5	0	0	0	1	1711	0	0	0	0	0	0	0	0	0	0	0	0	0	0	7	0	0	0	2021-29	2021-07-22
0	0	32	0	1	0	0	0	0	1209	0	0	0	0	0	0	0	0	0	0	0	0	0	0	12	0	0	0	2021-30	2021-07-29
0	0	6	0	0	0	0	0	0	1181	0	0	0	0	0	0	0	0	0	0	0	0	0	0	4	0	0	0	2021-31	2021-08-05
0	0	1	0	0	0	0	0	0	783	0	0	0	0	0	0	0	0	0	0	0	0	0	0	1	0	0	0	2021-32	2021-08-12
0	0	0	0	0	0	0	0	0	273	0	0	0	0	0	0	0	0	0	0	0	0	0	0	0	0	0	0	2021-33	2021-08-19
0	0	29	0	0	0	0	0	0	1483	0	0	3	0	0	0	0	0	0	0	0	0	0	4	0	0	0	0	2021-34	2021-08-26
0	0	76	0	0	0	0	0	0	1829	0	0	0	0	0	0	0	0	0	0	0	0	0	1	0	0	0	0	2021-35	2021-09-02
0	0	76	0	0	0	0	0	0	1286	0	0	0	0	0	0	0	0	0	0	0	0	0	0	0	0	0	0	2021-36	2021-09-09
0	0	47	0	1	0	0	0	0	1181	0	0	0	0	0	0	0	0	0	0	0	0	0	1	1	0	0	0	2021-37	2021-09-16
0	0	51	0	2	0	0	0	0	1162	0	0	0	0	0	0	0	0	0	0	0	0	0	2	2	0	0	0	2021-38	2021-09-23
0	0	32	0	0	0	0	0	0	1318	0	0	0	0	0	0	0	0	0	0	0	0	0	0	0	0	0	0	2021-39	2021-09-30
0	0	18	0	8	0	0	0	0	1575	0	0	0	0	0	0	0	0	0	0	0	0	0	0	7	0	0	0	2021-40	2021-10-07
0	0	5	0	2	0	0	0	0	2082	0	0	0	1	0	0	0	0	0	0	0	0	0	1	3	0	0	0	2021-41	2021-10-14
0	0	34	0	13	0	0	0	0	3152	0	0	0	0	0	0	0	0	0	0	0	0	0	2	13	0	0	0	2021-42	2021-10-21
0	0	33	0	7	0	0	0	0	2619	0	0	0	0	0	0	0	0	0	0	0	0	0	0	7	0	0	0	2021-43	2021-10-28
0	0	44	0	5	0	0	0	0	2039	0	0	0	0	0	0	0	0	0	0	0	0	0	0	4	0	0	0	2021-44	2021-11-04
0	0	38	0	0	0	0	0	0	1480	0	0	0	0	0	0	0	0	0	0	0	0	0	0	0	0	0	0	2021-45	2021-11-11
0	0	40	0	0	0	0	0	0	1990	0	0	0	1	0	0	0	0	0	0	0	0	0	2	0	0	0	0	2021-46	2021-11-18
0	0	41	0	0	0	0	0	0	1877	0	0	0	1	0	0	0	0	0	0	0	0	0	0	0	0	0	0	2021-47	2021-11-25
0	0	29	0	0	0	0	0	0	2113	0	0	0	16	0	0	0	0	0	0	0	0	0	1	0	0	0	0	2021-48	2021-12-02
0	0	0	0	2	0	0	0	0	2063	0	0	0	166	0	0	0	0	0	0	0	0	0	1	0	0	0	0	2021-49	2021-12-09
0	0	0	0	4	0	0	0	0	1504	0	0	0	611	0	0	0	0	0	0	0	0	0	7	0	0	0	0	2021-50	2021-12-16
0	0	0	0	12	0	0	0	0	1000	0	0	0	687	1	0	0	0	0	0	0	0	0	6	0	0	0	0	2021-51	2021-12-23
0	0	1	0	0	0	0	0	0	546	0	0	0	1631	0	0	0	0	0	0	0	0	0	2	0	0	0	0	2021-52	2021-12-30
0	0	0	0	0	0	0	0	0	0	0	0	0	0	0	0	0	0	0	0	0	0	0	0	0	0	0	0	2022-01	2022-01-06
0	0	0	0	0	0	0	0	0	0	0	0	0	0	0	0	0	0	0	0	0	0	0	0	0	0	0	0	2022-02	2022-01-13
0	0	0	0	0	0	0	0	0	0	0	0	0	0	0	0	0	0	0	0	0	0	0	0	0	0	0	0	2022-03	2022-01-20
0	0	0	0	0	0	0	0	0	0	0	0	0	0	0	0	0	0	0	0	0	0	0	0	0	0	0	0	2022-04	2022-01-27
0	0	0	0	0	0	0	0	0	0	0	0	0	0	0	0	0	0	0	0	0	0	0	0	0	0	0	0	2022-05	2022-02-03
0	0	0	0	0	0	0	0	0	0	0	0	0	0	0	0	0	0	0	0	0	0	0	0	0	0	0	0	2022-06	2022-02-10
0	0	0	0	0	0	0	0	0	0	0	0	0	0	0	0	0	0	0	0	0	0	0	0	0	0	0	0	2022-07	2022-02-17
0	0	0	0	0	0	0	0	0	0	0	0	0	0	0	0	0	0	0	0	0	0	0	0	0	0	0	0	2022-08	2022-02-24
0	0	0	0	0	0	0	0	0	0	0	0	0	0	0	0	0	0	0	0	0	0	0	0	0	0	0	0	2022-09	2022-03-03
0	0	0	0	0	0	0	0	0	0	0	0	0	0	0	0	0	0	0	0	0	0	0	0	0	0	0	0	2022-10	2022-03-10
0	0	0	0	0	0	0	0	0	0	0	0	0	0	0	0	0	0	0	0	0	0	0	0	0	0	0	0	2022-11	2022-03-17
0	0	0	0	0	0	0	0	0	0	0	0	0	0	0	0	0	0	0	0	0	0	0	0	0	0	0	0	2022-12	2022-03-24
0	0	0	0	0	0	0	0	0	0	0	0	0	0	0	0	0	0	0	0	0	0	0	0	0	0	0	0	2022-13	2022-03-31
0	0	0	0	0	0	0	0	0	0	0	0	0	0	0	0	0	0	0	0	0	0	0	0	0	0	0	0	2022-14	2022-04-07
0	0	0	0	0	0	0	0	0	0	0	0	0	0	0	0	0	0	0	0	0	0	0	0	0	0	0	0	2022-15	2022-04-14
0	0	0	0	0	0	0	0	0	0	0	0	0	0	0	0	0	0	0	0	0	0	0	0	0	0	0	0	2022-16	2022-04-21
0	0	0	0	0	0	0	0	0	0	0	0	0	0	0	0	0	0	0	0	0	0	0	0	0	0	0	0	2022-17	2022-04-28
0	0	0	0	0	0	0	0	0	0	0	0	0	0	0	0	0	0	0	0	0	0	0	0	0	0	0	0	2022-18	2022-05-05
0	0	0	0	0	0	0	0	0	0	0	0	0	0	0	0	0	0	0	0	0	0	0	0	0	0	0	0	2022-19	2022-05-12
0	0	0	0	0	0	0	0	0	0	0	0	0	0	0	0	0	0	0	0	0	0	0	0	0	0	0	0	2022-20	2022-05-19
0	0	0	0	0	0	0	0	0	0	0	0	0	0	0	0	0	0	0	0	0	0	0	0	0	0	0	0	2022-21	2022-05-26
0	0	0	0	0	0	0	0	0	0	0	0	0	0	0	0	0	0	0	0	0	0	0	0	0	0	0	0	2022-22	2022-06-02
0	0	0	0	0	0	0	0	0	0	0	0	0	0	0	0	0	0	0	0	0	0	0	0	0	0	0	0	2022-23	2022-06-09
0	0	0	0	0	0	0	0	0	0	0	0	0	0	0	0	0	0	0	0	0	0	0	0	0	0	0	0	2022-24	2022-06-16
0	0	0	0	0	0	0	0	0	0	0	0	0	0	0	0	0	0	0	0	0	0	0	0	0	0	0	0	2022-25	2022-06-23
0	0	0	0	0	0	0	0	0	0	0	0	0	0	0	0	0	0	0	0	0	0	0	0	0	0	0	0	2022-26	2022-06-30
0	0	0	0	0	0	0	0	0	0	0	0	0	0	0	0	0	0	0	0	0	0	0	0	0	0	0	0	2022-27	2022-07-07
0	0	0	0	0	0	0	0	0	0	0	0	0	0	0	0	0	0	0	0	0	0	0	0	0	0	0	0	2022-28	2022-07-14
0	0	0	0	0	0	0	0	0	0	0	0	0	0	0	0	0	0	0	0	0	0	0	0	0	0	0	0	2022-29	2022-07-21
0	0	0	0	0	0	0	0	0	0	0	0	0	0	0	0	0	0	0	0	0	0	0	0	0	0	0	0	2022-30	2022-07-28
0	0	0	0	0	0	0	0	0	0	0	0	0	0	0	0	0	0	0	0	0	0	0	0	0	0	0	0	2022-31	2022-08-04
0	0	0	0	0	0	0	0	0	0	0	0	0	0	0	0	0	0	0	0	0	0	0	0	0	0	0	0	2022-32	2022-08-11
0	0	0	0	0	0	0	0	0	0	0	0	0	0	0	0	0	0	0	0	0	0	0	0	0	0	0	0	2022-33	2022-08-18
0	0	0	0	0	0	0	0	0	0	0	0	0	0	0	0	0	0	0	0	0	0	0	0	0	0	0	0	2022-34	2022-08-25
0	0	0	0	0	0	0	0	0	0	0	0	0	0	0	0	0	0	0	0	0	0	0	0	0	0	0	0	2022-35	2022-09-01
0	0	0	0	0	0	0	0	0	0	0	0	0	0	0	0	0	0	0	0	0	0	0	0	0	0	0	0	2022-36	2022-09-08
0	0	0	0	0	0	0	0	0	0	0	0	0	0	0	0	0	0	0	0	0	0	0	0	0	0	0	0	2022-37	2022-09-15
0	0	0	0	0	0	0	0	0	0	0	0	0	1	0	0	17	0	44	0	626	24	0	0	0	0	3	0	2022-38	2022-09-22
0	0	0	0	0	0	0	0	0	0	0	0	0	0	5	0	29	0	44	0	740	73	0	0	0	0	1	0	2022-39	2022-09-29
0	0	0	0	0	0	0	0	0	0	0	0	0	2	5	0	34	0	56	0	710	140	0	0	0	0	9	0	2022-40	2022-10-06
0	0	0	0	0	0	0	0	0	0	0	0	0	0	3	0	19	0	31	0	528	167	0	1	0	0	6	0	2022-41	2022-10-13
0	0	0	0	0	0	0	0	0	0	0	0	0	1	0	0	27	0	18	0	325	115	0	2	0	0	5	0	2022-42	2022-10-20
0	0	0	0	0	0	0	0	0	0	0	0	0	0	3	0	10	0	13	0	196	70	0	3	0	0	3	0	2022-43	2022-10-27
0	0	0	0	0	0	0	0	0	0	0	0	0	0	1	0	13	0	8	0	125	77	0	0	0	0	5	0	2022-44	2022-11-03
0	0	0	0	0	0	0	0	0	0	0	0	0	0	3	0	8	0	1	0	79	100	0	0	0	0	4	0	2022-45	2022-11-10
0	0	0	0	0	0	0	0	0	0	0	0	0	1	1	0	12	0	8	0	56	101	0	0	0	0	6	0	2022-46	2022-11-17
0	0	0	0	0	0	0	0	0	0	0	0	0	2	0	0	18	0	2	0	74	169	0	0	0	0	11	0	2022-47	2022-11-24
0	0	0	0	0	0	0	0	0	0	0	0	0	0	1	0	14	0	3	0	37	165	0	1	0	0	11	0	2022-48	2022-12-01
0	0	0	0	0	0	0	0	0	0	0	0	0	0	0	0	26	0	3	0	48	182	0	0	0	0	12	0	2022-49	2022-12-08
0	0	0	0	0	0	0	0	0	0	0	0	0	0	1	0	25	0	0	0	39	258	0	0	0	0	15	0	2022-50	2022-12-15
0	0	0	0	0	0	0	0	0	0	0	0	0	0	0	0	32	0	0	0	29	241	0	0	0	0	22	0	2022-51	2022-12-22
0	0	0	0	0	0	0	0	0	0	0	0	0	0	0	0	19	0	0	0	12	118	0	1	0	0	6	0	2022-52	2022-12-29
0	0	0	0	0	0	0	0	0	0	0	0	0	0	0	0	35	0	1	0	21	166	0	1	0	0	17	0	2023-01	2023-01-05
0	0	0	0	0	0	0	0	0	0	0	0	0	0	0	0	29	0	0	0	18	106	0	0	0	0	13	0	2023-02	2023-01-12
0	0	0	0	0	0	0	0	0	0	0	0	0	1	1	0	26	0	0	0	11	70	0	0	0	0	18	0	2023-03	2023-01-19
0	0	0	0	0	0	0	0	0	0	0	0	0	0	0	0	27	0	1	0	5	95	0	0	0	0	21	0	2023-04	2023-01-26
0	0	0	0	0	0	0	0	0	0	0	0	0	0	0	0	52	0	0	0	11	135	0	3	0	0	61	0	2023-05	2023-02-02
0	0	0	0	0	0	0	0	0	0	0	0	0	0	0	0	64	0	0	0	9	124	0	0	0	0	70	0	2023-06	2023-02-09
0	0	0	0	0	0	0	0	0	0	0	0	0	0	0	0	58	0	0	0	5	99	0	0	0	0	116	0	2023-07	2023-02-16
0	0	0	0	0	0	0	0	0	0	0	0	0	0	1	0	86	0	0	0	11	79	0	0	0	0	178	0	2023-08	2023-02-23
0	0	0	0	0	0	0	0	0	0	0	0	0	0	0	0	48	0	0	0	6	52	0	0	0	0	211	0	2023-09	2023-03-02
0	0	0	0	0	0	0	0	0	0	0	0	0	0	0	0	32	0	0	0	1	22	0	0	0	0	157	0	2023-10	2023-03-09
0	0	0	0	0	0	0	0	0	0	0	0	0	0	0	0	20	0	0	0	1	20	0	0	0	0	112	0	2023-11	2023-03-16
0	0	0	0	0	0	0	0	0	0	0	0	0	0	0	0	2	0	0	0	0	5	0	0	0	0	7	0	2023-12	2023-03-23
0	0	0	0	0	0	0	0	0	0	0	0	0	0	0	0	0	0	0	0	0	0	0	0	0	0	0	0	2023-13	2023-03-30

## Sheet: Bulgaria
AY.4.2	B.1.1.529	B.1.1.7	B.1.1.7+E484K	B.1.351	B.1.427/B.1.429	B.1.525	B.1.616	B.1.617.1	B.1.617.2	B.1.617.3	B.1.620	B.1.621	BA.1	BA.2	BA.2+L452X	BA.2.75	BA.3	BA.4	BA.4/BA.5	BA.5	BQ.1	C.37	Other	P.1	SGTF	XBB	XBB.1.5	EPIweek	Thursday
0	0	0	0	0	0	0	0	0	0	0	0	0	0	0	0	0	0	0	0	0	0	0	0	0	0	0	0	2020-01	2020-01-02
0	0	0	0	0	0	0	0	0	0	0	0	0	0	0	0	0	0	0	0	0	0	0	0	0	0	0	0	2020-02	2020-01-09
0	0	0	0	0	0	0	0	0	0	0	0	0	0	0	0	0	0	0	0	0	0	0	0	0	0	0	0	2020-03	2020-01-16
0	0	0	0	0	0	0	0	0	0	0	0	0	0	0	0	0	0	0	0	0	0	0	0	0	0	0	0	2020-04	2020-01-23
0	0	0	0	0	0	0	0	0	0	0	0	0	0	0	0	0	0	0	0	0	0	0	0	0	0	0	0	2020-05	2020-01-30
0	0	0	0	0	0	0	0	0	0	0	0	0	0	0	0	0	0	0	0	0	0	0	0	0	0	0	0	2020-06	2020-02-06
0	0	0	0	0	0	0	0	0	0	0	0	0	0	0	0	0	0	0	0	0	0	0	0	0	0	0	0	2020-07	2020-02-13
0	0	0	0	0	0	0	0	0	0	0	0	0	0	0	0	0	0	0	0	0	0	0	0	0	0	0	0	2020-08	2020-02-20
0	0	0	0	0	0	0	0	0	0	0	0	0	0	0	0	0	0	0	0	0	0	0	0	0	0	0	0	2020-09	2020-02-27
0	0	0	0	0	0	0	0	0	0	0	0	0	0	0	0	0	0	0	0	0	0	0	0	0	0	0	0	2020-10	2020-03-05
0	0	0	0	0	0	0	0	0	0	0	0	0	0	0	0	0	0	0	0	0	0	0	0	0	0	0	0	2020-11	2020-03-12
0	0	0	0	0	0	0	0	0	0	0	0	0	0	0	0	0	0	0	0	0	0	0	0	0	0	0	0	2020-12	2020-03-19
0	0	0	0	0	0	0	0	0	0	0	0	0	0	0	0	0	0	0	0	0	0	0	0	0	0	0	0	2020-13	2020-03-26
0	0	0	0	0	0	0	0	0	0	0	0	0	0	0	0	0	0	0	0	0	0	0	0	0	0	0	0	2020-14	2020-04-02
0	0	0	0	0	0	0	0	0	0	0	0	0	0	0	0	0	0	0	0	0	0	0	0	0	0	0	0	2020-15	2020-04-09
0	0	0	0	0	0	0	0	0	0	0	0	0	0	0	0	0	0	0	0	0	0	0	0	0	0	0	0	2020-16	2020-04-16
0	0	0	0	0	0	0	0	0	0	0	0	0	0	0	0	0	0	0	0	0	0	0	0	0	0	0	0	2020-17	2020-04-23
0	0	0	0	0	0	0	0	0	0	0	0	0	0	0	0	0	0	0	0	0	0	0	0	0	0	0	0	2020-18	2020-04-30
0	0	0	0	0	0	0	0	0	0	0	0	0	0	0	0	0	0	0	0	0	0	0	0	0	0	0	0	2020-19	2020-05-07
0	0	0	0	0	0	0	0	0	0	0	0	0	0	0	0	0	0	0	0	0	0	0	0	0	0	0	0	2020-20	2020-05-14
0	0	0	0	0	0	0	0	0	0	0	0	0	0	0	0	0	0	0	0	0	0	0	0	0	0	0	0	2020-21	2020-05-21
0	0	0	0	0	0	0	0	0	0	0	0	0	0	0	0	0	0	0	0	0	0	0	0	0	0	0	0	2020-22	2020-05-28
0	0	0	0	0	0	0	0	0	0	0	0	0	0	0	0	0	0	0	0	0	0	0	0	0	0	0	0	2020-23	2020-06-04
0	0	0	0	0	0	0	0	0	0	0	0	0	0	0	0	0	0	0	0	0	0	0	0	0	0	0	0	2020-24	2020-06-11
0	0	0	0	0	0	0	0	0	0	0	0	0	0	0	0	0	0	0	0	0	0	0	0	0	0	0	0	2020-25	2020-06-18
0	0	0	0	0	0	0	0	0	0	0	0	0	0	0	0	0	0	0	0	0	0	0	0	0	0	0	0	2020-26	2020-06-25
0	0	0	0	0	0	0	0	0	0	0	0	0	0	0	0	0	0	0	0	0	0	0	0	0	0	0	0	2020-27	2020-07-02
0	0	0	0	0	0	0	0	0	0	0	0	0	0	0	0	0	0	0	0	0	0	0	0	0	0	0	0	2020-28	2020-07-09
0	0	0	0	0	0	0	0	0	0	0	0	0	0	0	0	0	0	0	0	0	0	0	0	0	0	0	0	2020-29	2020-07-16
0	0	0	0	0	0	0	0	0	0	0	0	0	0	0	0	0	0	0	0	0	0	0	0	0	0	0	0	2020-30	2020-07-23
0	0	0	0	0	0	0	0	0	0	0	0	0	0	0	0	0	0	0	0	0	0	0	0	0	0	0	0	2020-31	2020-07-30
0	0	0	0	0	0	0	0	0	0	0	0	0	0	0	0	0	0	0	0	0	0	0	0	0	0	0	0	2020-32	2020-08-06
0	0	0	0	0	0	0	0	0	0	0	0	0	0	0	0	0	0	0	0	0	0	0	0	0	0	0	0	2020-33	2020-08-13
0	0	0	0	0	0	0	0	0	0	0	0	0	0	0	0	0	0	0	0	0	0	0	0	0	0	0	0	2020-34	2020-08-20
0	0	0	0	0	0	0	0	0	0	0	0	0	0	0	0	0	0	0	0	0	0	0	0	0	0	0	0	2020-35	2020-08-27
0	0	0	0	0	0	0	0	0	0	0	0	0	0	0	0	0	0	0	0	0	0	0	0	0	0	0	0	2020-36	2020-09-03
0	0	0	0	0	0	0	0	0	0	0	0	0	0	0	0	0	0	0	0	0	0	0	0	0	0	0	0	2020-37	2020-09-10
0	0	0	0	0	0	0	0	0	0	0	0	0	0	0	0	0	0	0	0	0	0	0	0	0	0	0	0	2020-38	2020-09-17
0	0	0	0	0	0	0	0	0	0	0	0	0	0	0	0	0	0	0	0	0	0	0	0	0	0	0	0	2020-39	2020-09-24
0	0	0	0	0	0	0	0	0	0	0	0	0	0	0	0	0	0	0	0	0	0	0	0	0	0	0	0	2020-40	2020-10-01
0	0	0	0	0	0	0	0	0	0	0	0	0	0	0	0	0	0	0	0	0	0	0	0	0	0	0	0	2020-41	2020-10-08
0	0	0	0	0	0	0	0	0	0	0	0	0	0	0	0	0	0	0	0	0	0	0	0	0	0	0	0	2020-42	2020-10-15
0	0	0	0	0	0	0	0	0	0	0	0	0	0	0	0	0	0	0	0	0	0	0	0	0	0	0	0	2020-43	2020-10-22
0	0	0	0	0	0	0	0	0	0	0	0	0	0	0	0	0	0	0	0	0	0	0	0	0	0	0	0	2020-44	2020-10-29
0	0	0	0	0	0	0	0	0	0	0	0	0	0	0	0	0	0	0	0	0	0	0	0	0	0	0	0	2020-45	2020-11-05
0	0	0	0	0	0	0	0	0	0	0	0	0	0	0	0	0	0	0	0	0	0	0	0	0	0	0	0	2020-46	2020-11-12
0	0	0	0	0	0	0	0	0	0	0	0	0	0	0	0	0	0	0	0	0	0	0	0	0	0	0	0	2020-47	2020-11-19
0	0	0	0	0	0	0	0	0	0	0	0	0	0	0	0	0	0	0	0	0	0	0	0	0	0	0	0	2020-48	2020-11-26
0	0	0	0	0	0	0	0	0	0	0	0	0	0	0	0	0	0	0	0	0	0	0	0	0	0	0	0	2020-49	2020-12-03
0	0	0	0	0	0	0	0	0	0	0	0	0	0	0	0	0	0	0	0	0	0	0	0	0	0	0	0	2020-50	2020-12-10
0	0	0	0	0	0	0	0	0	0	0	0	0	0	0	0	0	0	0	0	0	0	0	0	0	0	0	0	2020-51	2020-12-17
0	0	0	0	0	0	0	0	0	0	0	0	0	0	0	0	0	0	0	0	0	0	0	0	0	0	0	0	2020-52	2020-12-24
0	0	0	0	0	0	0	0	0	0	0	0	0	0	0	0	0	0	0	0	0	0	0	0	0	0	0	0	2020-53	2020-12-31
0	0	0	0	0	0	0	0	0	0	0	0	0	0	0	0	0	0	0	0	0	0	0	0	0	0	0	0	2021-01	2021-01-07
0	0	0	0	0	0	0	0	0	0	0	0	0	0	0	0	0	0	0	0	0	0	0	0	0	0	0	0	2021-02	2021-01-14
0	0	0	0	0	0	0	0	0	0	0	0	0	0	0	0	0	0	0	0	0	0	0	0	0	0	0	0	2021-03	2021-01-21
0	0	0	0	0	0	0	0	0	0	0	0	0	0	0	0	0	0	0	0	0	0	0	0	0	0	0	0	2021-04	2021-01-28
0	0	0	0	0	0	0	0	0	0	0	0	0	0	0	0	0	0	0	0	0	0	0	0	0	0	0	0	2021-05	2021-02-04
0	0	0	0	0	0	0	0	0	0	0	0	0	0	0	0	0	0	0	0	0	0	0	0	0	0	0	0	2021-06	2021-02-11
0	0	0	0	0	0	0	0	0	0	0	0	0	0	0	0	0	0	0	0	0	0	0	0	0	0	0	0	2021-07	2021-02-18
0	0	0	0	0	0	0	0	0	0	0	0	0	0	0	0	0	0	0	0	0	0	0	0	0	0	0	0	2021-08	2021-02-25
0	0	0	0	0	0	0	0	0	0	0	0	0	0	0	0	0	0	0	0	0	0	0	0	0	0	0	0	2021-09	2021-03-04
0	0	0	0	0	0	0	0	0	0	0	0	0	0	0	0	0	0	0	0	0	0	0	0	0	0	0	0	2021-10	2021-03-11
0	0	168	0	0	0	0	0	0	0	0	0	0	0	0	0	0	0	0	0	0	0	0	70	0	0	0	0	2021-11	2021-03-18
0	0	212	0	0	0	0	0	0	0	0	0	0	0	0	0	0	0	0	0	0	0	0	14	0	0	0	0	2021-12	2021-03-25
0	0	217	0	0	0	0	0	0	0	0	0	0	0	0	0	0	0	0	0	0	0	0	15	0	0	0	0	2021-13	2021-04-01
0	0	359	0	0	0	0	0	0	0	0	0	0	0	0	0	0	0	0	0	0	0	0	6	0	0	0	0	2021-14	2021-04-08
0	0	359	0	0	0	0	0	0	0	0	0	0	0	0	0	0	0	0	0	0	0	0	3	0	0	0	0	2021-15	2021-04-15
0	0	184	0	0	0	0	0	0	0	0	0	0	0	0	0	0	0	0	0	0	0	0	0	0	0	0	0	2021-16	2021-04-22
0	0	499	0	0	0	0	0	0	0	0	0	0	0	0	0	0	0	0	0	0	0	0	0	0	0	0	0	2021-17	2021-04-29
0	0	0	0	0	0	0	0	0	0	0	0	0	0	0	0	0	0	0	0	0	0	0	0	0	0	0	0	2021-18	2021-05-06
0	0	86	0	0	0	0	0	0	0	0	0	0	0	0	0	0	0	0	0	0	0	0	0	0	0	0	0	2021-19	2021-05-13
0	0	168	0	0	0	0	0	0	0	0	0	0	0	0	0	0	0	0	0	0	0	0	0	0	0	0	0	2021-20	2021-05-20
0	0	0	0	0	0	0	0	0	0	0	0	0	0	0	0	0	0	0	0	0	0	0	0	0	0	0	0	2021-21	2021-05-27
0	0	0	0	0	0	0	0	0	0	0	0	0	0	0	0	0	0	0	0	0	0	0	0	0	0	0	0	2021-22	2021-06-03
0	0	34	0	0	0	0	0	0	0	0	0	0	0	0	0	0	0	0	0	0	0	0	0	0	0	0	0	2021-23	2021-06-10
0	0	0	0	0	0	0	0	0	1	0	0	0	0	0	0	0	0	0	0	0	0	0	0	0	0	0	0	2021-24	2021-06-17
0	0	190	0	1	0	0	0	0	7	0	0	0	0	0	0	0	0	0	0	0	0	0	0	0	0	0	0	2021-25	2021-06-24
0	0	0	0	0	0	0	0	0	0	0	0	0	0	0	0	0	0	0	0	0	0	0	0	0	0	0	0	2021-26	2021-07-01
0	0	49	0	1	0	0	0	0	43	0	0	0	0	0	0	0	0	0	0	0	0	0	2	0	0	0	0	2021-27	2021-07-08
0	0	57	0	0	0	0	0	0	22	0	0	0	0	0	0	0	0	0	0	0	0	0	2	0	0	0	0	2021-28	2021-07-15
0	0	32	0	1	0	0	0	0	53	0	0	0	0	0	0	0	0	0	0	0	0	0	3	0	0	0	0	2021-29	2021-07-22
0	0	34	0	0	0	0	0	0	109	0	0	0	0	0	0	0	0	0	0	0	0	0	0	0	0	0	0	2021-30	2021-07-29
0	0	0	0	0	0	0	0	0	0	0	0	0	0	0	0	0	0	0	0	0	0	0	0	0	0	0	0	2021-31	2021-08-05
0	0	1	0	0	0	0	0	0	84	0	0	0	0	0	0	0	0	0	0	0	0	0	0	0	0	0	0	2021-32	2021-08-12
0	0	6	0	0	0	0	0	0	254	0	0	0	0	0	0	0	0	0	0	0	0	0	1	0	0	0	0	2021-33	2021-08-19
0	0	5	0	0	0	0	0	0	389	0	0	0	0	0	0	0	0	0	0	0	0	0	0	0	0	0	0	2021-34	2021-08-26
0	0	0	0	0	0	0	0	0	289	0	0	0	0	0	0	0	0	0	0	0	0	0	5	0	0	0	0	2021-35	2021-09-02
0	0	0	0	0	0	0	0	0	421	0	0	0	0	0	0	0	0	0	0	0	0	0	1	0	0	0	0	2021-36	2021-09-09
0	0	1	0	0	0	0	0	0	548	0	0	0	0	0	0	0	0	0	0	0	0	0	1	0	0	0	0	2021-37	2021-09-16
0	0	0	0	0	0	0	0	0	457	0	0	0	0	0	0	0	0	0	0	0	0	0	0	0	0	0	0	2021-38	2021-09-23
0	0	0	0	0	0	0	0	0	362	0	0	0	0	0	0	0	0	0	0	0	0	0	0	0	0	0	0	2021-39	2021-09-30
0	0	0	0	0	0	0	0	0	179	0	0	0	0	0	0	0	0	0	0	0	0	0	0	0	0	0	0	2021-40	2021-10-07
0	0	0	0	0	0	0	0	0	526	0	0	0	0	0	0	0	0	0	0	0	0	0	0	0	0	0	0	2021-41	2021-10-14
0	0	0	0	0	0	0	0	0	0	0	0	0	0	0	0	0	0	0	0	0	0	0	0	0	0	0	0	2021-42	2021-10-21
0	0	0	0	0	0	0	0	0	447	0	0	0	0	0	0	0	0	0	0	0	0	0	0	0	0	0	0	2021-43	2021-10-28
0	0	0	0	0	0	0	0	0	0	0	0	0	0	0	0	0	0	0	0	0	0	0	0	0	0	0	0	2021-44	2021-11-04
0	0	0	0	0	0	0	0	0	785	0	0	0	0	0	0	0	0	0	0	0	0	0	0	0	0	0	0	2021-45	2021-11-11
0	0	0	0	0	0	0	0	0	785	0	0	0	0	0	0	0	0	0	0	0	0	0	0	0	0	0	0	2021-46	2021-11-18
0	0	0	0	0	0	0	0	0	554	0	0	0	0	0	0	0	0	0	0	0	0	0	0	0	0	0	0	2021-47	2021-11-25
0	0	0	0	0	0	0	0	0	515	0	0	0	0	0	0	0	0	0	0	0	0	0	0	0	0	0	0	2021-48	2021-12-02
0	0	0	0	0	0	0	0	0	463	0	0	0	0	0	0	0	0	0	0	0	0	0	0	0	0	0	0	2021-49	2021-12-09
0	0	0	0	0	0	0	0	0	367	0	0	0	0	0	0	0	0	0	0	0	0	0	0	0	0	0	0	2021-50	2021-12-16
0	0	0	0	0	0	0	0	0	0	0	0	0	0	0	0	0	0	0	0	0	0	0	0	0	0	0	0	2021-51	2021-12-23
0	24	0	0	0	0	0	0	0	263	0	0	0	0	0	0	0	0	0	0	0	0	0	0	0	0	0	0	2021-52	2021-12-30
0	104	0	0	0	0	0	0	0	453	0	0	0	0	0	0	0	0	0	0	0	0	0	0	0	0	0	0	2022-01	2022-01-06
0	454	0	0	0	0	0	0	0	317	0	0	0	0	0	0	0	0	0	0	0	0	0	0	0	0	0	0	2022-02	2022-01-13
0	258	0	0	0	0	0	0	0	105	0	0	0	0	0	0	0	0	0	0	0	0	0	0	0	0	0	0	2022-03	2022-01-20
0	498	0	0	0	0	0	0	0	85	0	0	0	0	0	0	0	0	0	0	0	0	0	0	0	0	0	0	2022-04	2022-01-27
0	856	0	0	0	0	0	0	0	119	0	0	0	0	0	0	0	0	0	0	0	0	0	0	0	0	0	0	2022-05	2022-02-03
0	1226	0	0	0	0	0	0	0	66	0	0	0	0	0	0	0	0	0	0	0	0	0	0	0	0	0	0	2022-06	2022-02-10
0	1520	0	0	0	0	0	0	0	43	0	0	0	0	0	0	0	0	0	0	0	0	0	0	0	0	0	0	2022-07	2022-02-17
0	1210	0	0	0	0	0	0	0	23	0	0	0	0	0	0	0	0	0	0	0	0	0	0	0	0	0	0	2022-08	2022-02-24
0	880	0	0	0	0	0	0	0	8	0	0	0	0	0	0	0	0	0	0	0	0	0	0	0	0	0	0	2022-09	2022-03-03
0	688	0	0	0	0	0	0	0	11	0	0	0	0	0	0	0	0	0	0	0	0	0	0	0	0	0	0	2022-10	2022-03-10
0	538	0	0	0	0	0	0	0	1	0	0	0	0	0	0	0	0	0	0	0	0	0	0	0	0	0	0	2022-11	2022-03-17
0	912	0	0	0	0	0	0	0	1	0	0	0	0	0	0	0	0	0	0	0	0	0	0	0	0	0	0	2022-12	2022-03-24
0	550	0	0	0	0	0	0	0	0	0	0	0	0	0	0	0	0	0	0	0	0	0	0	0	0	0	0	2022-13	2022-03-31
0	436	0	0	0	0	0	0	0	0	0	0	0	0	0	0	0	0	0	0	0	0	0	0	0	0	0	0	2022-14	2022-04-07
0	370	0	0	0	0	0	0	0	0	0	0	0	0	0	0	0	0	0	0	0	0	0	0	0	0	0	0	2022-15	2022-04-14
0	180	0	0	0	0	0	0	0	0	0	0	0	0	0	0	0	0	0	0	0	0	0	0	0	0	0	0	2022-16	2022-04-21
0	0	0	0	0	0	0	0	0	0	0	0	0	0	0	0	0	0	0	0	0	0	0	0	0	0	0	0	2022-17	2022-04-28
0	0	0	0	0	0	0	0	0	0	0	0	0	0	0	0	0	0	0	0	0	0	0	0	0	0	0	0	2022-18	2022-05-05
0	174	0	0	0	0	0	0	0	0	0	0	0	0	0	0	0	0	0	0	0	0	0	0	0	0	0	0	2022-19	2022-05-12
0	0	0	0	0	0	0	0	0	0	0	0	0	0	0	0	0	0	0	0	0	0	0	0	0	0	0	0	2022-20	2022-05-19
0	0	0	0	0	0	0	0	0	0	0	0	0	9	171	0	0	0	0	0	0	0	0	0	0	0	0	0	2022-21	2022-05-26
0	0	0	0	0	0	0	0	0	0	0	0	0	0	0	0	0	0	0	0	0	0	0	0	0	0	0	0	2022-22	2022-06-02
0	0	0	0	0	0	0	0	0	0	0	0	0	3	89	0	0	0	0	0	0	0	0	0	0	0	0	0	2022-23	2022-06-09
0	0	0	0	0	0	0	0	0	0	0	0	0	0	0	0	0	0	0	0	0	0	0	0	0	0	0	0	2022-24	2022-06-16
0	0	0	0	0	0	0	0	0	0	0	0	0	0	0	0	0	0	0	0	0	0	0	0	0	0	0	0	2022-25	2022-06-23
0	0	0	0	0	0	0	0	0	0	0	0	0	0	81	0	0	0	0	0	7	0	0	0	0	0	0	0	2022-26	2022-06-30
0	0	0	0	0	0	0	0	0	0	0	0	0	0	0	0	0	0	0	0	0	0	0	0	0	0	0	0	2022-27	2022-07-07
0	0	0	0	0	0	0	0	0	0	0	0	0	0	69	0	0	0	3	0	68	0	0	0	0	0	0	0	2022-28	2022-07-14
0	0	0	0	0	0	0	0	0	0	0	0	0	0	0	0	0	0	0	0	0	0	0	0	0	0	0	0	2022-29	2022-07-21
0	0	0	0	0	0	0	0	0	0	0	0	0	0	0	0	0	0	0	0	0	0	0	0	0	0	0	0	2022-30	2022-07-28
0	0	0	0	0	0	0	0	0	0	0	0	0	0	0	0	0	0	0	0	0	0	0	0	0	0	0	0	2022-31	2022-08-04
0	0	0	0	0	0	0	0	0	0	0	0	0	0	13	0	0	0	5	0	236	0	0	0	0	0	0	0	2022-32	2022-08-11
0	0	0	0	0	0	0	0	0	0	0	0	0	0	0	0	0	0	0	0	0	0	0	0	0	0	0	0	2022-33	2022-08-18
0	0	0	0	0	0	0	0	0	0	0	0	0	0	0	0	0	0	0	0	0	0	0	0	0	0	0	0	2022-34	2022-08-25
0	0	0	0	0	0	0	0	0	0	0	0	0	0	0	0	0	0	0	0	0	0	0	0	0	0	0	0	2022-35	2022-09-01
0	0	0	0	0	0	0	0	0	0	0	0	0	0	6	0	0	0	10	0	316	0	0	0	0	0	0	0	2022-36	2022-09-08
0	0	0	0	0	0	0	0	0	0	0	0	0	0	0	0	0	0	0	0	0	0	0	0	0	0	0	0	2022-37	2022-09-15
0	0	0	0	0	0	0	0	0	0	0	0	0	0	0	0	2	0	3	0	77	0	0	0	0	0	0	0	2022-38	2022-09-22
0	0	0	0	0	0	0	0	0	0	0	0	0	0	0	0	0	0	0	0	0	0	0	0	0	0	0	0	2022-39	2022-09-29
0	0	0	0	0	0	0	0	0	0	0	0	0	0	1	0	1	0	0	0	91	0	0	0	0	0	0	0	2022-40	2022-10-06
0	0	0	0	0	0	0	0	0	0	0	0	0	0	0	0	0	0	0	0	0	0	0	0	0	0	0	0	2022-41	2022-10-13
0	0	0	0	0	0	0	0	0	0	0	0	0	0	0	0	0	0	1	0	83	1	0	0	0	0	0	0	2022-42	2022-10-20
0	0	0	0	0	0	0	0	0	0	0	0	0	0	0	0	0	0	0	0	0	0	0	0	0	0	0	0	2022-43	2022-10-27
0	0	0	0	0	0	0	0	0	0	0	0	0	0	0	0	0	0	0	0	165	1	0	0	0	0	0	0	2022-44	2022-11-03
0	0	0	0	0	0	0	0	0	0	0	0	0	0	0	0	0	0	0	0	0	0	0	0	0	0	0	0	2022-45	2022-11-10
0	0	0	0	0	0	0	0	0	0	0	0	0	0	0	0	0	0	0	0	0	0	0	0	0	0	0	0	2022-46	2022-11-17
0	0	0	0	0	0	0	0	0	0	0	0	0	0	1	0	0	0	0	0	86	2	0	0	0	0	0	0	2022-47	2022-11-24
0	0	0	0	0	0	0	0	0	0	0	0	0	0	0	0	0	0	0	0	0	0	0	0	0	0	0	0	2022-48	2022-12-01
0	0	0	0	0	0	0	0	0	0	0	0	0	0	0	0	0	0	0	0	0	0	0	0	0	0	0	0	2022-49	2022-12-08
0	0	0	0	0	0	0	0	0	0	0	0	0	0	0	0	0	0	0	0	59	6	0	0	0	0	0	0	2022-50	2022-12-15
0	0	0	0	0	0	0	0	0	0	0	0	0	0	0	0	0	0	0	0	0	0	0	0	0	0	0	0	2022-51	2022-12-22
0	0	0	0	0	0	0	0	0	0	0	0	0	0	0	0	0	0	0	0	0	0	0	0	0	0	0	0	2022-52	2022-12-29
0	0	0	0	0	0	0	0	0	0	0	0	0	0	1	0	0	0	0	0	55	15	0	0	0	0	2	0	2023-01	2023-01-05
0	0	0	0	0	0	0	0	0	0	0	0	0	0	0	0	0	0	0	0	0	0	0	0	0	0	0	0	2023-02	2023-01-12
0	0	0	0	0	0	0	0	0	0	0	0	0	0	0	0	0	0	0	0	0	0	0	0	0	0	0	0	2023-03	2023-01-19
0	0	0	0	0	0	0	0	0	0	0	0	0	0	0	0	0	0	0	0	0	0	0	0	0	0	0	0	2023-04	2023-01-26
0	0	0	0	0	0	0	0	0	0	0	0	0	0	0	0	0	0	0	0	0	0	0	0	0	0	0	0	2023-05	2023-02-02
0	0	0	0	0	0	0	0	0	0	0	0	0	0	0	0	0	0	0	0	0	0	0	0	0	0	0	0	2023-06	2023-02-09
0	0	0	0	0	0	0	0	0	0	0	0	0	0	0	0	0	0	0	0	0	0	0	0	0	0	0	0	2023-07	2023-02-16
0	0	0	0	0	0	0	0	0	0	0	0	0	0	0	0	0	0	0	0	0	0	0	0	0	0	0	0	2023-08	2023-02-23
0	0	0	0	0	0	0	0	0	1	0	0	0	0	0	0	27	0	0	0	38	19	0	0	0	0	1	4	2023-09	2023-03-02
0	0	0	0	0	0	0	0	0	0	0	0	0	0	0	0	0	0	0	0	0	0	0	0	0	0	0	0	2023-10	2023-03-09
0	0	0	0	0	0	0	0	0	0	0	0	0	0	0	0	0	0	0	0	0	0	0	0	0	0	0	0	2023-11	2023-03-16
0	0	0	0	0	0	0	0	0	0	0	0	0	0	0	0	0	0	0	0	0	0	0	0	0	0	0	0	2023-12	2023-03-23
0	0	0	0	0	0	0	0	0	0	0	0	0	0	0	0	0	0	0	0	0	0	0	0	0	0	0	0	2023-13	2023-03-30

## Sheet: Croatia
AY.4.2	B.1.1.529	B.1.1.7	B.1.1.7+E484K	B.1.351	B.1.427/B.1.429	B.1.525	B.1.616	B.1.617.1	B.1.617.2	B.1.617.3	B.1.620	B.1.621	BA.1	BA.2	BA.2+L452X	BA.2.75	BA.3	BA.4	BA.4/BA.5	BA.5	BQ.1	C.37	Other	P.1	SGTF	XBB	XBB.1.5	EPIweek	Thursday
0	0	0	0	0	0	0	0	0	0	0	0	0	0	0	0	0	0	0	0	0	0	0	0	0	0	0	0	2020-01	2020-01-02
0	0	0	0	0	0	0	0	0	0	0	0	0	0	0	0	0	0	0	0	0	0	0	0	0	0	0	0	2020-02	2020-01-09
0	0	0	0	0	0	0	0	0	0	0	0	0	0	0	0	0	0	0	0	0	0	0	0	0	0	0	0	2020-03	2020-01-16
0	0	0	0	0	0	0	0	0	0	0	0	0	0	0	0	0	0	0	0	0	0	0	0	0	0	0	0	2020-04	2020-01-23
0	0	0	0	0	0	0	0	0	0	0	0	0	0	0	0	0	0	0	0	0	0	0	0	0	0	0	0	2020-05	2020-01-30
0	0	0	0	0	0	0	0	0	0	0	0	0	0	0	0	0	0	0	0	0	0	0	0	0	0	0	0	2020-06	2020-02-06
0	0	0	0	0	0	0	0	0	0	0	0	0	0	0	0	0	0	0	0	0	0	0	0	0	0	0	0	2020-07	2020-02-13
0	0	0	0	0	0	0	0	0	0	0	0	0	0	0	0	0	0	0	0	0	0	0	0	0	0	0	0	2020-08	2020-02-20
0	0	0	0	0	0	0	0	0	0	0	0	0	0	0	0	0	0	0	0	0	0	0	0	0	0	0	0	2020-09	2020-02-27
0	0	0	0	0	0	0	0	0	0	0	0	0	0	0	0	0	0	0	0	0	0	0	0	0	0	0	0	2020-10	2020-03-05
0	0	0	0	0	0	0	0	0	0	0	0	0	0	0	0	0	0	0	0	0	0	0	0	0	0	0	0	2020-11	2020-03-12
0	0	0	0	0	0	0	0	0	0	0	0	0	0	0	0	0	0	0	0	0	0	0	0	0	0	0	0	2020-12	2020-03-19
0	0	0	0	0	0	0	0	0	0	0	0	0	0	0	0	0	0	0	0	0	0	0	0	0	0	0	0	2020-13	2020-03-26
0	0	0	0	0	0	0	0	0	0	0	0	0	0	0	0	0	0	0	0	0	0	0	0	0	0	0	0	2020-14	2020-04-02
0	0	0	0	0	0	0	0	0	0	0	0	0	0	0	0	0	0	0	0	0	0	0	0	0	0	0	0	2020-15	2020-04-09
0	0	0	0	0	0	0	0	0	0	0	0	0	0	0	0	0	0	0	0	0	0	0	0	0	0	0	0	2020-16	2020-04-16
0	0	0	0	0	0	0	0	0	0	0	0	0	0	0	0	0	0	0	0	0	0	0	0	0	0	0	0	2020-17	2020-04-23
0	0	0	0	0	0	0	0	0	0	0	0	0	0	0	0	0	0	0	0	0	0	0	0	0	0	0	0	2020-18	2020-04-30
0	0	0	0	0	0	0	0	0	0	0	0	0	0	0	0	0	0	0	0	0	0	0	0	0	0	0	0	2020-19	2020-05-07
0	0	0	0	0	0	0	0	0	0	0	0	0	0	0	0	0	0	0	0	0	0	0	0	0	0	0	0	2020-20	2020-05-14
0	0	0	0	0	0	0	0	0	0	0	0	0	0	0	0	0	0	0	0	0	0	0	0	0	0	0	0	2020-21	2020-05-21
0	0	0	0	0	0	0	0	0	0	0	0	0	0	0	0	0	0	0	0	0	0	0	0	0	0	0	0	2020-22	2020-05-28
0	0	0	0	0	0	0	0	0	0	0	0	0	0	0	0	0	0	0	0	0	0	0	0	0	0	0	0	2020-23	2020-06-04
0	0	0	0	0	0	0	0	0	0	0	0	0	0	0	0	0	0	0	0	0	0	0	0	0	0	0	0	2020-24	2020-06-11
0	0	0	0	0	0	0	0	0	0	0	0	0	0	0	0	0	0	0	0	0	0	0	0	0	0	0	0	2020-25	2020-06-18
0	0	0	0	0	0	0	0	0	0	0	0	0	0	0	0	0	0	0	0	0	0	0	0	0	0	0	0	2020-26	2020-06-25
0	0	0	0	0	0	0	0	0	0	0	0	0	0	0	0	0	0	0	0	0	0	0	0	0	0	0	0	2020-27	2020-07-02
0	0	0	0	0	0	0	0	0	0	0	0	0	0	0	0	0	0	0	0	0	0	0	0	0	0	0	0	2020-28	2020-07-09
0	0	0	0	0	0	0	0	0	0	0	0	0	0	0	0	0	0	0	0	0	0	0	0	0	0	0	0	2020-29	2020-07-16
0	0	0	0	0	0	0	0	0	0	0	0	0	0	0	0	0	0	0	0	0	0	0	0	0	0	0	0	2020-30	2020-07-23
0	0	0	0	0	0	0	0	0	0	0	0	0	0	0	0	0	0	0	0	0	0	0	0	0	0	0	0	2020-31	2020-07-30
0	0	0	0	0	0	0	0	0	0	0	0	0	0	0	0	0	0	0	0	0	0	0	0	0	0	0	0	2020-32	2020-08-06
0	0	0	0	0	0	0	0	0	0	0	0	0	0	0	0	0	0	0	0	0	0	0	0	0	0	0	0	2020-33	2020-08-13
0	0	0	0	0	0	0	0	0	0	0	0	0	0	0	0	0	0	0	0	0	0	0	0	0	0	0	0	2020-34	2020-08-20
0	0	0	0	0	0	0	0	0	0	0	0	0	0	0	0	0	0	0	0	0	0	0	0	0	0	0	0	2020-35	2020-08-27
0	0	0	0	0	0	0	0	0	0	0	0	0	0	0	0	0	0	0	0	0	0	0	0	0	0	0	0	2020-36	2020-09-03
0	0	0	0	0	0	0	0	0	0	0	0	0	0	0	0	0	0	0	0	0	0	0	0	0	0	0	0	2020-37	2020-09-10
0	0	0	0	0	0	0	0	0	0	0	0	0	0	0	0	0	0	0	0	0	0	0	0	0	0	0	0	2020-38	2020-09-17
0	0	0	0	0	0	0	0	0	0	0	0	0	0	0	0	0	0	0	0	0	0	0	0	0	0	0	0	2020-39	2020-09-24
0	0	0	0	0	0	0	0	0	0	0	0	0	0	0	0	0	0	0	0	0	0	0	0	0	0	0	0	2020-40	2020-10-01
0	0	0	0	0	0	0	0	0	0	0	0	0	0	0	0	0	0	0	0	0	0	0	0	0	0	0	0	2020-41	2020-10-08
0	0	0	0	0	0	0	0	0	0	0	0	0	0	0	0	0	0	0	0	0	0	0	0	0	0	0	0	2020-42	2020-10-15
0	0	0	0	0	0	0	0	0	0	0	0	0	0	0	0	0	0	0	0	0	0	0	0	0	0	0	0	2020-43	2020-10-22
0	0	0	0	0	0	0	0	0	0	0	0	0	0	0	0	0	0	0	0	0	0	0	0	0	0	0	0	2020-44	2020-10-29
0	0	0	0	0	0	0	0	0	0	0	0	0	0	0	0	0	0	0	0	0	0	0	0	0	0	0	0	2020-45	2020-11-05
0	0	0	0	0	0	0	0	0	0	0	0	0	0	0	0	0	0	0	0	0	0	0	0	0	0	0	0	2020-46	2020-11-12
0	0	0	0	0	0	0	0	0	0	0	0	0	0	0	0	0	0	0	0	0	0	0	0	0	0	0	0	2020-47	2020-11-19
0	0	0	0	0	0	0	0	0	0	0	0	0	0	0	0	0	0	0	0	0	0	0	0	0	0	0	0	2020-48	2020-11-26
0	0	0	0	0	0	0	0	0	0	0	0	0	0	0	0	0	0	0	0	0	0	0	0	0	0	0	0	2020-49	2020-12-03
0	0	0	0	0	0	0	0	0	0	0	0	0	0	0	0	0	0	0	0	0	0	0	0	0	0	0	0	2020-50	2020-12-10
0	0	0	0	0	0	0	0	0	0	0	0	0	0	0	0	0	0	0	0	0	0	0	0	0	0	0	0	2020-51	2020-12-17
0	0	0	0	0	0	0	0	0	0	0	0	0	0	0	0	0	0	0	0	0	0	0	0	0	0	0	0	2020-52	2020-12-24
0	0	0	0	0	0	0	0	0	0	0	0	0	0	0	0	0	0	0	0	0	0	0	0	0	0	0	0	2020-53	2020-12-31
0	0	0	0	0	0	0	0	0	0	0	0	0	0	0	0	0	0	0	0	0	0	0	0	0	0	0	0	2021-01	2021-01-07
0	0	0	0	0	0	0	0	0	0	0	0	0	0	0	0	0	0	0	0	0	0	0	0	0	0	0	0	2021-02	2021-01-14
0	0	2	0	0	0	0	0	0	0	0	0	0	0	0	0	0	0	0	0	0	0	0	0	0	0	0	0	2021-03	2021-01-21
0	0	2	0	0	0	0	0	0	0	0	0	0	0	0	0	0	0	0	0	0	0	0	0	0	0	0	0	2021-04	2021-01-28
0	0	9	0	0	0	0	0	0	0	0	0	0	0	0	0	0	0	0	0	0	0	0	0	0	0	0	0	2021-05	2021-02-04
0	0	38	0	2	0	0	0	0	0	0	0	0	0	0	0	0	0	0	0	0	0	0	0	0	0	0	0	2021-06	2021-02-11
0	0	60	0	0	0	0	0	0	0	0	0	0	0	0	0	0	0	0	0	0	0	0	0	0	0	0	0	2021-07	2021-02-18
0	0	53	0	1	0	0	0	0	0	0	0	0	0	0	0	0	0	0	0	0	0	0	0	0	0	0	0	2021-08	2021-02-25
0	0	204	0	4	0	0	0	0	0	0	0	0	0	0	0	0	0	0	0	0	0	0	0	0	0	0	0	2021-09	2021-03-04
0	0	204	0	5	0	0	0	0	0	0	0	0	0	0	0	0	0	0	0	0	0	0	0	0	0	0	0	2021-10	2021-03-11
0	0	292	0	2	0	0	0	0	0	0	0	0	0	0	0	0	0	0	0	0	0	0	0	0	0	0	0	2021-11	2021-03-18
0	0	303	0	1	0	0	0	0	0	0	0	0	0	0	0	0	0	0	0	0	0	0	0	0	0	0	0	2021-12	2021-03-25
0	0	312	0	0	0	0	0	0	0	0	0	0	0	0	0	0	0	0	0	0	0	0	0	0	0	0	0	2021-13	2021-04-01
0	0	339	0	0	0	0	0	0	0	0	0	0	0	0	0	0	0	0	0	0	0	0	0	0	0	0	0	2021-14	2021-04-08
0	0	342	0	1	0	0	0	0	0	0	0	0	0	0	0	0	0	0	0	0	0	0	0	0	0	0	0	2021-15	2021-04-15
0	0	0	0	0	0	0	0	0	0	0	0	0	0	0	0	0	0	0	0	0	0	0	0	0	0	0	0	2021-16	2021-04-22
0	0	315	0	0	0	0	0	0	0	0	0	0	0	0	0	0	0	0	0	0	0	0	0	0	0	0	0	2021-17	2021-04-29
0	0	350	0	0	0	0	0	0	0	0	0	0	0	0	0	0	0	0	0	0	0	0	0	0	0	0	0	2021-18	2021-05-06
0	0	429	0	1	0	0	0	0	0	0	0	0	0	0	0	0	0	0	0	0	0	0	0	0	0	0	0	2021-19	2021-05-13
0	0	339	0	2	0	0	0	0	0	0	0	0	0	0	0	0	0	0	0	0	0	0	0	0	0	0	0	2021-20	2021-05-20
0	0	250	0	0	0	0	0	0	2	0	0	0	0	0	0	0	0	0	0	0	0	0	0	0	0	0	0	2021-21	2021-05-27
0	0	255	0	0	0	0	0	0	11	0	0	0	0	0	0	0	0	0	0	0	0	0	0	0	0	0	0	2021-22	2021-06-03
0	0	147	0	0	0	0	0	0	12	0	0	0	0	0	0	0	0	0	0	0	0	0	0	0	0	0	0	2021-23	2021-06-10
0	0	164	0	2	0	0	0	0	26	0	0	0	0	0	0	0	0	0	0	0	0	0	0	0	0	0	0	2021-24	2021-06-17
0	0	83	0	0	0	0	0	0	64	0	0	0	0	0	0	0	0	0	0	0	0	0	0	3	0	0	0	2021-25	2021-06-24
0	0	49	0	0	0	0	0	0	42	0	0	0	0	0	0	0	0	0	0	0	0	0	0	0	0	0	0	2021-26	2021-07-01
0	0	44	0	0	0	0	0	0	109	0	0	0	0	0	0	0	0	0	0	0	0	0	0	0	0	0	0	2021-27	2021-07-08
0	0	17	0	0	0	0	0	0	122	0	0	0	0	0	0	0	0	0	0	0	0	0	0	2	0	0	0	2021-28	2021-07-15
0	0	21	0	0	0	0	0	0	128	0	0	0	0	0	0	0	0	0	0	0	0	0	0	0	0	0	0	2021-29	2021-07-22
0	0	60	0	0	0	0	0	0	199	0	0	0	0	0	0	0	0	0	0	0	0	0	0	0	0	0	0	2021-30	2021-07-29
0	0	8	0	0	0	0	0	0	236	0	0	0	0	0	0	0	0	0	0	0	0	0	0	0	0	0	0	2021-31	2021-08-05
0	0	2	0	0	0	0	0	0	167	0	0	0	0	0	0	0	0	0	0	0	0	0	0	0	0	0	0	2021-32	2021-08-12
0	0	2	0	0	0	0	0	0	330	0	0	0	0	0	0	0	0	0	0	0	0	0	0	0	0	0	0	2021-33	2021-08-19
0	0	6	0	0	0	0	0	0	330	0	0	0	0	0	0	0	0	0	0	0	0	0	0	0	0	0	0	2021-34	2021-08-26
0	0	5	0	0	0	0	0	0	503	0	0	0	0	0	0	0	0	0	0	0	0	0	0	0	0	0	0	2021-35	2021-09-02
0	0	2	0	0	0	0	0	0	431	0	0	0	0	0	0	0	0	0	0	0	0	0	0	0	0	0	0	2021-36	2021-09-09
0	0	0	0	0	0	0	0	0	439	0	0	0	0	0	0	0	0	0	0	0	0	0	0	0	0	0	0	2021-37	2021-09-16
0	0	0	0	0	0	0	0	0	334	0	0	0	0	0	0	0	0	0	0	0	0	0	0	0	0	0	0	2021-38	2021-09-23
0	0	0	0	0	0	0	0	0	182	0	0	0	0	0	0	0	0	0	0	0	0	0	0	0	0	0	0	2021-39	2021-09-30
0	0	0	0	0	0	0	0	0	409	0	0	0	0	0	0	0	0	0	0	0	0	0	0	0	0	0	0	2021-40	2021-10-07
0	0	0	0	0	0	0	0	0	352	0	0	0	0	0	0	0	0	0	0	0	0	0	0	0	0	0	0	2021-41	2021-10-14
0	0	0	0	0	0	0	0	0	352	0	0	0	0	0	0	0	0	0	0	0	0	0	0	0	0	0	0	2021-42	2021-10-21
0	0	0	0	0	0	0	0	0	339	0	0	0	0	0	0	0	0	0	0	0	0	0	0	0	0	0	0	2021-43	2021-10-28
0	0	0	0	0	0	0	0	0	435	0	0	0	0	0	0	0	0	0	0	0	0	0	0	0	0	0	0	2021-44	2021-11-04
0	0	0	0	0	0	0	0	0	356	0	0	0	0	0	0	0	0	0	0	0	0	0	0	0	0	0	0	2021-45	2021-11-11
0	0	0	0	0	0	0	0	0	337	0	0	0	0	0	0	0	0	0	0	0	0	0	0	0	0	0	0	2021-46	2021-11-18
0	0	0	0	0	0	0	0	0	347	0	0	0	0	0	0	0	0	0	0	0	0	0	0	0	0	0	0	2021-47	2021-11-25
0	0	0	0	0	0	0	0	0	476	0	0	0	0	0	0	0	0	0	0	0	0	0	0	0	0	0	0	2021-48	2021-12-02
0	0	0	0	0	0	0	0	0	515	0	0	0	0	0	0	0	0	0	0	0	0	0	0	0	0	0	0	2021-49	2021-12-09
0	0	0	0	0	0	0	0	0	726	0	0	0	0	0	0	0	0	0	0	0	0	0	0	0	0	0	0	2021-50	2021-12-16
0	6	0	0	0	0	0	0	0	976	0	0	0	0	0	0	0	0	0	0	0	0	0	0	0	0	0	0	2021-51	2021-12-23
0	0	0	0	0	0	0	0	0	1588	0	0	0	20	0	0	0	0	0	0	0	0	0	0	0	0	0	0	2021-52	2021-12-30
0	0	0	0	0	0	0	0	0	1436	0	0	0	124	0	0	0	0	0	0	0	0	0	0	0	0	0	0	2022-01	2022-01-06
0	0	0	0	0	0	0	0	0	977	0	0	0	511	1	0	0	0	0	0	0	0	0	0	0	0	0	0	2022-02	2022-01-13
0	0	0	0	0	0	0	0	0	621	0	0	0	1067	4	0	0	0	0	0	0	0	0	0	0	0	0	0	2022-03	2022-01-20
0	0	0	0	0	0	0	0	0	318	0	0	0	1173	5	0	0	0	0	0	0	0	0	0	0	0	0	0	2022-04	2022-01-27
0	0	0	0	0	0	0	0	0	85	0	0	0	1087	27	0	0	0	0	0	0	0	0	0	0	0	0	0	2022-05	2022-02-03
0	0	0	0	0	0	0	0	0	32	0	0	0	1188	50	0	0	0	0	0	0	0	0	0	0	0	0	0	2022-06	2022-02-10
0	0	0	0	0	0	0	0	0	10	0	0	0	974	101	0	0	0	0	0	0	0	0	0	0	0	0	0	2022-07	2022-02-17
0	0	0	0	0	0	0	0	0	1	0	0	0	736	129	0	0	0	0	0	0	0	0	0	0	0	0	0	2022-08	2022-02-24
0	0	0	0	0	0	0	0	0	1	0	0	0	531	156	0	0	0	0	0	0	0	0	0	0	0	0	0	2022-09	2022-03-03
0	0	0	0	0	0	0	0	0	0	2	0	0	422	146	0	0	0	0	0	0	0	0	0	0	0	0	0	2022-10	2022-03-10
0	0	0	0	0	0	0	0	0	0	0	0	0	346	265	0	0	0	0	0	0	0	0	0	0	0	0	0	2022-11	2022-03-17
0	0	0	0	0	0	0	0	0	0	0	0	0	160	275	0	0	0	0	0	0	0	0	0	0	0	0	0	2022-12	2022-03-24
0	0	0	0	0	0	0	0	0	0	0	0	0	129	382	0	0	0	0	0	0	0	0	0	0	0	0	0	2022-13	2022-03-31
0	0	0	0	0	0	0	0	0	0	0	0	0	82	442	0	0	0	0	0	0	0	0	0	0	0	0	0	2022-14	2022-04-07
0	0	0	0	0	0	0	0	0	0	0	0	0	44	408	0	0	0	0	0	0	0	0	0	0	0	0	0	2022-15	2022-04-14
0	0	0	0	0	0	0	0	0	0	0	0	0	30	336	0	0	0	0	0	0	0	0	0	0	0	0	0	2022-16	2022-04-21
0	0	0	0	0	0	0	0	0	0	0	0	0	10	228	0	0	0	0	0	0	0	0	0	0	0	0	0	2022-17	2022-04-28
0	0	0	0	0	0	0	0	0	0	0	0	0	5	263	0	0	0	0	0	0	0	0	0	0	0	0	0	2022-18	2022-05-05
0	0	0	0	0	0	0	0	0	0	0	0	0	39	395	0	0	0	0	0	1	0	0	0	0	0	0	0	2022-19	2022-05-12
0	0	0	0	0	0	0	0	0	0	0	0	0	6	322	0	0	0	2	0	0	0	0	0	0	0	0	0	2022-20	2022-05-19
0	0	0	0	0	0	0	0	0	0	0	0	0	0	257	0	0	0	2	0	3	0	0	0	0	0	0	0	2022-21	2022-05-26
0	0	0	0	0	0	0	0	0	0	0	0	0	2	222	0	0	0	2	0	8	0	0	0	0	0	0	0	2022-22	2022-06-02
0	0	0	0	0	0	0	0	0	0	0	0	0	2	155	0	0	0	12	0	16	0	0	0	0	0	0	0	2022-23	2022-06-09
0	0	0	0	0	0	0	0	0	0	0	0	0	0	187	0	0	0	18	0	68	0	0	0	0	0	0	0	2022-24	2022-06-16
0	0	0	0	0	0	0	0	0	0	0	0	0	2	84	0	0	0	9	0	84	0	0	0	0	0	0	0	2022-25	2022-06-23
0	0	0	0	0	0	0	0	0	0	0	0	0	0	63	0	0	0	8	0	102	0	0	0	0	0	0	0	2022-26	2022-06-30
0	0	0	0	0	0	0	0	0	0	0	0	0	0	69	0	0	0	26	0	172	0	0	0	0	0	0	0	2022-27	2022-07-07
0	0	0	0	0	0	0	0	0	0	0	0	0	1	35	0	0	0	29	0	279	0	0	0	0	0	0	0	2022-28	2022-07-14
0	0	0	0	0	0	0	0	0	0	0	0	0	3	37	0	0	0	29	0	339	0	0	0	0	0	0	0	2022-29	2022-07-21
0	0	0	0	0	0	0	0	0	0	0	0	0	3	34	0	0	0	15	0	412	0	0	0	0	0	0	0	2022-30	2022-07-28
0	0	0	0	0	0	0	0	0	0	0	0	0	0	17	0	0	0	16	0	495	0	0	0	0	0	0	0	2022-31	2022-08-04
0	0	0	0	0	0	0	0	0	0	0	0	0	0	7	0	0	0	15	0	345	0	0	0	0	0	0	0	2022-32	2022-08-11
0	0	0	0	0	0	0	0	0	0	0	0	0	0	5	0	0	0	9	0	248	0	0	0	0	0	0	0	2022-33	2022-08-18
0	0	0	0	0	0	0	0	0	0	0	0	0	0	1	0	0	0	8	0	334	0	0	0	0	0	0	0	2022-34	2022-08-25
0	0	0	0	0	0	0	0	0	0	0	0	0	2	1	0	0	0	3	0	370	0	0	0	0	0	0	0	2022-35	2022-09-01
0	0	0	0	0	0	0	0	0	0	0	0	0	0	1	0	0	0	10	0	365	0	0	0	0	0	0	0	2022-36	2022-09-08
0	0	0	0	0	0	0	0	0	0	0	0	0	0	2	0	0	0	3	0	277	0	0	0	0	0	0	0	2022-37	2022-09-15
0	0	0	0	0	0	0	0	0	0	0	0	0	0	0	0	1	0	10	0	426	0	0	0	0	0	0	0	2022-38	2022-09-22
0	0	0	0	0	0	0	0	0	0	0	0	0	0	2	0	1	0	11	0	262	0	0	0	0	0	0	0	2022-39	2022-09-29
0	0	0	0	0	0	0	0	0	0	0	0	0	1	1	0	1	0	9	0	440	0	0	0	0	0	0	0	2022-40	2022-10-06
0	0	0	0	0	0	0	0	0	0	0	0	0	0	0	0	1	0	3	0	167	1	0	0	0	0	0	0	2022-41	2022-10-13
0	0	0	0	0	0	0	0	0	0	0	0	0	0	0	0	1	0	3	0	170	4	0	0	0	0	0	0	2022-42	2022-10-20
0	0	0	0	0	0	0	0	0	0	0	0	0	0	1	0	0	0	1	0	244	8	0	0	0	0	0	0	2022-43	2022-10-27
0	0	0	0	0	0	0	0	0	0	0	0	0	0	0	0	0	0	2	0	75	10	0	0	0	0	0	0	2022-44	2022-11-03
0	0	0	0	0	0	0	0	0	0	0	0	0	0	2	0	0	0	0	0	74	2	0	0	0	0	0	0	2022-45	2022-11-10
0	0	0	0	0	0	0	0	0	0	0	0	0	0	1	0	2	0	4	0	321	38	0	0	0	0	0	0	2022-46	2022-11-17
0	0	0	0	0	0	0	0	0	0	0	0	0	0	0	0	0	0	0	0	0	0	0	0	0	0	0	0	2022-47	2022-11-24
0	0	0	0	0	0	0	0	0	0	0	0	0	0	4	0	1	0	2	0	211	33	0	0	0	0	0	0	2022-48	2022-12-01
0	0	0	0	0	0	0	0	0	0	0	0	0	0	0	0	0	0	0	0	0	0	0	0	0	0	0	0	2022-49	2022-12-08
0	0	0	0	0	0	0	0	0	0	0	0	0	0	1	0	4	0	8	0	331	112	0	0	0	0	4	0	2022-50	2022-12-15
0	0	0	0	0	0	0	0	0	0	0	0	0	0	3	0	3	0	2	0	64	20	0	0	0	0	1	0	2022-51	2022-12-22
0	0	0	0	0	0	0	0	0	0	0	0	0	0	1	0	39	0	3	0	191	110	0	0	0	0	10	0	2022-52	2022-12-29
0	0	0	0	0	0	0	0	0	0	0	0	0	0	0	0	0	0	0	0	0	0	0	0	0	0	0	0	2023-01	2023-01-05
0	0	0	0	0	0	0	0	0	0	0	0	0	0	0	0	0	0	0	0	0	0	0	0	0	0	0	0	2023-02	2023-01-12
0	0	0	0	0	0	0	0	0	0	0	0	0	0	2	0	58	0	1	0	113	152	0	0	0	0	3	12	2023-03	2023-01-19
0	0	0	0	0	0	0	0	0	0	0	0	0	0	0	0	0	0	0	0	0	0	0	0	0	0	0	0	2023-04	2023-01-26
0	0	0	0	0	0	0	0	0	0	0	0	0	0	0	0	0	0	0	0	0	0	0	0	0	0	0	0	2023-05	2023-02-02
0	0	0	0	0	0	0	0	0	0	0	0	0	0	3	0	52	0	2	0	95	170	0	0	0	0	5	21	2023-06	2023-02-09
0	0	0	0	0	0	0	0	0	0	0	0	0	0	0	0	0	0	0	0	0	0	0	0	0	0	0	0	2023-07	2023-02-16
0	0	0	0	0	0	0	0	0	0	0	0	0	0	0	0	0	0	0	0	0	0	0	0	0	0	0	0	2023-08	2023-02-23
0	0	0	0	0	0	0	0	0	0	0	0	0	0	0	0	0	0	0	0	0	0	0	0	0	0	0	0	2023-09	2023-03-02
0	0	0	0	0	0	0	0	0	0	0	0	0	0	0	0	0	0	0	0	0	0	0	0	0	0	0	0	2023-10	2023-03-09
0	0	1	0	1	0	0	0	0	1	0	0	0	0	0	0	67	0	1	0	48	102	0	3	0	0	4	94	2023-11	2023-03-16
0	0	0	0	0	0	0	0	0	0	0	0	0	0	0	0	0	0	0	0	0	0	0	0	0	0	0	0	2023-12	2023-03-23
0	0	0	0	0	0	0	0	0	0	0	0	0	0	0	0	0	0	0	0	0	0	0	0	0	0	0	0	2023-13	2023-03-30

## Sheet: Cyprus
AY.4.2	B.1.1.529	B.1.1.7	B.1.1.7+E484K	B.1.351	B.1.427/B.1.429	B.1.525	B.1.616	B.1.617.1	B.1.617.2	B.1.617.3	B.1.620	B.1.621	BA.1	BA.2	BA.2+L452X	BA.2.75	BA.3	BA.4	BA.4/BA.5	BA.5	BQ.1	C.37	Other	P.1	SGTF	XBB	XBB.1.5	EPIweek	Thursday
0	0	0	0	0	0	0	0	0	0	0	0	0	0	0	0	0	0	0	0	0	0	0	0	0	0	0	0	2020-01	2020-01-02
0	0	0	0	0	0	0	0	0	0	0	0	0	0	0	0	0	0	0	0	0	0	0	0	0	0	0	0	2020-02	2020-01-09
0	0	0	0	0	0	0	0	0	0	0	0	0	0	0	0	0	0	0	0	0	0	0	0	0	0	0	0	2020-03	2020-01-16
0	0	0	0	0	0	0	0	0	0	0	0	0	0	0	0	0	0	0	0	0	0	0	0	0	0	0	0	2020-04	2020-01-23
0	0	0	0	0	0	0	0	0	0	0	0	0	0	0	0	0	0	0	0	0	0	0	0	0	0	0	0	2020-05	2020-01-30
0	0	0	0	0	0	0	0	0	0	0	0	0	0	0	0	0	0	0	0	0	0	0	0	0	0	0	0	2020-06	2020-02-06
0	0	0	0	0	0	0	0	0	0	0	0	0	0	0	0	0	0	0	0	0	0	0	0	0	0	0	0	2020-07	2020-02-13
0	0	0	0	0	0	0	0	0	0	0	0	0	0	0	0	0	0	0	0	0	0	0	0	0	0	0	0	2020-08	2020-02-20
0	0	0	0	0	0	0	0	0	0	0	0	0	0	0	0	0	0	0	0	0	0	0	0	0	0	0	0	2020-09	2020-02-27
0	0	0	0	0	0	0	0	0	0	0	0	0	0	0	0	0	0	0	0	0	0	0	0	0	0	0	0	2020-10	2020-03-05
0	0	0	0	0	0	0	0	0	0	0	0	0	0	0	0	0	0	0	0	0	0	0	0	0	0	0	0	2020-11	2020-03-12
0	0	0	0	0	0	0	0	0	0	0	0	0	0	0	0	0	0	0	0	0	0	0	0	0	0	0	0	2020-12	2020-03-19
0	0	0	0	0	0	0	0	0	0	0	0	0	0	0	0	0	0	0	0	0	0	0	0	0	0	0	0	2020-13	2020-03-26
0	0	0	0	0	0	0	0	0	0	0	0	0	0	0	0	0	0	0	0	0	0	0	0	0	0	0	0	2020-14	2020-04-02
0	0	0	0	0	0	0	0	0	0	0	0	0	0	0	0	0	0	0	0	0	0	0	0	0	0	0	0	2020-15	2020-04-09
0	0	0	0	0	0	0	0	0	0	0	0	0	0	0	0	0	0	0	0	0	0	0	0	0	0	0	0	2020-16	2020-04-16
0	0	0	0	0	0	0	0	0	0	0	0	0	0	0	0	0	0	0	0	0	0	0	0	0	0	0	0	2020-17	2020-04-23
0	0	0	0	0	0	0	0	0	0	0	0	0	0	0	0	0	0	0	0	0	0	0	0	0	0	0	0	2020-18	2020-04-30
0	0	0	0	0	0	0	0	0	0	0	0	0	0	0	0	0	0	0	0	0	0	0	0	0	0	0	0	2020-19	2020-05-07
0	0	0	0	0	0	0	0	0	0	0	0	0	0	0	0	0	0	0	0	0	0	0	0	0	0	0	0	2020-20	2020-05-14
0	0	0	0	0	0	0	0	0	0	0	0	0	0	0	0	0	0	0	0	0	0	0	0	0	0	0	0	2020-21	2020-05-21
0	0	0	0	0	0	0	0	0	0	0	0	0	0	0	0	0	0	0	0	0	0	0	0	0	0	0	0	2020-22	2020-05-28
0	0	0	0	0	0	0	0	0	0	0	0	0	0	0	0	0	0	0	0	0	0	0	0	0	0	0	0	2020-23	2020-06-04
0	0	0	0	0	0	0	0	0	0	0	0	0	0	0	0	0	0	0	0	0	0	0	0	0	0	0	0	2020-24	2020-06-11
0	0	0	0	0	0	0	0	0	0	0	0	0	0	0	0	0	0	0	0	0	0	0	0	0	0	0	0	2020-25	2020-06-18
0	0	0	0	0	0	0	0	0	0	0	0	0	0	0	0	0	0	0	0	0	0	0	0	0	0	0	0	2020-26	2020-06-25
0	0	0	0	0	0	0	0	0	0	0	0	0	0	0	0	0	0	0	0	0	0	0	0	0	0	0	0	2020-27	2020-07-02
0	0	0	0	0	0	0	0	0	0	0	0	0	0	0	0	0	0	0	0	0	0	0	0	0	0	0	0	2020-28	2020-07-09
0	0	0	0	0	0	0	0	0	0	0	0	0	0	0	0	0	0	0	0	0	0	0	0	0	0	0	0	2020-29	2020-07-16
0	0	0	0	0	0	0	0	0	0	0	0	0	0	0	0	0	0	0	0	0	0	0	0	0	0	0	0	2020-30	2020-07-23
0	0	0	0	0	0	0	0	0	0	0	0	0	0	0	0	0	0	0	0	0	0	0	0	0	0	0	0	2020-31	2020-07-30
0	0	0	0	0	0	0	0	0	0	0	0	0	0	0	0	0	0	0	0	0	0	0	0	0	0	0	0	2020-32	2020-08-06
0	0	0	0	0	0	0	0	0	0	0	0	0	0	0	0	0	0	0	0	0	0	0	0	0	0	0	0	2020-33	2020-08-13
0	0	0	0	0	0	0	0	0	0	0	0	0	0	0	0	0	0	0	0	0	0	0	0	0	0	0	0	2020-34	2020-08-20
0	0	0	0	0	0	0	0	0	0	0	0	0	0	0	0	0	0	0	0	0	0	0	0	0	0	0	0	2020-35	2020-08-27
0	0	0	0	0	0	0	0	0	0	0	0	0	0	0	0	0	0	0	0	0	0	0	0	0	0	0	0	2020-36	2020-09-03
0	0	0	0	0	0	0	0	0	0	0	0	0	0	0	0	0	0	0	0	0	0	0	0	0	0	0	0	2020-37	2020-09-10
0	0	0	0	0	0	0	0	0	0	0	0	0	0	0	0	0	0	0	0	0	0	0	0	0	0	0	0	2020-38	2020-09-17
0	0	0	0	0	0	0	0	0	0	0	0	0	0	0	0	0	0	0	0	0	0	0	0	0	0	0	0	2020-39	2020-09-24
0	0	0	0	0	0	0	0	0	0	0	0	0	0	0	0	0	0	0	0	0	0	0	0	0	0	0	0	2020-40	2020-10-01
0	0	0	0	0	0	0	0	0	0	0	0	0	0	0	0	0	0	0	0	0	0	0	0	0	0	0	0	2020-41	2020-10-08
0	0	0	0	0	0	0	0	0	0	0	0	0	0	0	0	0	0	0	0	0	0	0	0	0	0	0	0	2020-42	2020-10-15
0	0	0	0	0	0	0	0	0	0	0	0	0	0	0	0	0	0	0	0	0	0	0	0	0	0	0	0	2020-43	2020-10-22
0	0	0	0	0	0	0	0	0	0	0	0	0	0	0	0	0	0	0	0	0	0	0	0	0	0	0	0	2020-44	2020-10-29
0	0	0	0	0	0	0	0	0	0	0	0	0	0	0	0	0	0	0	0	0	0	0	0	0	0	0	0	2020-45	2020-11-05
0	0	0	0	0	0	0	0	0	0	0	0	0	0	0	0	0	0	0	0	0	0	0	0	0	0	0	0	2020-46	2020-11-12
0	0	0	0	0	0	0	0	0	0	0	0	0	0	0	0	0	0	0	0	0	0	0	0	0	0	0	0	2020-47	2020-11-19
0	0	0	0	0	0	0	0	0	0	0	0	0	0	0	0	0	0	0	0	0	0	0	0	0	0	0	0	2020-48	2020-11-26
0	0	0	0	0	0	0	0	0	0	0	0	0	0	0	0	0	0	0	0	0	0	0	0	0	0	0	0	2020-49	2020-12-03
0	0	1	0	0	0	0	0	0	0	0	0	0	0	0	0	0	0	0	0	0	0	0	0	0	0	0	0	2020-50	2020-12-10
0	0	0	0	0	0	0	0	0	0	0	0	0	0	0	0	0	0	0	0	0	0	0	0	0	0	0	0	2020-51	2020-12-17
0	0	0	0	0	0	0	0	0	0	0	0	0	0	0	0	0	0	0	0	0	0	0	0	0	0	0	0	2020-52	2020-12-24
0	0	1	0	0	0	0	0	0	0	0	0	0	0	0	0	0	0	0	0	0	0	0	0	0	0	0	0	2020-53	2020-12-31
0	0	3	0	0	0	0	0	0	0	0	0	0	0	0	0	0	0	0	0	0	0	0	0	0	0	0	0	2021-01	2021-01-07
0	0	2	0	0	0	0	0	0	1	0	0	0	0	0	0	0	0	0	0	0	0	0	0	0	0	0	0	2021-02	2021-01-14
0	0	2	0	0	0	0	0	0	0	0	0	0	0	0	0	0	0	0	0	0	0	0	0	0	0	0	0	2021-03	2021-01-21
0	0	7	0	0	0	0	0	0	0	0	0	0	0	0	0	0	0	0	0	0	0	0	0	0	0	0	0	2021-04	2021-01-28
0	0	7	0	0	0	0	0	0	0	0	0	0	0	0	0	0	0	0	0	0	0	0	0	0	0	0	0	2021-05	2021-02-04
0	0	11	0	0	0	0	0	0	0	0	0	0	0	0	0	0	0	0	0	0	0	0	0	0	0	0	0	2021-06	2021-02-11
0	0	7	0	0	0	0	0	0	0	0	0	0	0	0	0	0	0	0	0	0	0	0	0	0	0	0	0	2021-07	2021-02-18
0	0	21	0	0	0	0	0	0	0	0	0	0	0	0	0	0	0	0	0	0	0	0	0	0	0	0	0	2021-08	2021-02-25
0	0	20	0	0	0	0	0	0	0	0	0	0	0	0	0	0	0	0	0	0	0	0	0	0	0	0	0	2021-09	2021-03-04
0	0	16	0	0	0	0	0	0	0	0	0	0	0	0	0	0	0	0	0	0	0	0	0	0	0	0	0	2021-10	2021-03-11
0	0	31	0	0	0	0	0	0	0	0	0	0	0	0	0	0	0	0	0	0	0	0	0	0	0	0	0	2021-11	2021-03-18
0	0	51	0	0	0	0	0	0	0	0	0	0	0	0	0	0	0	0	0	0	0	0	0	0	0	0	0	2021-12	2021-03-25
0	0	52	0	0	0	3	0	0	0	0	0	0	0	0	0	0	0	0	0	0	0	0	0	0	0	0	0	2021-13	2021-04-01
0	0	44	0	0	0	3	0	0	0	0	0	0	0	0	0	0	0	0	0	0	0	0	0	0	0	0	0	2021-14	2021-04-08
0	0	34	0	0	0	0	0	0	0	0	0	0	0	0	0	0	0	0	0	0	0	0	0	0	0	0	0	2021-15	2021-04-15
0	0	58	0	0	0	0	0	0	2	0	0	0	0	0	0	0	0	0	0	0	0	0	0	0	0	0	0	2021-16	2021-04-22
0	0	50	0	0	0	0	0	0	0	0	0	0	0	0	0	0	0	0	0	0	0	0	0	0	0	0	0	2021-17	2021-04-29
0	0	102	0	0	0	0	0	0	2	0	0	0	0	0	0	0	0	0	0	0	0	0	0	0	0	0	0	2021-18	2021-05-06
0	0	67	0	0	0	0	0	0	2	0	0	0	0	0	0	0	0	0	0	0	0	0	0	0	0	0	0	2021-19	2021-05-13
0	0	45	0	0	0	0	0	0	10	0	0	0	0	0	0	0	0	0	0	0	0	0	0	0	0	0	0	2021-20	2021-05-20
0	0	8	0	0	0	0	0	0	13	0	0	0	0	0	0	0	0	0	0	0	0	0	0	0	0	0	0	2021-21	2021-05-27
0	0	5	0	0	0	0	0	0	2	0	0	0	0	0	0	0	0	0	0	0	0	0	0	0	0	0	0	2021-22	2021-06-03
0	0	6	0	0	0	0	0	0	5	0	0	0	0	0	0	0	0	0	0	0	0	0	0	0	0	0	0	2021-23	2021-06-10
0	0	0	0	0	0	0	0	0	11	0	0	0	0	0	0	0	0	0	0	0	0	0	0	0	0	0	0	2021-24	2021-06-17
0	0	1	0	1	0	0	0	0	26	0	0	0	0	0	0	0	0	0	0	0	0	0	0	0	0	0	0	2021-25	2021-06-24
0	0	0	0	0	0	0	0	0	34	0	0	0	0	0	0	0	0	0	0	0	0	0	0	0	0	0	0	2021-26	2021-07-01
0	0	0	0	0	0	0	0	0	41	0	0	0	0	0	0	0	0	0	0	0	0	0	0	0	0	0	0	2021-27	2021-07-08
0	0	0	0	0	0	0	0	0	54	0	0	0	0	0	0	0	0	0	0	0	0	0	0	0	0	0	0	2021-28	2021-07-15
0	0	0	0	0	0	0	0	0	26	0	0	0	0	0	0	0	0	0	0	0	0	0	0	0	0	0	0	2021-29	2021-07-22
0	0	0	0	0	0	0	0	0	71	0	0	0	0	0	0	0	0	0	0	0	0	0	0	0	0	0	0	2021-30	2021-07-29
0	0	0	0	0	0	0	0	0	31	0	0	0	0	0	0	0	0	0	0	0	0	0	0	0	0	0	0	2021-31	2021-08-05
0	0	0	0	0	0	0	0	0	47	0	0	0	0	0	0	0	0	0	0	0	0	0	0	0	0	0	0	2021-32	2021-08-12
0	0	0	0	0	0	0	0	0	37	0	0	0	0	0	0	0	0	0	0	0	0	0	0	0	0	0	0	2021-33	2021-08-19
0	0	0	0	0	0	0	0	0	35	0	0	0	0	0	0	0	0	0	0	0	0	0	0	0	0	0	0	2021-34	2021-08-26
0	0	0	0	0	0	0	0	0	78	0	0	0	0	0	0	0	0	0	0	0	0	0	0	0	0	0	0	2021-35	2021-09-02
0	0	0	0	0	0	0	0	0	81	0	0	0	0	0	0	0	0	0	0	0	0	0	0	0	0	0	0	2021-36	2021-09-09
0	0	0	0	0	0	0	0	0	50	0	0	0	0	0	0	0	0	0	0	0	0	0	0	0	0	0	0	2021-37	2021-09-16
0	0	0	0	0	0	0	0	0	3	0	0	0	0	0	0	0	0	0	0	0	0	0	0	0	0	0	0	2021-38	2021-09-23
0	0	0	0	0	0	0	0	0	23	0	0	0	0	0	0	0	0	0	0	0	0	0	0	0	0	0	0	2021-39	2021-09-30
0	0	0	0	0	0	0	0	0	29	0	0	0	0	0	0	0	0	0	0	0	0	0	0	0	0	0	0	2021-40	2021-10-07
0	0	0	0	0	0	0	0	0	33	0	0	0	0	0	0	0	0	0	0	0	0	0	0	0	0	0	0	2021-41	2021-10-14
0	0	0	0	0	0	0	0	0	69	0	0	0	0	0	0	0	0	0	0	0	0	0	0	0	0	0	0	2021-42	2021-10-21
0	0	0	0	0	0	0	0	0	108	0	0	0	0	0	0	0	0	0	0	0	0	0	0	0	0	0	0	2021-43	2021-10-28
0	0	0	0	0	0	0	0	0	114	0	0	0	0	0	0	0	0	0	0	0	0	0	0	0	0	0	0	2021-44	2021-11-04
0	0	0	0	0	0	0	0	0	60	0	0	0	0	0	0	0	0	0	0	0	0	0	0	0	0	0	0	2021-45	2021-11-11
4	0	0	0	0	0	0	0	0	25	0	0	0	1	0	0	0	0	0	0	0	0	0	0	0	0	0	0	2021-46	2021-11-18
0	0	0	0	0	0	0	0	0	47	0	0	0	0	0	0	0	0	0	0	0	0	0	0	0	0	0	0	2021-47	2021-11-25
4	4	0	0	0	0	0	0	0	177	0	0	0	0	0	0	0	0	0	0	0	0	0	0	0	0	0	0	2021-48	2021-12-02
6	29	0	0	0	0	0	0	0	218	0	0	0	0	0	0	0	0	0	0	0	0	0	0	0	0	0	0	2021-49	2021-12-09
13	36	0	0	0	0	0	0	0	161	0	0	0	0	0	0	0	0	0	0	0	0	0	0	0	0	0	0	2021-50	2021-12-16
5	51	0	0	0	0	0	0	0	53	0	0	0	0	0	0	0	0	0	0	0	0	0	0	0	0	0	0	2021-51	2021-12-23
4	141	0	0	0	0	0	0	0	35	0	0	0	25	0	0	0	0	0	0	0	0	0	0	0	0	0	0	2021-52	2021-12-30
6	218	0	0	0	0	0	0	0	38	0	0	0	70	0	0	0	0	0	0	0	0	0	0	0	0	0	0	2022-01	2022-01-06
7	185	0	0	0	0	0	0	0	23	0	0	0	69	0	0	0	0	0	0	0	0	0	0	0	0	0	0	2022-02	2022-01-13
2	193	0	0	0	0	0	0	0	11	0	0	0	68	1	0	0	0	0	0	0	0	0	0	0	0	0	0	2022-03	2022-01-20
0	180	0	0	0	0	0	0	0	5	0	0	0	56	0	0	0	0	0	0	0	0	0	0	0	0	0	0	2022-04	2022-01-27
0	133	0	0	0	0	0	0	0	3	0	0	0	4	0	0	0	0	0	0	0	0	0	0	0	0	0	0	2022-05	2022-02-03
0	34	0	0	0	0	0	0	0	2	0	0	0	0	0	0	0	0	0	0	0	0	0	0	0	0	0	0	2022-06	2022-02-10
0	148	0	0	0	0	0	0	0	0	0	0	0	0	0	0	0	0	0	0	0	0	0	0	0	0	0	0	2022-07	2022-02-17
0	185	0	0	0	0	0	0	0	0	0	0	0	0	0	0	0	0	0	0	4	0	0	0	0	0	0	0	2022-08	2022-02-24
0	172	0	0	0	0	0	0	0	0	0	0	0	15	19	0	0	0	0	0	0	0	0	0	0	0	0	0	2022-09	2022-03-03
0	175	0	0	0	0	0	0	0	0	0	0	0	6	23	0	0	0	0	0	0	0	0	0	0	0	0	0	2022-10	2022-03-10
0	150	0	0	0	0	0	0	0	0	0	0	0	5	37	0	0	0	0	0	0	0	0	0	0	0	0	0	2022-11	2022-03-17
0	31	0	0	0	0	0	0	0	0	0	0	0	2	46	0	0	0	0	0	0	0	0	0	0	0	0	0	2022-12	2022-03-24
0	120	0	0	0	0	0	0	0	0	0	0	0	5	99	0	0	0	0	0	0	0	0	0	0	0	0	0	2022-13	2022-03-31
0	0	0	0	0	0	0	0	0	0	0	0	0	7	219	0	0	0	0	0	0	0	0	0	0	0	0	0	2022-14	2022-04-07
0	0	0	0	0	0	0	0	0	0	0	0	0	3	132	0	0	0	0	0	0	0	0	0	0	0	0	0	2022-15	2022-04-14
0	0	0	0	0	0	0	0	0	0	0	0	0	1	73	0	0	0	0	0	0	0	0	0	0	0	0	0	2022-16	2022-04-21
0	0	0	0	0	0	0	0	0	0	0	0	0	0	84	0	0	0	0	0	0	0	0	0	0	0	0	0	2022-17	2022-04-28
0	0	0	0	0	0	0	0	0	0	0	0	0	1	56	0	0	0	0	0	2	0	0	0	0	0	0	0	2022-18	2022-05-05
0	0	0	0	0	0	0	0	0	0	0	0	0	0	47	0	0	0	0	0	2	0	0	0	0	0	0	0	2022-19	2022-05-12
0	0	0	0	0	0	0	0	0	0	0	0	0	0	23	0	0	0	0	0	6	0	0	0	0	0	0	0	2022-20	2022-05-19
0	0	0	0	0	0	0	0	0	0	0	0	0	0	21	0	0	0	0	0	4	0	0	0	0	0	0	0	2022-21	2022-05-26
0	0	0	0	0	0	0	0	0	0	0	0	0	0	18	0	0	0	0	0	8	0	0	0	0	0	0	0	2022-22	2022-06-02
0	0	0	0	0	0	0	0	0	0	0	0	0	0	5	0	0	0	0	0	4	0	0	0	0	0	0	0	2022-23	2022-06-09
0	0	0	0	0	0	0	0	0	0	0	0	0	0	10	0	0	0	0	0	21	0	0	0	0	0	0	0	2022-24	2022-06-16
0	0	0	0	0	0	0	0	0	0	0	0	0	0	6	0	0	0	0	0	46	0	0	0	0	0	0	0	2022-25	2022-06-23
0	0	0	0	0	0	0	0	0	0	0	0	0	0	4	0	0	0	0	0	43	0	0	0	0	0	0	0	2022-26	2022-06-30
0	0	0	0	0	0	0	0	0	0	0	0	0	0	5	0	0	0	0	0	84	0	0	0	0	0	0	0	2022-27	2022-07-07
0	0	0	0	0	0	0	0	0	0	0	0	0	0	3	0	0	0	0	0	65	0	0	0	0	0	0	0	2022-28	2022-07-14
0	0	0	0	0	0	0	0	0	0	0	0	0	0	0	0	0	0	0	0	79	0	0	0	0	0	0	0	2022-29	2022-07-21
0	0	0	0	0	0	0	0	0	0	0	0	0	0	1	0	0	0	0	0	65	0	0	0	0	0	0	0	2022-30	2022-07-28
0	0	0	0	0	0	0	0	0	0	0	0	0	0	0	0	0	0	0	0	51	0	0	0	0	0	0	0	2022-31	2022-08-04
0	0	0	0	0	0	0	0	0	0	0	0	0	0	0	0	0	0	0	0	35	0	0	0	0	0	0	0	2022-32	2022-08-11
0	0	0	0	0	0	0	0	0	0	0	0	0	0	1	0	0	0	0	0	17	0	0	0	0	0	0	0	2022-33	2022-08-18
0	0	0	0	0	0	0	0	0	0	0	0	0	0	0	0	0	0	0	0	1	0	0	0	0	0	0	0	2022-34	2022-08-25
0	0	0	0	0	0	0	0	0	0	0	0	0	0	3	0	0	0	0	0	6	0	0	0	0	0	0	0	2022-35	2022-09-01
0	0	0	0	0	0	0	0	0	0	0	0	0	0	3	0	0	0	0	0	17	0	0	0	0	0	0	0	2022-36	2022-09-08
0	0	0	0	0	0	0	0	0	0	0	0	0	0	0	0	0	0	0	0	35	0	0	0	0	0	0	0	2022-37	2022-09-15
0	0	0	0	0	0	0	0	0	0	0	0	0	0	0	0	0	0	0	0	27	0	0	0	0	0	0	0	2022-38	2022-09-22
0	0	0	0	0	0	0	0	0	0	0	0	0	0	0	0	0	0	0	0	17	0	0	0	0	0	0	0	2022-39	2022-09-29
0	0	0	0	0	0	0	0	0	0	0	0	0	0	0	0	0	0	0	0	0	0	0	0	0	0	0	0	2022-40	2022-10-06
0	0	0	0	0	0	0	0	0	0	0	0	0	0	0	0	0	0	0	0	0	0	0	0	0	0	0	0	2022-41	2022-10-13
0	0	0	0	0	0	0	0	0	0	0	0	0	0	0	0	0	0	0	0	0	0	0	0	0	0	0	0	2022-42	2022-10-20
0	0	0	0	0	0	0	0	0	0	0	0	0	0	0	0	0	0	0	0	0	0	0	0	0	0	0	0	2022-43	2022-10-27
0	0	0	0	0	0	0	0	0	0	0	0	0	0	0	0	0	0	0	0	0	0	0	0	0	0	0	0	2022-44	2022-11-03
0	0	0	0	0	0	0	0	0	0	0	0	0	0	0	0	0	0	0	0	0	0	0	0	0	0	0	0	2022-45	2022-11-10
0	0	0	0	0	0	0	0	0	0	0	0	0	0	0	0	0	0	0	0	0	0	0	0	0	0	0	0	2022-46	2022-11-17
0	0	0	0	0	0	0	0	0	0	0	0	0	0	0	0	0	0	0	0	0	0	0	0	0	0	0	0	2022-47	2022-11-24
0	0	0	0	0	0	0	0	0	0	0	0	0	0	0	0	0	0	0	0	0	0	0	0	0	0	0	0	2022-48	2022-12-01
0	0	0	0	0	0	0	0	0	0	0	0	0	0	0	0	0	0	0	0	0	0	0	0	0	0	0	0	2022-49	2022-12-08
0	0	0	0	0	0	0	0	0	0	0	0	0	0	0	0	0	0	0	0	0	0	0	0	0	0	0	0	2022-50	2022-12-15
0	0	0	0	0	0	0	0	0	0	0	0	0	0	0	0	0	0	0	0	0	0	0	0	0	0	0	0	2022-51	2022-12-22
0	0	0	0	0	0	0	0	0	0	0	0	0	0	0	0	0	0	0	0	0	0	0	0	0	0	0	0	2022-52	2022-12-29
0	0	0	0	0	0	0	0	0	0	0	0	0	0	0	0	0	0	0	0	0	0	0	0	0	0	0	0	2023-01	2023-01-05
0	0	0	0	0	0	0	0	0	0	0	0	0	0	0	0	0	0	0	0	0	0	0	0	0	0	0	0	2023-02	2023-01-12
0	0	0	0	0	0	0	0	0	0	0	0	0	0	0	0	0	0	0	0	0	0	0	0	0	0	0	0	2023-03	2023-01-19
0	0	0	0	0	0	0	0	0	0	0	0	0	0	0	0	0	0	0	0	0	0	0	0	0	0	0	0	2023-04	2023-01-26
0	0	0	0	0	0	0	0	0	0	0	0	0	0	0	0	0	0	0	0	0	0	0	0	0	0	0	0	2023-05	2023-02-02
0	0	0	0	0	0	0	0	0	0	0	0	0	0	0	0	0	0	0	0	0	0	0	0	0	0	0	0	2023-06	2023-02-09
0	0	0	0	0	0	0	0	0	0	0	0	0	0	0	0	0	0	0	0	0	0	0	0	0	0	0	0	2023-07	2023-02-16
0	0	0	0	0	0	0	0	0	0	0	0	0	0	0	0	0	0	0	0	0	0	0	0	0	0	0	0	2023-08	2023-02-23
0	0	0	0	0	0	0	0	0	0	0	0	0	0	0	0	0	0	0	0	0	0	0	0	0	0	0	0	2023-09	2023-03-02
0	0	0	0	0	0	0	0	0	0	0	0	0	0	0	0	0	0	0	0	0	0	0	0	0	0	0	0	2023-10	2023-03-09
0	0	0	0	0	0	0	0	0	0	0	0	0	0	0	0	0	0	0	0	0	0	0	0	0	0	0	0	2023-11	2023-03-16
0	0	0	0	0	0	0	0	0	0	0	0	0	0	0	0	0	0	0	0	0	0	0	0	0	0	0	0	2023-12	2023-03-23
0	0	0	0	0	0	0	0	0	0	0	0	0	0	0	0	0	0	0	0	0	0	0	0	0	0	0	0	2023-13	2023-03-30

## Sheet: Czechia
AY.4.2	B.1.1.529	B.1.1.7	B.1.1.7+E484K	B.1.351	B.1.427/B.1.429	B.1.525	B.1.616	B.1.617.1	B.1.617.2	B.1.617.3	B.1.620	B.1.621	BA.1	BA.2	BA.2+L452X	BA.2.75	BA.3	BA.4	BA.4/BA.5	BA.5	BQ.1	C.37	Other	P.1	SGTF	XBB	XBB.1.5	EPIweek	Thursday
0	0	0	0	0	0	0	0	0	0	0	0	0	0	0	0	0	0	0	0	0	0	0	0	0	0	0	0	2020-01	2020-01-02
0	0	0	0	0	0	0	0	0	0	0	0	0	0	0	0	0	0	0	0	0	0	0	0	0	0	0	0	2020-02	2020-01-09
0	0	0	0	0	0	0	0	0	0	0	0	0	0	0	0	0	0	0	0	0	0	0	0	0	0	0	0	2020-03	2020-01-16
0	0	0	0	0	0	0	0	0	0	0	0	0	0	0	0	0	0	0	0	0	0	0	0	0	0	0	0	2020-04	2020-01-23
0	0	0	0	0	0	0	0	0	0	0	0	0	0	0	0	0	0	0	0	0	0	0	0	0	0	0	0	2020-05	2020-01-30
0	0	0	0	0	0	0	0	0	0	0	0	0	0	0	0	0	0	0	0	0	0	0	0	0	0	0	0	2020-06	2020-02-06
0	0	0	0	0	0	0	0	0	0	0	0	0	0	0	0	0	0	0	0	0	0	0	0	0	0	0	0	2020-07	2020-02-13
0	0	0	0	0	0	0	0	0	0	0	0	0	0	0	0	0	0	0	0	0	0	0	2	0	0	0	0	2020-08	2020-02-20
0	0	0	0	0	0	0	0	0	0	0	0	0	0	0	0	0	0	0	0	0	0	0	4	0	0	0	0	2020-09	2020-02-27
0	0	0	0	0	0	0	0	0	0	0	0	0	0	0	0	0	0	0	0	0	0	0	16	0	0	0	0	2020-10	2020-03-05
0	0	0	0	0	0	0	0	0	0	0	0	0	0	0	0	0	0	0	0	0	0	0	50	0	0	0	0	2020-11	2020-03-12
0	0	0	0	0	0	0	0	0	0	0	0	0	0	0	0	0	0	0	0	0	0	0	72	0	0	0	0	2020-12	2020-03-19
0	0	0	0	0	0	0	0	0	0	0	0	0	0	0	0	0	0	0	0	0	0	0	41	0	0	0	0	2020-13	2020-03-26
0	0	0	0	0	0	0	0	0	0	0	0	0	0	0	0	0	0	0	0	0	0	0	20	0	0	0	0	2020-14	2020-04-02
0	0	0	0	0	0	0	0	0	0	0	0	0	0	0	0	0	0	0	0	0	0	0	12	0	0	0	0	2020-15	2020-04-09
0	0	0	0	0	0	0	0	0	0	0	0	0	0	0	0	0	0	0	0	0	0	0	8	0	0	0	0	2020-16	2020-04-16
0	0	0	0	0	0	0	0	0	0	0	0	0	0	0	0	0	0	0	0	0	0	0	2	0	0	0	0	2020-17	2020-04-23
0	0	0	0	0	0	0	0	0	0	0	0	0	0	0	0	0	0	0	0	0	0	0	4	0	0	0	0	2020-18	2020-04-30
0	0	0	0	0	0	0	0	0	0	0	0	0	0	0	0	0	0	0	0	0	0	0	3	0	0	0	0	2020-19	2020-05-07
0	0	0	0	0	0	0	0	0	0	0	0	0	0	0	0	0	0	0	0	0	0	0	6	0	0	0	0	2020-20	2020-05-14
0	0	0	0	0	0	0	0	0	0	0	0	0	0	0	0	0	0	0	0	0	0	0	3	0	0	0	0	2020-21	2020-05-21
0	0	0	0	0	0	0	0	0	0	0	0	0	0	0	0	0	0	0	0	0	0	0	1	0	0	0	0	2020-22	2020-05-28
0	0	0	0	0	0	0	0	0	0	0	0	0	0	0	0	0	0	0	0	0	0	0	4	0	0	0	0	2020-23	2020-06-04
0	0	0	0	0	0	0	0	0	0	0	0	0	0	0	0	0	0	0	0	0	0	0	5	0	0	0	0	2020-24	2020-06-11
0	0	0	0	0	0	0	0	0	0	0	0	0	0	0	0	0	0	0	0	0	0	0	0	0	0	0	0	2020-25	2020-06-18
0	0	0	0	0	0	0	0	0	0	0	0	0	0	0	0	0	0	0	0	0	0	0	0	0	0	0	0	2020-26	2020-06-25
0	0	0	0	0	0	0	0	0	0	0	0	0	0	0	0	0	0	0	0	0	0	0	4	0	0	0	0	2020-27	2020-07-02
0	0	0	0	0	0	0	0	0	0	0	0	0	0	0	0	0	0	0	0	0	0	0	5	0	0	0	0	2020-28	2020-07-09
0	0	0	0	0	0	0	0	0	0	0	0	0	0	0	0	0	0	0	0	0	0	0	13	0	0	0	0	2020-29	2020-07-16
0	0	0	0	0	0	0	0	0	0	0	0	0	0	0	0	0	0	0	0	0	0	0	11	0	0	0	0	2020-30	2020-07-23
0	0	0	0	0	0	0	0	0	0	0	0	0	0	0	0	0	0	0	0	0	0	0	19	0	0	0	0	2020-31	2020-07-30
0	0	0	0	0	0	0	0	0	0	0	0	0	0	0	0	0	0	0	0	0	0	0	5	0	2	0	0	2020-32	2020-08-06
0	0	0	0	0	0	0	0	0	0	0	0	0	0	0	0	0	0	0	0	0	0	0	3	0	3	0	0	2020-33	2020-08-13
0	0	0	0	0	0	0	0	0	0	0	0	0	0	0	0	0	0	0	0	0	0	0	4	0	1	0	0	2020-34	2020-08-20
0	0	0	0	0	0	0	0	0	0	0	0	0	0	0	0	0	0	0	0	0	0	0	5	0	1	0	0	2020-35	2020-08-27
0	0	0	0	0	0	0	0	0	0	0	0	0	0	0	0	0	0	0	0	0	0	0	3	0	0	0	0	2020-36	2020-09-03
0	0	0	0	0	0	0	0	0	0	0	0	0	0	0	0	0	0	0	0	0	0	0	8	0	10	0	0	2020-37	2020-09-10
0	0	0	0	0	0	0	0	0	0	0	0	0	0	0	0	0	0	0	0	0	0	0	3	0	2	0	0	2020-38	2020-09-17
0	0	0	0	0	0	0	0	0	0	0	0	0	0	0	0	0	0	0	0	0	0	0	19	0	13	0	0	2020-39	2020-09-24
0	0	0	0	0	0	0	0	0	0	0	0	0	0	0	0	0	0	0	0	0	0	0	21	0	22	0	0	2020-40	2020-10-01
0	0	0	0	0	0	0	0	0	0	0	0	0	0	0	0	0	0	0	0	0	0	0	5	0	18	0	0	2020-41	2020-10-08
0	0	0	0	0	0	0	0	0	0	0	0	0	0	0	0	0	0	0	0	0	0	0	7	0	30	0	0	2020-42	2020-10-15
0	0	0	0	0	0	0	0	0	0	0	0	0	0	0	0	0	0	0	0	0	0	0	10	0	20	0	0	2020-43	2020-10-22
0	0	0	0	0	0	0	0	0	0	0	0	0	0	0	0	0	0	0	0	0	0	0	10	0	16	0	0	2020-44	2020-10-29
0	0	0	0	0	0	0	0	0	0	0	0	0	0	0	0	0	0	0	0	0	0	0	5	0	5	0	0	2020-45	2020-11-05
0	0	0	0	0	0	0	0	0	0	0	0	0	0	0	0	0	0	0	0	0	0	0	4	0	5	0	0	2020-46	2020-11-12
0	0	0	0	0	0	0	0	0	0	0	0	0	0	0	0	0	0	0	0	0	0	0	2	0	2	0	0	2020-47	2020-11-19
0	0	3	0	0	0	0	0	0	0	0	0	0	0	0	0	0	0	0	0	0	0	0	1	0	0	0	0	2020-48	2020-11-26
0	0	5	0	0	0	0	0	0	0	0	0	0	0	0	0	0	0	0	0	0	0	0	3	0	0	0	0	2020-49	2020-12-03
0	0	3	0	0	0	0	0	0	0	0	0	0	0	0	0	0	0	0	0	0	0	0	5	0	0	0	0	2020-50	2020-12-10
0	0	4	0	0	0	0	0	0	0	0	0	0	0	0	0	0	0	0	0	0	0	0	3	0	0	0	0	2020-51	2020-12-17
0	0	8	0	0	0	0	0	0	0	0	0	0	0	0	0	0	0	0	0	0	0	0	4	0	0	0	0	2020-52	2020-12-24
0	0	0	0	0	0	0	0	0	0	0	0	0	0	0	0	0	0	0	0	0	0	0	0	0	0	0	0	2020-53	2020-12-31
0	0	159	0	0	0	0	0	0	0	0	0	0	0	0	0	0	0	0	0	0	0	0	49	0	0	0	0	2021-01	2021-01-07
0	0	30	0	0	0	0	0	0	0	0	0	0	0	0	0	0	0	0	0	0	0	0	7	0	0	0	0	2021-02	2021-01-14
0	0	52	0	0	0	0	0	0	0	0	0	0	0	0	0	0	0	0	0	0	0	0	8	0	0	0	0	2021-03	2021-01-21
0	0	56	0	0	0	0	0	0	1	0	0	0	0	0	0	0	0	0	0	0	0	0	14	0	0	0	0	2021-04	2021-01-28
0	0	295	0	0	0	0	0	0	0	0	0	0	0	0	0	0	0	0	0	0	0	0	13	0	0	0	0	2021-05	2021-02-04
0	0	344	0	0	0	0	0	0	2	0	0	0	0	0	0	0	0	0	0	0	0	0	20	0	0	0	0	2021-06	2021-02-11
0	0	223	0	4	0	0	0	0	0	0	0	0	0	0	0	0	0	0	0	0	0	0	27	0	0	0	0	2021-07	2021-02-18
0	0	250	0	1	0	0	0	0	0	0	0	0	0	0	0	0	0	0	0	0	0	0	18	0	0	0	0	2021-08	2021-02-25
0	0	210	0	6	0	0	0	0	1	0	0	0	0	0	0	0	0	0	0	0	0	0	11	0	0	0	0	2021-09	2021-03-04
0	0	257	0	16	0	0	0	0	0	0	0	0	0	0	0	0	0	0	0	0	0	0	9	0	0	0	0	2021-10	2021-03-11
0	0	259	0	9	0	0	0	0	0	0	0	0	0	0	0	0	0	0	0	0	0	0	4	0	0	0	0	2021-11	2021-03-18
0	0	161	0	2	0	0	0	0	0	0	1	0	0	0	0	0	0	0	0	0	0	0	5	0	0	0	0	2021-12	2021-03-25
0	0	202	0	1	0	0	0	0	0	0	0	0	0	0	0	0	0	0	0	0	0	0	1	0	0	0	0	2021-13	2021-04-01
0	0	273	0	1	0	0	0	1	0	0	1	0	0	0	0	0	0	0	0	0	0	0	6	0	0	0	0	2021-14	2021-04-08
0	0	244	0	0	0	0	0	1	0	0	2	0	0	0	0	0	0	0	0	0	0	0	9	0	0	0	0	2021-15	2021-04-15
0	0	298	0	16	0	0	0	1	11	0	1	0	0	0	0	0	0	0	0	0	0	0	4	1	0	0	0	2021-16	2021-04-22
0	0	350	0	2	0	0	0	0	2	0	0	0	0	0	0	0	0	0	0	0	0	0	8	2	0	0	0	2021-17	2021-04-29
0	0	222	0	5	0	0	0	1	12	0	0	0	0	0	0	0	0	0	0	0	0	0	8	5	0	0	0	2021-18	2021-05-06
0	0	278	0	4	0	0	0	0	10	0	0	0	0	0	0	0	0	0	0	0	0	0	7	0	0	0	0	2021-19	2021-05-13
0	0	129	0	3	0	0	0	0	20	0	0	0	0	0	0	0	0	0	0	0	0	0	3	2	0	0	0	2021-20	2021-05-20
0	0	93	0	0	0	0	0	0	16	0	0	0	0	0	0	0	0	0	0	0	0	0	6	2	0	0	0	2021-21	2021-05-27
0	0	145	0	0	0	0	0	0	34	0	0	0	0	0	0	0	0	0	0	0	0	0	6	3	0	0	0	2021-22	2021-06-03
0	0	180	0	2	0	0	0	0	13	0	1	0	0	0	0	0	0	0	0	0	0	0	1	2	0	0	0	2021-23	2021-06-10
0	0	71	0	0	0	0	0	0	17	0	0	0	0	0	0	0	0	0	0	0	0	0	4	2	0	0	0	2021-24	2021-06-17
0	0	48	0	0	0	0	0	0	71	0	0	0	0	0	0	0	0	0	0	0	0	0	4	1	0	0	0	2021-25	2021-06-24
0	0	47	0	1	0	0	0	0	143	0	0	0	0	0	0	0	0	0	0	0	0	0	7	0	0	0	0	2021-26	2021-07-01
0	0	7	0	0	0	1	0	0	234	0	0	0	0	0	0	0	0	0	0	0	0	0	10	0	0	0	0	2021-27	2021-07-08
0	0	4	0	0	0	0	0	1	277	0	0	0	0	0	0	0	0	0	0	0	0	0	21	0	0	0	0	2021-28	2021-07-15
0	0	3	0	1	0	0	0	0	184	0	0	0	0	0	0	0	0	0	0	0	0	0	32	0	0	0	0	2021-29	2021-07-22
0	0	0	0	0	0	0	0	0	185	0	0	0	0	0	0	0	0	0	0	0	0	0	35	0	0	0	0	2021-30	2021-07-29
0	0	4	0	1	0	0	0	0	253	0	0	0	0	0	0	0	0	0	0	0	0	0	88	0	0	0	0	2021-31	2021-08-05
0	0	0	0	1	0	0	0	0	217	0	0	0	0	0	0	0	0	0	0	0	0	0	121	0	0	0	0	2021-32	2021-08-12
0	0	0	0	0	0	0	0	0	186	0	0	0	0	0	0	0	0	0	0	0	0	0	97	0	0	0	0	2021-33	2021-08-19
0	0	0	0	0	0	0	0	0	192	0	0	0	0	0	0	0	0	0	0	0	0	0	95	0	0	0	0	2021-34	2021-08-26
0	0	0	0	1	0	0	0	0	255	0	0	0	0	0	0	0	0	0	0	0	0	1	200	0	0	0	0	2021-35	2021-09-02
0	0	0	0	0	0	0	0	0	196	0	0	0	0	0	0	0	0	0	0	0	0	0	381	0	0	0	0	2021-36	2021-09-09
0	0	0	0	0	0	0	0	0	224	0	0	0	0	0	0	0	0	0	0	0	0	0	400	0	0	0	0	2021-37	2021-09-16
0	0	0	0	0	0	0	0	0	89	0	0	0	0	0	0	0	0	0	0	0	0	0	293	0	0	0	0	2021-38	2021-09-23
0	0	0	0	0	0	0	0	0	94	0	0	0	0	0	0	0	0	0	0	0	0	0	302	0	0	0	0	2021-39	2021-09-30
0	0	0	0	0	0	0	0	0	31	0	0	0	0	0	0	0	0	0	0	0	0	0	252	0	0	0	0	2021-40	2021-10-07
0	0	0	0	0	0	0	0	0	50	0	0	0	0	0	0	0	0	0	0	0	0	0	221	0	0	0	0	2021-41	2021-10-14
0	0	0	0	0	0	0	0	0	32	0	0	0	0	0	0	0	0	0	0	0	0	0	239	0	0	0	0	2021-42	2021-10-21
0	0	0	0	0	0	0	0	0	0	0	0	0	0	0	0	0	0	0	0	0	0	0	16	0	0	0	0	2021-43	2021-10-28
0	0	0	0	0	0	0	0	0	0	0	0	0	0	0	0	0	0	0	0	0	0	0	0	0	0	0	0	2021-44	2021-11-04
0	0	0	0	0	0	0	0	0	0	0	0	0	0	0	0	0	0	0	0	0	0	0	0	0	0	0	0	2021-45	2021-11-11
0	0	0	0	0	0	0	0	0	0	0	0	0	0	0	0	0	0	0	0	0	0	0	0	0	0	0	0	2021-46	2021-11-18
0	0	0	0	0	0	0	0	0	0	0	0	0	0	0	0	0	0	0	0	0	0	0	0	0	0	0	0	2021-47	2021-11-25
0	0	0	0	0	0	0	0	0	0	0	0	0	0	0	0	0	0	0	0	0	0	0	0	0	0	0	0	2021-48	2021-12-02
0	0	0	0	0	0	0	0	0	0	0	0	0	0	0	0	0	0	0	0	0	0	0	0	0	0	0	0	2021-49	2021-12-09
0	0	0	0	0	0	0	0	0	0	0	0	0	0	0	0	0	0	0	0	0	0	0	0	0	0	0	0	2021-50	2021-12-16
0	0	0	0	0	0	0	0	0	0	0	0	0	0	0	0	0	0	0	0	0	0	0	0	0	0	0	0	2021-51	2021-12-23
0	0	0	0	0	0	0	0	0	0	0	0	0	0	0	0	0	0	0	0	0	0	0	0	0	0	0	0	2021-52	2021-12-30
0	0	0	0	0	0	0	0	0	0	0	0	0	0	0	0	0	0	0	0	0	0	0	0	0	0	0	0	2022-01	2022-01-06
0	0	0	0	0	0	0	0	0	0	0	0	0	0	0	0	0	0	0	0	0	0	0	0	0	0	0	0	2022-02	2022-01-13
0	0	0	0	0	0	0	0	0	0	0	0	0	0	0	0	0	0	0	0	0	0	0	0	0	0	0	0	2022-03	2022-01-20
0	0	0	0	0	0	0	0	0	0	0	0	0	0	0	0	0	0	0	0	0	0	0	0	0	0	0	0	2022-04	2022-01-27
0	0	0	0	0	0	0	0	0	0	0	0	0	0	0	0	0	0	0	0	0	0	0	0	0	0	0	0	2022-05	2022-02-03
0	0	0	0	0	0	0	0	0	0	0	0	0	0	0	0	0	0	0	0	0	0	0	0	0	0	0	0	2022-06	2022-02-10
0	0	0	0	0	0	0	0	0	0	0	0	0	0	0	0	0	0	0	0	0	0	0	0	0	0	0	0	2022-07	2022-02-17
0	0	0	0	0	0	0	0	0	0	0	0	0	0	0	0	0	0	0	0	0	0	0	0	0	0	0	0	2022-08	2022-02-24
0	0	0	0	0	0	0	0	0	0	0	0	0	0	0	0	0	0	0	0	0	0	0	0	0	0	0	0	2022-09	2022-03-03
0	0	0	0	0	0	0	0	0	0	0	0	0	0	0	0	0	0	0	0	0	0	0	0	0	0	0	0	2022-10	2022-03-10
0	0	0	0	0	0	0	0	0	0	0	0	0	0	0	0	0	0	0	0	0	0	0	0	0	0	0	0	2022-11	2022-03-17
0	0	0	0	0	0	0	0	0	0	0	0	0	0	0	0	0	0	0	0	0	0	0	0	0	0	0	0	2022-12	2022-03-24
0	0	0	0	0	0	0	0	0	0	0	0	0	0	0	0	0	0	0	0	0	0	0	0	0	0	0	0	2022-13	2022-03-31
0	0	0	0	0	0	0	0	0	0	0	0	0	0	0	0	0	0	0	0	0	0	0	0	0	0	0	0	2022-14	2022-04-07
0	0	0	0	0	0	0	0	0	0	0	0	0	0	0	0	0	0	0	0	0	0	0	0	0	0	0	0	2022-15	2022-04-14
0	0	0	0	0	0	0	0	0	0	0	0	0	0	0	0	0	0	0	0	0	0	0	0	0	0	0	0	2022-16	2022-04-21
0	0	0	0	0	0	0	0	0	0	0	0	0	0	0	0	0	0	0	0	0	0	0	0	0	0	0	0	2022-17	2022-04-28
0	0	0	0	0	0	0	0	0	0	0	0	0	0	0	0	0	0	0	0	0	0	0	0	0	0	0	0	2022-18	2022-05-05
0	0	0	0	0	0	0	0	0	0	0	0	0	0	0	0	0	0	0	0	0	0	0	0	0	0	0	0	2022-19	2022-05-12
0	0	0	0	0	0	0	0	0	0	0	0	0	0	0	0	0	0	0	0	0	0	0	0	0	0	0	0	2022-20	2022-05-19
0	0	0	0	0	0	0	0	0	0	0	0	0	0	0	0	0	0	0	0	0	0	0	0	0	0	0	0	2022-21	2022-05-26
0	0	0	0	0	0	0	0	0	0	0	0	0	0	0	0	0	0	0	0	0	0	0	0	0	0	0	0	2022-22	2022-06-02
0	0	0	0	0	0	0	0	0	0	0	0	0	0	0	0	0	0	0	0	0	0	0	0	0	0	0	0	2022-23	2022-06-09
0	0	0	0	0	0	0	0	0	0	0	0	0	0	0	0	0	0	0	0	0	0	0	0	0	0	0	0	2022-24	2022-06-16
0	0	0	0	0	0	0	0	0	0	0	0	0	0	0	0	0	0	0	0	0	0	0	0	0	0	0	0	2022-25	2022-06-23
0	0	0	0	0	0	0	0	0	0	0	0	0	0	0	0	0	0	0	0	0	0	0	0	0	0	0	0	2022-26	2022-06-30
0	0	0	0	0	0	0	0	0	0	0	0	0	0	0	0	0	0	0	0	0	0	0	0	0	0	0	0	2022-27	2022-07-07
0	0	0	0	0	0	0	0	0	0	0	0	0	0	0	0	0	0	0	0	0	0	0	0	0	0	0	0	2022-28	2022-07-14
0	0	0	0	0	0	0	0	0	0	0	0	0	0	0	0	0	0	0	0	0	0	0	0	0	0	0	0	2022-29	2022-07-21
0	0	0	0	0	0	0	0	0	0	0	0	0	0	0	0	0	0	0	0	0	0	0	0	0	0	0	0	2022-30	2022-07-28
0	0	0	0	0	0	0	0	0	0	0	0	0	0	0	0	0	0	0	0	0	0	0	0	0	0	0	0	2022-31	2022-08-04
0	0	0	0	0	0	0	0	0	0	0	0	0	0	0	0	0	0	0	0	0	0	0	0	0	0	0	0	2022-32	2022-08-11
0	0	0	0	0	0	0	0	0	0	0	0	0	0	0	0	0	0	0	0	0	0	0	0	0	0	0	0	2022-33	2022-08-18
0	0	0	0	0	0	0	0	0	0	0	0	0	0	0	0	0	0	0	0	0	0	0	0	0	0	0	0	2022-34	2022-08-25
0	0	0	0	0	0	0	0	0	0	0	0	0	0	0	0	0	0	0	0	0	0	0	0	0	0	0	0	2022-35	2022-09-01
0	0	0	0	0	0	0	0	0	0	0	0	0	0	0	0	0	0	0	0	0	0	0	0	0	0	0	0	2022-36	2022-09-08
0	0	0	0	0	0	0	0	0	0	0	0	0	0	0	0	0	0	0	0	0	0	0	0	0	0	0	0	2022-37	2022-09-15
0	0	0	0	0	0	0	0	0	0	0	0	0	0	0	0	0	0	0	0	0	0	0	0	0	0	0	0	2022-38	2022-09-22
0	0	0	0	0	0	0	0	0	0	0	0	0	0	0	0	0	0	0	0	0	0	0	0	0	0	0	0	2022-39	2022-09-29
0	0	0	0	0	0	0	0	0	0	0	0	0	0	0	0	0	0	0	0	0	0	0	0	0	0	0	0	2022-40	2022-10-06
0	0	0	0	0	0	0	0	0	0	0	0	0	0	0	0	0	0	0	0	0	0	0	0	0	0	0	0	2022-41	2022-10-13
0	0	0	0	0	0	0	0	0	0	0	0	0	0	0	0	0	0	0	0	0	0	0	0	0	0	0	0	2022-42	2022-10-20
0	0	0	0	0	0	0	0	0	0	0	0	0	0	0	0	0	0	0	0	0	0	0	0	0	0	0	0	2022-43	2022-10-27
0	0	0	0	0	0	0	0	0	0	0	0	0	0	0	0	0	0	0	0	0	0	0	0	0	0	0	0	2022-44	2022-11-03
0	0	0	0	0	0	0	0	0	0	0	0	0	0	0	0	0	0	0	0	0	0	0	0	0	0	0	0	2022-45	2022-11-10
0	0	0	0	0	0	0	0	0	0	0	0	0	0	0	0	0	0	0	0	0	0	0	0	0	0	0	0	2022-46	2022-11-17
0	0	0	0	0	0	0	0	0	0	0	0	0	0	0	0	0	0	0	0	0	0	0	0	0	0	0	0	2022-47	2022-11-24
0	0	0	0	0	0	0	0	0	0	0	0	0	0	0	0	0	0	0	0	0	0	0	0	0	0	0	0	2022-48	2022-12-01
0	0	0	0	0	0	0	0	0	0	0	0	0	0	0	0	0	0	0	0	0	0	0	0	0	0	0	0	2022-49	2022-12-08
0	0	0	0	0	0	0	0	0	0	0	0	0	0	0	0	0	0	0	0	0	0	0	0	0	0	0	0	2022-50	2022-12-15
0	0	0	0	0	0	0	0	0	0	0	0	0	0	0	0	0	0	0	0	0	0	0	0	0	0	0	0	2022-51	2022-12-22
0	0	0	0	0	0	0	0	0	0	0	0	0	0	0	0	0	0	0	0	0	0	0	0	0	0	0	0	2022-52	2022-12-29
0	0	0	0	0	0	0	0	0	0	0	0	0	0	0	0	0	0	0	0	0	0	0	0	0	0	0	0	2023-01	2023-01-05
0	0	0	0	0	0	0	0	0	0	0	0	0	0	0	0	0	0	0	0	0	0	0	0	0	0	0	0	2023-02	2023-01-12
0	0	0	0	0	0	0	0	0	0	0	0	0	0	0	0	0	0	0	0	0	0	0	0	0	0	0	0	2023-03	2023-01-19
0	0	0	0	0	0	0	0	0	0	0	0	0	0	0	0	0	0	0	0	0	0	0	0	0	0	0	0	2023-04	2023-01-26
0	0	0	0	0	0	0	0	0	0	0	0	0	0	0	0	0	0	0	0	0	0	0	0	0	0	0	0	2023-05	2023-02-02
0	0	0	0	0	0	0	0	0	0	0	0	0	0	0	0	0	0	0	0	0	0	0	0	0	0	0	0	2023-06	2023-02-09
0	0	0	0	0	0	0	0	0	0	0	0	0	0	0	0	0	0	0	0	0	0	0	0	0	0	0	0	2023-07	2023-02-16
0	0	0	0	0	0	0	0	0	0	0	0	0	0	0	0	0	0	0	0	0	0	0	0	0	0	0	0	2023-08	2023-02-23
0	0	0	0	0	0	0	0	0	0	0	0	0	0	0	0	0	0	0	0	0	0	0	0	0	0	0	0	2023-09	2023-03-02
0	0	0	0	0	0	0	0	0	0	0	0	0	0	0	0	0	0	0	0	0	0	0	0	0	0	0	0	2023-10	2023-03-09
0	0	0	0	0	0	0	0	0	0	0	0	0	0	0	0	0	0	0	0	0	0	0	0	0	0	0	0	2023-11	2023-03-16
0	0	0	0	0	0	0	0	0	0	0	0	0	0	0	0	0	0	0	0	0	0	0	0	0	0	0	0	2023-12	2023-03-23
0	0	0	0	0	0	0	0	0	0	0	0	0	0	0	0	0	0	0	0	0	0	0	0	0	0	0	0	2023-13	2023-03-30

## Sheet: Denmark
AY.4.2	B.1.1.529	B.1.1.7	B.1.1.7+E484K	B.1.351	B.1.427/B.1.429	B.1.525	B.1.616	B.1.617.1	B.1.617.2	B.1.617.3	B.1.620	B.1.621	BA.1	BA.2	BA.2+L452X	BA.2.75	BA.3	BA.4	BA.4/BA.5	BA.5	BQ.1	C.37	Other	P.1	SGTF	XBB	XBB.1.5	EPIweek	Thursday
0	0	0	0	0	0	0	0	0	0	0	0	0	0	0	0	0	0	0	0	0	0	0	0	0	0	0	0	2020-01	2020-01-02
0	0	0	0	0	0	0	0	0	0	0	0	0	0	0	0	0	0	0	0	0	0	0	0	0	0	0	0	2020-02	2020-01-09
0	0	0	0	0	0	0	0	0	0	0	0	0	0	0	0	0	0	0	0	0	0	0	0	0	0	0	0	2020-03	2020-01-16
0	0	0	0	0	0	0	0	0	0	0	0	0	0	0	0	0	0	0	0	0	0	0	0	0	0	0	0	2020-04	2020-01-23
0	0	0	0	0	0	0	0	0	0	0	0	0	0	0	0	0	0	0	0	0	0	0	0	0	0	0	0	2020-05	2020-01-30
0	0	0	0	0	0	0	0	0	0	0	0	0	0	0	0	0	0	0	0	0	0	0	0	0	0	0	0	2020-06	2020-02-06
0	0	0	0	0	0	0	0	0	0	0	0	0	0	0	0	0	0	0	0	0	0	0	0	0	0	0	0	2020-07	2020-02-13
0	0	0	0	0	0	0	0	0	0	0	0	0	0	0	0	0	0	0	0	0	0	0	0	0	0	0	0	2020-08	2020-02-20
0	0	0	0	0	0	0	0	0	0	0	0	0	0	0	0	0	0	0	0	0	0	0	0	0	0	0	0	2020-09	2020-02-27
0	0	0	0	0	0	0	0	0	0	0	0	0	0	0	0	0	0	0	0	0	0	0	0	0	0	0	0	2020-10	2020-03-05
0	0	0	0	0	0	0	0	0	0	0	0	0	0	0	0	0	0	0	0	0	0	0	0	0	0	0	0	2020-11	2020-03-12
0	0	0	0	0	0	0	0	0	0	0	0	0	0	0	0	0	0	0	0	0	0	0	0	0	0	0	0	2020-12	2020-03-19
0	0	0	0	0	0	0	0	0	0	0	0	0	0	0	0	0	0	0	0	0	0	0	0	0	0	0	0	2020-13	2020-03-26
0	0	0	0	0	0	0	0	0	0	0	0	0	0	0	0	0	0	0	0	0	0	0	0	0	0	0	0	2020-14	2020-04-02
0	0	0	0	0	0	0	0	0	0	0	0	0	0	0	0	0	0	0	0	0	0	0	0	0	0	0	0	2020-15	2020-04-09
0	0	0	0	0	0	0	0	0	0	0	0	0	0	0	0	0	0	0	0	0	0	0	0	0	0	0	0	2020-16	2020-04-16
0	0	0	0	0	0	0	0	0	0	0	0	0	0	0	0	0	0	0	0	0	0	0	0	0	0	0	0	2020-17	2020-04-23
0	0	0	0	0	0	0	0	0	0	0	0	0	0	0	0	0	0	0	0	0	0	0	0	0	0	0	0	2020-18	2020-04-30
0	0	0	0	0	0	0	0	0	0	0	0	0	0	0	0	0	0	0	0	0	0	0	0	0	0	0	0	2020-19	2020-05-07
0	0	0	0	0	0	0	0	0	0	0	0	0	0	0	0	0	0	0	0	0	0	0	0	0	0	0	0	2020-20	2020-05-14
0	0	0	0	0	0	0	0	0	0	0	0	0	0	0	0	0	0	0	0	0	0	0	0	0	0	0	0	2020-21	2020-05-21
0	0	0	0	0	0	0	0	0	0	0	0	0	0	0	0	0	0	0	0	0	0	0	0	0	0	0	0	2020-22	2020-05-28
0	0	0	0	0	0	0	0	0	0	0	0	0	0	0	0	0	0	0	0	0	0	0	0	0	0	0	0	2020-23	2020-06-04
0	0	0	0	0	0	0	0	0	0	0	0	0	0	0	0	0	0	0	0	0	0	0	0	0	0	0	0	2020-24	2020-06-11
0	0	0	0	0	0	0	0	0	0	0	0	0	0	0	0	0	0	0	0	0	0	0	0	0	0	0	0	2020-25	2020-06-18
0	0	0	0	0	0	0	0	0	0	0	0	0	0	0	0	0	0	0	0	0	0	0	0	0	0	0	0	2020-26	2020-06-25
0	0	0	0	0	0	0	0	0	0	0	0	0	0	0	0	0	0	0	0	0	0	0	0	0	0	0	0	2020-27	2020-07-02
0	0	0	0	0	0	0	0	0	0	0	0	0	0	0	0	0	0	0	0	0	0	0	0	0	0	0	0	2020-28	2020-07-09
0	0	0	0	0	0	0	0	0	0	0	0	0	0	0	0	0	0	0	0	0	0	0	0	0	0	0	0	2020-29	2020-07-16
0	0	0	0	0	0	0	0	0	0	0	0	0	0	0	0	0	0	0	0	0	0	0	0	0	0	0	0	2020-30	2020-07-23
0	0	0	0	0	0	0	0	0	0	0	0	0	0	0	0	0	0	0	0	0	0	0	0	0	0	0	0	2020-31	2020-07-30
0	0	0	0	0	0	0	0	0	0	0	0	0	0	0	0	0	0	0	0	0	0	0	0	0	0	0	0	2020-32	2020-08-06
0	0	0	0	0	0	0	0	0	0	0	0	0	0	0	0	0	0	0	0	0	0	0	0	0	0	0	0	2020-33	2020-08-13
0	0	0	0	0	0	0	0	0	0	0	0	0	0	0	0	0	0	0	0	0	0	0	0	0	0	0	0	2020-34	2020-08-20
0	0	0	0	0	0	0	0	0	0	0	0	0	0	0	0	0	0	0	0	0	0	0	0	0	0	0	0	2020-35	2020-08-27
0	0	0	0	0	0	0	0	0	0	0	0	0	0	0	0	0	0	0	0	0	0	0	0	0	0	0	0	2020-36	2020-09-03
0	0	0	0	0	0	0	0	0	0	0	0	0	0	0	0	0	0	0	0	0	0	0	0	0	0	0	0	2020-37	2020-09-10
0	0	0	0	0	0	0	0	0	0	0	0	0	0	0	0	0	0	0	0	0	0	0	0	0	0	0	0	2020-38	2020-09-17
0	0	0	0	0	0	0	0	0	0	0	0	0	0	0	0	0	0	0	0	0	0	0	0	0	0	0	0	2020-39	2020-09-24
0	0	0	0	0	0	0	0	0	0	0	0	0	0	0	0	0	0	0	0	0	0	0	0	0	0	0	0	2020-40	2020-10-01
0	0	0	0	0	0	0	0	0	0	0	0	0	0	0	0	0	0	0	0	0	0	0	0	0	0	0	0	2020-41	2020-10-08
0	0	0	0	0	0	0	0	0	0	0	0	0	0	0	0	0	0	0	0	0	0	0	0	0	0	0	0	2020-42	2020-10-15
0	0	0	0	0	0	0	0	0	0	0	0	0	0	0	0	0	0	0	0	0	0	0	0	0	0	0	0	2020-43	2020-10-22
0	0	0	0	0	0	0	0	0	0	0	0	0	0	0	0	0	0	0	0	0	0	0	0	0	0	0	0	2020-44	2020-10-29
0	0	0	0	0	0	0	0	0	0	0	0	0	0	0	0	0	0	0	0	0	0	0	0	0	0	0	0	2020-45	2020-11-05
0	0	0	0	0	0	0	0	0	0	0	0	0	0	0	0	0	0	0	0	0	0	0	0	0	0	0	0	2020-46	2020-11-12
0	0	0	0	0	0	0	0	0	0	0	0	0	0	0	0	0	0	0	0	0	0	0	0	0	0	0	0	2020-47	2020-11-19
0	0	0	0	0	0	0	0	0	0	0	0	0	0	0	0	0	0	0	0	0	0	0	0	0	0	0	0	2020-48	2020-11-26
0	0	0	0	0	0	0	0	0	0	0	0	0	0	0	0	0	0	0	0	0	0	0	0	0	0	0	0	2020-49	2020-12-03
0	0	0	0	0	0	0	0	0	0	0	0	0	0	0	0	0	0	0	0	0	0	0	0	0	0	0	0	2020-50	2020-12-10
0	0	0	0	0	0	0	0	0	0	0	0	0	0	0	0	0	0	0	0	0	0	0	0	0	0	0	0	2020-51	2020-12-17
0	0	0	0	0	0	0	0	0	0	0	0	0	0	0	0	0	0	0	0	0	0	0	0	0	0	0	0	2020-52	2020-12-24
0	0	0	0	0	0	0	0	0	0	0	0	0	0	0	0	0	0	0	0	0	0	0	0	0	0	0	0	2020-53	2020-12-31
0	0	0	0	0	0	0	0	0	0	0	0	0	0	0	0	0	0	0	0	0	0	0	0	0	0	0	0	2021-01	2021-01-07
0	0	0	0	0	0	0	0	0	0	0	0	0	0	0	0	0	0	0	0	0	0	0	0	0	0	0	0	2021-02	2021-01-14
0	0	0	0	0	0	0	0	0	0	0	0	0	0	0	0	0	0	0	0	0	0	0	0	0	0	0	0	2021-03	2021-01-21
0	0	0	0	0	0	0	0	0	0	0	0	0	0	0	0	0	0	0	0	0	0	0	0	0	0	0	0	2021-04	2021-01-28
0	0	0	0	0	0	0	0	0	0	0	0	0	0	0	0	0	0	0	0	0	0	0	0	0	0	0	0	2021-05	2021-02-04
0	0	0	0	0	0	0	0	0	0	0	0	0	0	0	0	0	0	0	0	0	0	0	0	0	0	0	0	2021-06	2021-02-11
0	0	0	0	0	0	0	0	0	0	0	0	0	0	0	0	0	0	0	0	0	0	0	0	0	0	0	0	2021-07	2021-02-18
0	0	0	0	0	0	0	0	0	0	0	0	0	0	0	0	0	0	0	0	0	0	0	0	0	0	0	0	2021-08	2021-02-25
0	0	0	0	0	0	0	0	0	0	0	0	0	0	0	0	0	0	0	0	0	0	0	0	0	0	0	0	2021-09	2021-03-04
0	0	0	0	0	0	0	0	0	0	0	0	0	0	0	0	0	0	0	0	0	0	0	0	0	0	0	0	2021-10	2021-03-11
0	0	0	0	0	0	0	0	0	0	0	0	0	0	0	0	0	0	0	0	0	0	0	0	0	0	0	0	2021-11	2021-03-18
0	0	0	0	0	0	0	0	0	0	0	0	0	0	0	0	0	0	0	0	0	0	0	0	0	0	0	0	2021-12	2021-03-25
0	0	0	0	0	0	0	0	0	0	0	0	0	0	0	0	0	0	0	0	0	0	0	0	0	0	0	0	2021-13	2021-04-01
0	0	0	0	0	0	0	0	0	0	0	0	0	0	0	0	0	0	0	0	0	0	0	0	0	0	0	0	2021-14	2021-04-08
0	0	0	0	0	0	0	0	0	0	0	0	0	0	0	0	0	0	0	0	0	0	0	0	0	0	0	0	2021-15	2021-04-15
0	0	0	0	0	0	0	0	0	0	0	0	0	0	0	0	0	0	0	0	0	0	0	0	0	0	0	0	2021-16	2021-04-22
0	0	0	0	0	0	0	0	0	0	0	0	0	0	0	0	0	0	0	0	0	0	0	0	0	0	0	0	2021-17	2021-04-29
0	0	0	0	0	0	0	0	0	0	0	0	0	0	0	0	0	0	0	0	0	0	0	0	0	0	0	0	2021-18	2021-05-06
0	0	0	0	0	0	0	0	0	0	0	0	0	0	0	0	0	0	0	0	0	0	0	0	0	0	0	0	2021-19	2021-05-13
0	0	5249	0	0	0	0	0	0	8	0	0	4	0	0	0	0	0	0	0	0	0	0	0	9	0	0	0	2021-20	2021-05-20
0	0	4882	0	4	0	2	0	0	14	0	0	28	0	0	0	0	0	0	0	0	0	0	0	6	0	0	0	2021-21	2021-05-27
0	0	4423	0	1	0	0	0	0	31	0	0	13	0	0	0	0	0	0	0	0	0	0	0	6	0	0	0	2021-22	2021-06-03
0	0	2424	0	1	0	0	0	0	64	0	0	1	0	0	0	0	0	0	0	0	0	0	0	1	0	0	0	2021-23	2021-06-10
0	0	1268	0	0	0	0	0	0	87	0	0	3	0	0	0	0	0	0	0	0	0	0	0	4	0	0	0	2021-24	2021-06-17
0	0	813	0	2	0	0	0	0	340	0	0	5	0	0	0	0	0	0	0	0	0	0	0	6	0	0	0	2021-25	2021-06-24
0	0	821	0	10	0	1	0	2	1473	0	0	0	0	0	0	0	0	0	0	0	0	0	0	3	0	0	0	2021-26	2021-07-01
0	0	578	0	0	0	1	0	1	2635	0	0	0	0	0	0	0	0	0	0	0	0	5	0	3	0	0	0	2021-27	2021-07-08
0	0	423	0	1	0	0	0	3	5742	0	0	5	0	0	0	0	0	0	0	0	0	0	0	3	0	0	0	2021-28	2021-07-15
0	0	157	0	1	0	1	0	5	4473	0	0	0	0	0	0	0	0	0	0	0	0	0	0	0	0	0	0	2021-29	2021-07-22
0	0	62	0	0	0	0	0	0	5518	0	0	0	0	0	0	0	0	0	0	0	0	1	0	1	0	0	0	2021-30	2021-07-29
0	0	39	0	0	0	0	0	0	5452	0	0	1	0	0	0	0	0	0	0	0	0	0	0	0	0	0	0	2021-31	2021-08-05
0	0	23	0	0	0	0	0	0	5758	0	0	0	0	0	0	0	0	0	0	0	0	1	0	0	0	0	0	2021-32	2021-08-12
0	0	9	0	0	0	0	0	0	5507	0	0	0	0	0	0	0	0	0	0	0	0	0	0	0	0	0	0	2021-33	2021-08-19
0	0	2	0	0	0	0	0	0	5360	0	0	0	0	0	0	0	0	0	0	0	0	0	0	0	0	0	0	2021-34	2021-08-26
0	0	1	0	0	0	0	0	0	3655	0	0	0	0	0	0	0	0	0	0	0	0	0	0	0	0	0	0	2021-35	2021-09-02
0	0	2	0	0	0	0	0	0	2768	0	0	0	0	0	0	0	0	0	0	0	0	0	0	0	0	0	0	2021-36	2021-09-09
0	0	1	0	0	0	0	0	0	2005	0	0	0	0	0	0	0	0	0	0	0	0	0	0	0	0	0	0	2021-37	2021-09-16
0	0	0	0	0	0	0	0	0	2281	0	0	0	0	0	0	0	0	0	0	0	0	0	0	0	0	0	0	2021-38	2021-09-23
0	0	0	0	0	0	0	0	0	2696	0	0	0	0	0	0	0	0	0	0	0	0	0	0	0	0	0	0	2021-39	2021-09-30
0	0	0	0	0	0	0	0	0	3506	0	0	0	0	0	0	0	0	0	0	0	0	0	0	0	0	0	0	2021-40	2021-10-07
0	0	0	0	0	0	0	0	0	4354	0	0	0	0	0	0	0	0	0	0	0	0	0	0	0	0	0	0	2021-41	2021-10-14
0	0	0	0	0	0	0	0	0	7414	0	0	0	0	0	0	0	0	0	0	0	0	0	0	0	0	0	0	2021-42	2021-10-21
0	0	0	0	0	0	0	0	0	8662	0	0	0	0	0	0	0	0	0	0	0	0	0	0	0	0	0	0	2021-43	2021-10-28
0	0	0	0	0	0	0	0	0	11481	0	0	0	0	0	0	0	0	0	0	0	0	0	0	0	0	0	0	2021-44	2021-11-04
0	0	0	0	0	0	0	0	0	11850	0	0	0	0	0	0	0	0	0	0	0	0	0	0	0	0	0	0	2021-45	2021-11-11
0	0	0	0	0	0	0	0	0	11716	0	0	0	0	0	0	0	0	0	0	0	0	0	0	0	0	0	0	2021-46	2021-11-18
0	30	0	0	0	0	0	0	0	12492	0	0	0	0	0	0	0	0	0	0	0	0	0	0	0	0	0	0	2021-47	2021-11-25
0	0	0	0	0	0	0	0	0	18083	0	0	0	332	1	0	0	0	0	0	0	0	0	0	0	0	0	0	2021-48	2021-12-02
0	0	0	0	0	0	0	0	0	12214	0	0	0	1503	4	0	0	0	0	0	0	0	0	0	0	0	0	0	2021-49	2021-12-09
0	7114	0	0	0	0	0	0	0	3769	0	0	0	3561	168	0	0	0	0	0	0	0	0	0	0	0	0	0	2021-50	2021-12-16
0	0	0	0	0	0	0	0	0	1246	0	0	0	3607	472	0	0	0	0	0	0	0	0	0	0	0	0	0	2021-51	2021-12-23
0	0	0	0	0	0	0	0	0	865	0	0	0	7965	2194	0	0	0	0	0	0	0	0	0	0	0	0	0	2021-52	2021-12-30
0	0	0	0	0	0	0	0	0	347	0	0	0	6334	2961	0	0	0	0	0	0	0	0	0	0	0	0	0	2022-01	2022-01-06
0	0	0	0	0	0	0	0	0	127	0	0	0	6247	7392	0	0	0	0	0	0	0	0	0	0	0	0	0	2022-02	2022-01-13
0	0	0	0	0	0	0	0	0	50	0	0	0	4910	11914	0	0	1	0	0	0	0	0	0	0	0	0	0	2022-03	2022-01-20
0	0	0	0	0	0	0	0	0	11	0	0	0	2667	12062	0	0	0	0	0	0	0	0	0	0	0	0	0	2022-04	2022-01-27
0	0	0	0	0	0	0	0	0	7	0	0	0	1331	10805	0	0	3	0	0	0	0	0	0	0	0	0	0	2022-05	2022-02-03
0	0	0	0	0	0	0	0	0	3	0	0	0	922	12903	0	0	2	0	0	0	0	0	0	0	0	0	0	2022-06	2022-02-10
0	0	0	0	0	0	0	0	0	2	0	0	0	592	14336	0	0	6	0	0	0	0	0	0	0	0	0	0	2022-07	2022-02-17
0	0	0	0	0	0	0	0	0	4	0	0	0	385	14307	0	0	2	0	0	0	0	0	0	0	0	0	0	2022-08	2022-02-24
0	0	0	0	0	0	0	0	0	2	0	0	0	278	13530	0	0	4	0	0	0	0	0	0	0	0	0	0	2022-09	2022-03-03
0	0	0	0	0	0	0	0	0	1	0	0	0	198	13864	0	0	1	0	0	0	0	0	0	0	0	0	0	2022-10	2022-03-10
0	0	0	0	0	0	0	0	0	1	0	0	0	147	13537	0	0	0	0	0	0	0	0	0	0	0	0	0	2022-11	2022-03-17
0	0	0	0	0	0	0	0	0	0	0	0	0	132	12793	0	0	0	0	0	0	0	0	0	0	0	0	0	2022-12	2022-03-24
0	0	0	0	0	0	0	0	0	1	0	0	0	86	13008	0	0	1	3	0	0	0	0	0	0	0	0	0	2022-13	2022-03-31
0	0	0	0	0	0	0	0	0	0	0	0	0	50	12114	0	0	0	3	0	0	0	0	0	0	0	0	0	2022-14	2022-04-07
0	0	0	0	0	0	0	0	0	0	0	0	0	31	9078	0	0	0	1	0	1	0	0	0	0	0	0	0	2022-15	2022-04-14
0	0	0	0	0	0	0	0	0	0	0	0	0	14	7895	0	0	1	5	0	3	0	0	0	0	0	0	0	2022-16	2022-04-21
0	0	0	0	0	0	0	0	0	1	0	0	0	17	4866	0	0	0	14	0	6	0	0	0	0	0	0	0	2022-17	2022-04-28
0	0	0	0	0	0	0	0	0	0	0	0	0	4	4138	0	0	0	25	0	10	0	0	0	0	0	0	0	2022-18	2022-05-05
0	0	0	0	0	0	0	0	0	0	0	0	0	2	3290	0	0	0	30	0	31	0	0	0	0	0	0	0	2022-19	2022-05-12
0	0	0	0	0	0	0	0	0	0	0	0	0	2	2766	0	0	0	52	0	85	0	0	0	0	0	0	0	2022-20	2022-05-19
0	0	0	0	0	0	0	0	0	0	0	0	0	0	1836	0	0	0	83	0	317	0	0	0	0	0	0	0	2022-21	2022-05-26
0	0	0	0	0	0	0	0	0	0	0	0	0	0	1440	0	0	0	113	0	693	0	0	0	0	0	0	0	2022-22	2022-06-02
0	0	0	0	0	0	0	0	0	0	0	0	0	0	1719	0	0	0	281	0	1770	0	0	0	0	0	0	0	2022-23	2022-06-09
0	0	0	0	0	0	0	0	0	1	0	0	0	1	1721	0	0	0	464	0	3678	0	0	0	0	0	0	0	2022-24	2022-06-16
0	0	0	0	0	0	0	0	0	0	0	0	0	0	834	0	0	0	349	0	3298	0	0	0	0	0	0	0	2022-25	2022-06-23
0	0	0	0	0	0	0	0	0	1	0	0	0	0	450	0	0	0	304	0	3491	0	0	0	0	0	0	0	2022-26	2022-06-30
0	0	0	0	0	0	0	0	0	0	0	0	0	0	272	0	2	0	308	0	3346	0	0	0	0	0	0	0	2022-27	2022-07-07
0	0	0	0	0	0	0	0	0	0	0	0	0	0	110	0	5	0	222	0	3219	0	0	0	0	0	0	0	2022-28	2022-07-14
0	0	0	0	0	0	0	0	0	0	0	0	0	0	75	0	6	0	238	0	3689	0	0	0	0	0	0	0	2022-29	2022-07-21
0	0	0	0	0	0	0	0	0	1	0	0	0	0	72	0	4	0	243	0	3656	0	0	0	0	0	0	0	2022-30	2022-07-28
0	0	0	0	0	0	0	0	0	0	0	0	0	0	35	0	9	0	139	0	3327	0	0	0	0	0	0	0	2022-31	2022-08-04
0	0	0	0	0	0	0	0	0	0	0	0	0	0	28	0	12	0	189	0	3623	0	0	0	0	0	0	0	2022-32	2022-08-11
0	0	0	0	0	0	0	0	0	0	0	0	0	0	13	0	0	0	144	0	2382	0	0	0	0	0	0	0	2022-33	2022-08-18
0	0	0	0	0	0	0	0	0	0	0	0	0	0	29	0	16	0	116	0	2534	0	0	0	0	0	0	0	2022-34	2022-08-25
0	0	0	0	0	0	0	0	0	0	0	0	0	0	11	0	24	0	157	0	3109	0	0	0	0	0	0	0	2022-35	2022-09-01
0	0	0	0	0	0	0	0	0	0	0	0	0	0	25	0	16	0	216	0	3289	0	0	0	0	0	0	0	2022-36	2022-09-08
0	0	0	0	0	0	0	0	0	0	0	0	0	0	25	0	67	0	164	0	3341	0	0	0	0	0	0	0	2022-37	2022-09-15
0	0	0	0	0	0	0	0	0	0	0	0	0	0	10	0	64	0	160	0	3594	0	0	0	0	0	0	0	2022-38	2022-09-22
0	0	0	0	0	0	0	0	0	0	0	0	0	0	16	0	34	0	135	0	3557	0	0	0	0	0	0	0	2022-39	2022-09-29
0	0	0	0	0	0	0	0	0	0	0	0	0	0	16	0	39	0	96	0	3712	239	0	0	0	0	0	0	2022-40	2022-10-06
0	0	0	0	0	0	0	0	0	0	0	0	0	0	21	0	17	0	17	0	3296	340	0	0	0	0	0	0	2022-41	2022-10-13
0	0	0	0	0	0	0	0	0	0	0	0	0	0	16	0	135	0	89	0	2970	529	0	0	0	0	0	0	2022-42	2022-10-20
0	0	0	0	0	0	0	0	0	0	0	0	0	0	17	0	129	0	101	0	2369	742	0	0	0	0	0	0	2022-43	2022-10-27
0	0	0	0	0	0	0	0	0	0	0	0	0	0	20	0	201	0	66	0	1726	811	0	0	0	0	0	0	2022-44	2022-11-03
0	0	0	0	0	0	0	0	0	0	0	0	0	0	37	0	367	0	71	0	1348	1068	0	0	0	0	0	0	2022-45	2022-11-10
0	0	0	0	0	0	0	0	0	0	0	0	0	0	31	0	357	0	58	0	1037	1022	0	0	0	0	0	0	2022-46	2022-11-17
0	0	0	0	0	0	0	0	0	0	0	0	0	0	25	0	459	0	74	0	980	1360	0	0	0	0	140	0	2022-47	2022-11-24
0	0	0	0	0	0	0	0	0	0	0	0	0	0	24	0	645	0	69	0	1056	1614	0	0	0	0	211	0	2022-48	2022-12-01
0	0	0	0	0	0	0	0	0	0	0	0	0	0	24	0	758	0	74	0	915	1751	0	0	0	0	269	0	2022-49	2022-12-08
0	0	0	0	0	0	0	0	0	0	0	0	0	0	16	0	693	0	41	0	699	1849	0	0	0	0	185	0	2022-50	2022-12-15
0	0	0	0	0	0	0	0	0	0	0	0	0	0	5	0	733	0	38	0	706	1864	0	0	0	0	187	0	2022-51	2022-12-22
0	0	0	0	0	0	0	0	0	0	0	0	0	0	14	0	903	0	46	0	613	1750	0	0	0	0	195	0	2022-52	2022-12-29
0	0	0	0	0	0	0	0	0	0	0	0	0	0	10	0	649	0	27	0	374	1248	0	0	0	0	95	69	2023-01	2023-01-05
0	0	0	0	0	0	0	0	0	0	0	0	0	0	4	0	412	0	9	0	193	635	0	0	0	0	45	39	2023-02	2023-01-12
0	0	0	0	0	0	0	0	0	0	0	0	0	0	1	0	245	0	8	0	102	348	0	0	0	0	26	52	2023-03	2023-01-19
0	0	0	0	0	0	0	0	0	0	0	0	0	0	1	0	217	0	4	0	85	230	0	0	0	0	23	85	2023-04	2023-01-26
0	0	0	0	0	0	0	0	0	0	0	0	0	0	0	0	213	0	6	0	88	209	0	0	0	0	24	96	2023-05	2023-02-02
0	0	0	0	0	0	0	0	0	0	0	0	0	0	0	0	183	0	2	0	44	173	0	0	0	0	51	174	2023-06	2023-02-09
0	0	0	0	0	0	0	0	0	0	0	0	0	0	0	0	166	0	6	0	44	114	0	0	0	0	35	176	2023-07	2023-02-16
0	0	0	0	0	0	0	0	0	0	0	0	0	0	0	0	87	0	1	0	24	68	0	0	0	0	39	175	2023-08	2023-02-23
0	0	0	0	0	0	0	0	0	0	0	0	0	0	0	0	118	0	1	0	7	64	0	0	0	0	72	235	2023-09	2023-03-02
0	0	0	0	0	0	0	0	0	0	0	0	0	0	0	0	130	0	0	0	4	40	0	0	0	0	72	272	2023-10	2023-03-09
0	0	0	0	0	0	0	0	0	0	0	0	0	0	0	0	156	0	0	0	4	49	0	0	0	0	123	407	2023-11	2023-03-16
0	0	0	0	0	0	0	0	0	0	0	0	0	0	2	0	166	0	0	0	4	40	0	0	0	0	127	487	2023-12	2023-03-23
0	0	0	0	0	0	0	0	0	0	0	0	0	0	0	0	102	0	0	0	2	13	0	0	0	0	103	270	2023-13	2023-03-30

## Sheet: Estonia
AY.4.2	B.1.1.529	B.1.1.7	B.1.1.7+E484K	B.1.351	B.1.427/B.1.429	B.1.525	B.1.616	B.1.617.1	B.1.617.2	B.1.617.3	B.1.620	B.1.621	BA.1	BA.2	BA.2+L452X	BA.2.75	BA.3	BA.4	BA.4/BA.5	BA.5	BQ.1	C.37	Other	P.1	SGTF	XBB	XBB.1.5	EPIweek	Thursday
0	0	0	0	0	0	0	0	0	0	0	0	0	0	0	0	0	0	0	0	0	0	0	0	0	0	0	0	2020-01	2020-01-02
0	0	0	0	0	0	0	0	0	0	0	0	0	0	0	0	0	0	0	0	0	0	0	0	0	0	0	0	2020-02	2020-01-09
0	0	0	0	0	0	0	0	0	0	0	0	0	0	0	0	0	0	0	0	0	0	0	0	0	0	0	0	2020-03	2020-01-16
0	0	0	0	0	0	0	0	0	0	0	0	0	0	0	0	0	0	0	0	0	0	0	0	0	0	0	0	2020-04	2020-01-23
0	0	0	0	0	0	0	0	0	0	0	0	0	0	0	0	0	0	0	0	0	0	0	0	0	0	0	0	2020-05	2020-01-30
0	0	0	0	0	0	0	0	0	0	0	0	0	0	0	0	0	0	0	0	0	0	0	0	0	0	0	0	2020-06	2020-02-06
0	0	0	0	0	0	0	0	0	0	0	0	0	0	0	0	0	0	0	0	0	0	0	0	0	0	0	0	2020-07	2020-02-13
0	0	0	0	0	0	0	0	0	0	0	0	0	0	0	0	0	0	0	0	0	0	0	0	0	0	0	0	2020-08	2020-02-20
0	0	0	0	0	0	0	0	0	0	0	0	0	0	0	0	0	0	0	0	0	0	0	0	0	0	0	0	2020-09	2020-02-27
0	0	0	0	0	0	0	0	0	0	0	0	0	0	0	0	0	0	0	0	0	0	0	0	0	0	0	0	2020-10	2020-03-05
0	0	0	0	0	0	0	0	0	0	0	0	0	0	0	0	0	0	0	0	0	0	0	0	0	0	0	0	2020-11	2020-03-12
0	0	0	0	0	0	0	0	0	0	0	0	0	0	0	0	0	0	0	0	0	0	0	0	0	0	0	0	2020-12	2020-03-19
0	0	474	0	10	0	0	0	0	0	0	0	0	0	0	0	0	0	0	0	0	0	0	100	0	14	0	0	2020-13	2020-03-26
0	0	0	0	0	0	0	0	0	0	0	0	0	0	0	0	0	0	0	0	0	0	0	0	0	0	0	0	2020-14	2020-04-02
0	0	0	0	0	0	0	0	0	0	0	0	0	0	0	0	0	0	0	0	0	0	0	0	0	0	0	0	2020-15	2020-04-09
0	0	0	0	0	0	0	0	0	0	0	0	0	0	0	0	0	0	0	0	0	0	0	0	0	0	0	0	2020-16	2020-04-16
0	0	0	0	0	0	0	0	0	0	0	0	0	0	0	0	0	0	0	0	0	0	0	0	0	0	0	0	2020-17	2020-04-23
0	0	0	0	0	0	0	0	0	0	0	0	0	0	0	0	0	0	0	0	0	0	0	0	0	0	0	0	2020-18	2020-04-30
0	0	0	0	0	0	0	0	0	0	0	0	0	0	0	0	0	0	0	0	0	0	0	0	0	0	0	0	2020-19	2020-05-07
0	0	0	0	0	0	0	0	0	0	0	0	0	0	0	0	0	0	0	0	0	0	0	0	0	0	0	0	2020-20	2020-05-14
0	0	0	0	0	0	0	0	0	0	0	0	0	0	0	0	0	0	0	0	0	0	0	0	0	0	0	0	2020-21	2020-05-21
0	0	0	0	0	0	0	0	0	0	0	0	0	0	0	0	0	0	0	0	0	0	0	0	0	0	0	0	2020-22	2020-05-28
0	0	0	0	0	0	0	0	0	0	0	0	0	0	0	0	0	0	0	0	0	0	0	0	0	0	0	0	2020-23	2020-06-04
0	0	0	0	0	0	0	0	0	0	0	0	0	0	0	0	0	0	0	0	0	0	0	0	0	0	0	0	2020-24	2020-06-11
0	0	0	0	0	0	0	0	0	0	0	0	0	0	0	0	0	0	0	0	0	0	0	0	0	0	0	0	2020-25	2020-06-18
0	0	0	0	0	0	0	0	0	0	0	0	0	0	0	0	0	0	0	0	0	0	0	0	0	0	0	0	2020-26	2020-06-25
0	0	0	0	0	0	0	0	0	0	0	0	0	0	0	0	0	0	0	0	0	0	0	0	0	0	0	0	2020-27	2020-07-02
0	0	0	0	0	0	0	0	0	0	0	0	0	0	0	0	0	0	0	0	0	0	0	0	0	0	0	0	2020-28	2020-07-09
0	0	0	0	0	0	0	0	0	0	0	0	0	0	0	0	0	0	0	0	0	0	0	0	0	0	0	0	2020-29	2020-07-16
0	0	0	0	0	0	0	0	0	0	0	0	0	0	0	0	0	0	0	0	0	0	0	0	0	0	0	0	2020-30	2020-07-23
0	0	0	0	0	0	0	0	0	0	0	0	0	0	0	0	0	0	0	0	0	0	0	0	0	0	0	0	2020-31	2020-07-30
0	0	0	0	0	0	0	0	0	0	0	0	0	0	0	0	0	0	0	0	0	0	0	0	0	0	0	0	2020-32	2020-08-06
0	0	0	0	0	0	0	0	0	0	0	0	0	0	0	0	0	0	0	0	0	0	0	0	0	0	0	0	2020-33	2020-08-13
0	0	0	0	0	0	0	0	0	0	0	0	0	0	0	0	0	0	0	0	0	0	0	0	0	0	0	0	2020-34	2020-08-20
0	0	0	0	0	0	0	0	0	0	0	0	0	0	0	0	0	0	0	0	0	0	0	0	0	0	0	0	2020-35	2020-08-27
0	0	0	0	0	0	0	0	0	0	0	0	0	0	0	0	0	0	0	0	0	0	0	0	0	0	0	0	2020-36	2020-09-03
0	0	0	0	0	0	0	0	0	0	0	0	0	0	0	0	0	0	0	0	0	0	0	0	0	0	0	0	2020-37	2020-09-10
0	0	0	0	0	0	0	0	0	0	0	0	0	0	0	0	0	0	0	0	0	0	0	0	0	0	0	0	2020-38	2020-09-17
0	0	0	0	0	0	0	0	0	0	0	0	0	0	0	0	0	0	0	0	0	0	0	0	0	0	0	0	2020-39	2020-09-24
0	0	0	0	0	0	0	0	0	0	0	0	0	0	0	0	0	0	0	0	0	0	0	0	0	0	0	0	2020-40	2020-10-01
0	0	0	0	0	0	0	0	0	0	0	0	0	0	0	0	0	0	0	0	0	0	0	0	0	0	0	0	2020-41	2020-10-08
0	0	0	0	0	0	0	0	0	0	0	0	0	0	0	0	0	0	0	0	0	0	0	0	0	0	0	0	2020-42	2020-10-15
0	0	0	0	0	0	0	0	0	0	0	0	0	0	0	0	0	0	0	0	0	0	0	0	0	0	0	0	2020-43	2020-10-22
0	0	0	0	0	0	0	0	0	0	0	0	0	0	0	0	0	0	0	0	0	0	0	0	0	0	0	0	2020-44	2020-10-29
0	0	0	0	0	0	0	0	0	0	0	0	0	0	0	0	0	0	0	0	0	0	0	0	0	0	0	0	2020-45	2020-11-05
0	0	0	0	0	0	0	0	0	0	0	0	0	0	0	0	0	0	0	0	0	0	0	0	0	0	0	0	2020-46	2020-11-12
0	0	0	0	0	0	0	0	0	0	0	0	0	0	0	0	0	0	0	0	0	0	0	0	0	0	0	0	2020-47	2020-11-19
0	0	0	0	0	0	0	0	0	0	0	0	0	0	0	0	0	0	0	0	0	0	0	0	0	0	0	0	2020-48	2020-11-26
0	0	0	0	0	0	0	0	0	0	0	0	0	0	0	0	0	0	0	0	0	0	0	0	0	0	0	0	2020-49	2020-12-03
0	0	1	0	0	0	0	0	0	0	0	0	0	0	0	0	0	0	0	0	0	0	0	0	0	0	0	0	2020-50	2020-12-10
0	0	1	0	0	0	0	0	0	0	0	0	0	0	0	0	0	0	0	0	0	0	0	0	0	0	0	0	2020-51	2020-12-17
0	0	0	0	0	0	0	0	0	0	0	0	0	0	0	0	0	0	0	0	0	0	0	0	0	0	0	0	2020-52	2020-12-24
0	0	0	0	0	0	0	0	0	0	0	0	0	0	0	0	0	0	0	0	0	0	0	0	0	0	0	0	2020-53	2020-12-31
0	0	0	0	0	0	0	0	0	0	0	0	0	0	0	0	0	0	0	0	0	0	0	0	0	0	0	0	2021-01	2021-01-07
0	0	0	0	0	0	0	0	0	0	0	0	0	0	0	0	0	0	0	0	0	0	0	34	0	0	0	0	2021-02	2021-01-14
0	0	3	0	0	0	0	0	0	0	0	0	0	0	0	0	0	0	0	0	0	0	0	0	0	0	0	0	2021-03	2021-01-21
0	0	1	0	0	0	0	0	0	0	0	0	0	0	0	0	0	0	0	0	0	0	0	0	0	0	0	0	2021-04	2021-01-28
0	0	4	0	0	0	0	0	0	0	0	0	0	0	0	0	0	0	0	0	0	0	0	0	0	0	0	0	2021-05	2021-02-04
0	0	29	0	0	0	0	0	0	0	0	0	0	0	0	0	0	0	0	0	0	0	0	0	0	0	0	0	2021-06	2021-02-11
0	0	149	0	2	0	0	0	0	0	0	0	0	0	0	0	0	0	0	0	0	0	0	0	0	0	0	0	2021-07	2021-02-18
0	0	14	0	0	0	0	0	0	0	0	0	0	0	0	0	0	0	0	0	0	0	0	0	0	0	0	0	2021-08	2021-02-25
0	0	13	0	0	0	0	0	0	0	0	0	0	0	0	0	0	0	0	0	0	0	0	0	0	0	0	0	2021-09	2021-03-04
0	0	171	0	1	0	0	0	0	0	0	0	0	0	0	0	0	0	0	0	0	0	0	0	0	0	0	0	2021-10	2021-03-11
0	0	176	0	1	0	0	0	0	0	0	0	0	0	0	0	0	0	0	0	0	0	0	0	0	0	0	0	2021-11	2021-03-18
0	0	206	0	0	0	0	0	0	0	0	0	0	0	0	0	0	0	0	0	0	0	0	0	0	0	0	0	2021-12	2021-03-25
0	0	363	0	6	0	0	0	0	0	0	0	0	0	0	0	0	0	0	0	0	0	0	0	0	0	0	0	2021-13	2021-04-01
0	0	199	0	3	0	0	0	0	0	0	0	0	0	0	0	0	0	0	0	0	0	0	0	0	0	0	0	2021-14	2021-04-08
0	0	180	0	0	0	0	0	0	0	0	0	0	0	0	0	0	0	0	0	0	0	0	0	0	0	0	0	2021-15	2021-04-15
0	0	182	0	4	0	0	0	0	0	0	0	0	0	0	0	0	0	0	0	0	0	0	0	0	0	0	0	2021-16	2021-04-22
0	0	178	0	0	0	0	0	0	0	0	0	0	0	0	0	0	0	0	0	0	0	0	0	0	0	0	0	2021-17	2021-04-29
0	0	170	0	0	0	0	0	0	0	0	0	0	0	0	0	0	0	0	0	0	0	0	0	0	0	0	0	2021-18	2021-05-06
0	0	170	0	0	0	0	0	0	0	0	0	0	0	0	0	0	0	0	0	0	0	0	0	0	0	0	0	2021-19	2021-05-13
0	0	317	0	0	0	0	0	0	2	0	0	0	0	0	0	0	0	0	0	0	0	0	5	0	0	0	0	2021-20	2021-05-20
0	0	311	0	0	0	0	0	0	2	0	0	0	0	0	0	0	0	0	0	0	0	0	3	1	0	0	0	2021-21	2021-05-27
0	0	472	0	0	0	0	0	0	3	0	0	0	0	0	0	0	0	0	0	0	0	0	0	0	0	0	0	2021-22	2021-06-03
0	0	279	0	0	0	0	0	0	96	0	0	0	0	0	0	0	0	0	0	0	0	0	5	3	0	0	0	2021-23	2021-06-10
0	0	34	0	0	0	0	0	0	47	0	0	0	0	0	0	0	0	0	0	0	0	0	0	2	0	0	0	2021-24	2021-06-17
0	0	3	0	0	0	0	0	0	2	0	0	0	0	0	0	0	0	0	0	0	0	0	0	0	0	0	0	2021-25	2021-06-24
0	0	73	0	0	0	0	0	0	88	0	0	0	0	0	0	0	0	0	0	0	0	0	0	0	0	0	0	2021-26	2021-07-01
0	0	12	0	0	0	0	0	0	80	0	0	0	0	0	0	0	0	0	0	0	0	0	0	0	0	0	0	2021-27	2021-07-08
0	0	12	0	0	0	0	0	0	73	0	0	0	0	0	0	0	0	0	0	0	0	0	0	0	0	0	0	2021-28	2021-07-15
0	0	6	0	0	0	0	0	0	176	0	0	0	0	0	0	0	0	0	0	0	0	0	0	0	0	0	0	2021-29	2021-07-22
0	0	2	0	0	0	0	0	0	187	0	0	0	0	0	0	0	0	0	0	0	0	0	0	0	0	0	0	2021-30	2021-07-29
0	0	6	0	0	0	0	0	0	302	0	0	0	0	0	0	0	0	0	0	0	0	0	0	0	0	0	0	2021-31	2021-08-05
0	0	2	0	0	0	0	0	0	366	0	0	0	0	0	0	0	0	0	0	0	0	0	0	1	0	0	0	2021-32	2021-08-12
0	0	0	0	0	0	0	0	0	551	0	0	0	0	0	0	0	0	0	0	0	0	0	0	0	0	0	0	2021-33	2021-08-19
0	0	0	0	0	0	0	0	0	460	0	0	0	0	0	0	0	0	0	0	0	0	0	0	1	0	0	0	2021-34	2021-08-26
0	0	0	0	0	0	0	0	0	193	0	0	0	0	0	0	0	0	0	0	0	0	0	0	0	0	0	0	2021-35	2021-09-02
0	0	0	0	0	0	0	0	0	183	0	0	0	0	0	0	0	0	0	0	0	0	0	0	0	0	0	0	2021-36	2021-09-09
0	0	0	0	0	0	0	0	0	184	0	0	0	0	0	0	0	0	0	0	0	0	0	0	0	0	0	0	2021-37	2021-09-16
0	0	0	0	0	0	0	0	0	187	0	0	0	0	0	0	0	0	0	0	0	0	0	0	0	0	0	0	2021-38	2021-09-23
0	0	0	0	0	0	0	0	0	271	0	0	0	0	0	0	0	0	0	0	0	0	0	0	0	0	0	0	2021-39	2021-09-30
0	0	0	0	0	0	0	0	0	454	0	0	0	0	0	0	0	0	0	0	0	0	0	0	0	0	0	0	2021-40	2021-10-07
0	0	0	0	0	0	0	0	0	367	0	0	0	0	0	0	0	0	0	0	0	0	0	0	0	0	0	0	2021-41	2021-10-14
0	0	0	0	0	0	0	0	0	445	0	0	0	0	0	0	0	0	0	0	0	0	0	0	0	0	0	0	2021-42	2021-10-21
0	0	0	0	0	0	0	0	0	186	0	0	0	0	0	0	0	0	0	0	0	0	0	0	0	0	0	0	2021-43	2021-10-28
0	0	0	0	0	0	0	0	0	166	0	0	0	0	0	0	0	0	0	0	0	0	0	0	0	0	0	0	2021-44	2021-11-04
0	0	0	0	0	0	0	0	0	542	0	0	0	0	0	0	0	0	0	0	0	0	0	0	0	0	0	0	2021-45	2021-11-11
0	0	0	0	0	0	0	0	0	442	0	0	0	0	0	0	0	0	0	0	0	0	0	0	0	0	0	0	2021-46	2021-11-18
0	0	0	0	0	0	0	0	0	458	0	0	0	0	0	0	0	0	0	0	0	0	0	0	0	0	0	0	2021-47	2021-11-25
0	0	0	0	0	0	0	0	0	186	0	0	0	0	0	0	0	0	0	0	0	0	0	0	0	0	0	0	2021-48	2021-12-02
0	12	0	0	0	0	0	0	0	616	0	0	0	0	0	0	0	0	0	0	0	0	0	0	0	0	0	0	2021-49	2021-12-09
0	40	0	0	0	0	0	0	0	334	0	0	0	0	0	0	0	0	0	0	0	0	0	0	0	0	0	0	2021-50	2021-12-16
0	262	0	0	0	0	0	0	0	122	0	0	0	0	0	0	0	0	0	0	0	0	0	0	0	0	0	0	2021-51	2021-12-23
0	180	0	0	0	0	0	0	0	556	0	0	0	0	0	0	0	0	0	0	0	0	0	0	0	0	0	0	2021-52	2021-12-30
0	420	0	0	0	0	0	0	0	997	0	0	0	0	0	0	0	0	0	0	0	0	0	0	0	0	0	0	2022-01	2022-01-06
0	710	0	0	0	0	0	0	0	378	0	0	0	0	0	0	0	0	0	0	0	0	0	0	0	0	0	0	2022-02	2022-01-13
0	940	0	0	0	0	0	0	0	73	0	0	0	0	0	0	0	0	0	0	0	0	0	0	0	0	0	0	2022-03	2022-01-20
0	818	0	0	0	0	0	0	0	39	0	0	0	155	3	0	0	0	0	0	0	0	0	0	0	0	0	0	2022-04	2022-01-27
0	0	0	0	0	0	0	0	0	0	0	0	0	43	11	0	0	0	0	0	0	0	0	0	0	0	0	0	2022-05	2022-02-03
0	860	0	0	0	0	0	0	0	24	0	0	0	139	33	0	0	0	0	0	0	0	0	0	0	0	0	0	2022-06	2022-02-10
0	0	0	0	0	0	0	0	0	11	0	0	0	345	182	0	0	0	0	0	0	0	0	0	0	0	0	0	2022-07	2022-02-17
0	706	0	0	0	0	0	0	0	10	0	0	0	340	374	0	0	0	0	0	0	0	0	0	0	0	0	0	2022-08	2022-02-24
0	550	0	0	0	0	0	0	0	1	0	0	0	105	170	0	0	0	0	0	0	0	0	0	0	0	0	0	2022-09	2022-03-03
0	0	0	0	0	0	0	0	0	1	0	0	0	94	266	0	0	0	0	0	0	0	0	0	0	0	0	0	2022-10	2022-03-10
0	1400	0	0	0	0	0	0	0	2	0	0	0	177	709	0	0	0	0	0	0	0	0	0	0	0	0	0	2022-11	2022-03-17
0	360	0	0	0	0	0	0	0	2	0	0	0	27	152	0	0	0	0	0	0	0	0	0	0	0	0	0	2022-12	2022-03-24
0	372	0	0	0	0	0	0	0	1	0	0	0	21	346	0	0	0	0	0	0	0	0	0	0	0	0	0	2022-13	2022-03-31
0	188	0	0	0	0	0	0	0	0	0	0	0	15	260	0	0	0	0	0	0	0	0	0	0	0	0	0	2022-14	2022-04-07
0	188	0	0	0	0	0	0	0	0	0	0	0	2	92	0	0	0	0	0	0	0	0	0	0	0	0	0	2022-15	2022-04-14
0	188	0	0	0	0	0	0	0	0	0	0	0	1	93	0	0	0	0	0	0	0	0	0	0	0	0	0	2022-16	2022-04-21
0	170	0	0	0	0	0	0	0	2	0	0	0	19	619	0	0	0	0	0	0	0	0	0	0	0	0	0	2022-17	2022-04-28
0	188	0	0	0	0	0	0	0	0	0	0	0	3	451	0	0	0	0	0	0	0	0	0	0	0	0	0	2022-18	2022-05-05
0	184	0	0	0	0	0	0	0	0	0	0	0	0	92	0	0	0	0	0	0	0	0	0	0	0	0	0	2022-19	2022-05-12
0	0	0	0	0	0	0	0	0	0	0	0	0	1	272	0	0	0	1	0	0	0	0	0	0	0	0	0	2022-20	2022-05-19
0	0	0	0	0	0	0	0	0	0	0	0	0	0	264	0	0	0	0	0	4	0	0	0	0	0	0	0	2022-21	2022-05-26
0	0	0	0	0	0	0	0	0	0	0	0	0	2	256	0	0	0	1	0	13	0	0	0	0	0	0	0	2022-22	2022-06-02
0	0	0	0	0	0	0	0	0	1	0	0	0	0	242	0	0	0	1	0	31	0	0	5	0	0	0	0	2022-23	2022-06-09
0	0	0	0	0	0	0	0	0	0	0	0	0	1	42	0	0	0	7	0	78	0	0	0	0	0	0	0	2022-24	2022-06-16
0	0	0	0	0	0	0	0	0	0	0	0	0	1	187	0	0	0	5	0	73	0	0	5	0	0	0	0	2022-25	2022-06-23
0	0	0	0	0	0	0	0	0	0	0	0	0	1	132	0	0	0	5	0	112	0	0	0	0	0	0	0	2022-26	2022-06-30
0	0	0	0	0	0	0	0	0	0	0	0	0	1	104	0	0	0	16	0	188	0	0	3	0	0	0	0	2022-27	2022-07-07
0	0	0	0	0	0	0	0	0	0	0	0	0	0	2	0	0	0	3	0	93	0	0	0	0	0	0	0	2022-28	2022-07-14
0	0	0	0	0	0	0	0	0	0	0	0	0	0	1	0	0	0	1	0	79	0	0	0	0	0	0	0	2022-29	2022-07-21
0	0	0	0	0	0	0	0	0	0	0	0	0	0	13	0	0	0	3	0	72	0	0	0	0	0	0	0	2022-30	2022-07-28
0	0	0	0	0	0	0	0	0	0	0	0	0	0	21	0	0	0	12	0	340	0	0	0	0	0	0	0	2022-31	2022-08-04
0	0	0	0	0	0	0	0	0	0	0	0	0	0	2	0	0	0	6	0	117	0	0	0	0	0	0	0	2022-32	2022-08-11
0	0	0	0	0	0	0	0	0	0	0	0	0	0	2	0	0	0	7	0	182	0	0	0	0	0	0	0	2022-33	2022-08-18
0	0	0	0	0	0	0	0	0	0	0	0	0	0	5	0	0	0	8	0	354	0	0	0	0	0	0	0	2022-34	2022-08-25
0	0	0	0	0	0	0	0	0	0	0	0	0	0	2	0	0	0	11	0	213	0	0	0	0	0	0	0	2022-35	2022-09-01
0	0	0	0	0	0	0	0	0	0	0	0	0	0	3	0	0	0	11	0	260	0	0	0	0	0	0	0	2022-36	2022-09-08
0	0	0	0	0	0	0	0	0	0	0	0	0	0	2	0	0	0	14	0	239	0	0	0	0	0	0	0	2022-37	2022-09-15
0	0	0	0	0	0	0	0	0	0	0	0	0	0	4	0	0	0	18	0	402	0	0	0	0	0	0	0	2022-38	2022-09-22
0	0	0	0	0	0	0	0	0	0	0	0	0	0	0	0	1	0	7	0	356	0	0	0	0	0	0	0	2022-39	2022-09-29
0	0	0	0	0	0	0	0	0	0	0	0	0	0	0	0	3	0	1	0	104	0	0	0	0	0	0	0	2022-40	2022-10-06
0	0	0	0	0	0	0	0	0	0	0	0	0	0	6	0	1	0	5	0	171	0	0	0	0	0	0	0	2022-41	2022-10-13
0	0	0	0	0	0	0	0	0	0	0	0	0	0	1	0	0	0	3	0	272	0	0	0	0	0	0	0	2022-42	2022-10-20
0	0	0	0	0	0	0	0	0	0	0	0	0	0	10	0	0	0	5	0	246	0	0	0	0	0	0	0	2022-43	2022-10-27
0	0	0	0	0	0	0	0	0	0	0	0	0	0	3	0	7	0	6	0	345	0	0	0	0	0	0	0	2022-44	2022-11-03
0	0	0	0	0	0	0	0	0	0	0	0	0	0	2	0	4	0	6	0	234	0	0	1	0	0	0	0	2022-45	2022-11-10
0	0	0	0	0	0	0	0	0	0	0	0	0	0	0	0	3	0	0	0	87	0	0	0	0	0	1	0	2022-46	2022-11-17
0	0	0	0	0	0	0	0	0	0	0	0	0	1	1	0	4	0	1	0	55	19	0	0	0	0	1	0	2022-47	2022-11-24
0	0	0	0	0	0	0	0	0	0	0	0	0	0	3	0	6	0	9	0	113	47	0	0	0	0	5	0	2022-48	2022-12-01
0	0	0	0	0	0	0	0	0	0	0	0	0	0	0	0	8	0	0	0	61	20	0	0	0	0	2	0	2022-49	2022-12-08
0	0	0	0	0	0	0	0	0	0	0	0	0	0	1	0	15	0	4	0	103	49	0	1	0	0	7	0	2022-50	2022-12-15
0	0	0	0	0	0	0	0	0	0	0	0	0	0	0	0	12	0	1	0	105	47	0	0	0	0	8	0	2022-51	2022-12-22
0	0	0	0	0	0	0	0	0	0	0	0	0	0	0	0	21	0	1	0	98	59	0	1	0	0	5	0	2022-52	2022-12-29
0	0	0	0	0	0	0	0	0	0	0	0	0	0	0	0	0	0	0	0	20	30	0	0	0	0	4	0	2023-01	2023-01-05
0	0	0	0	0	0	0	0	0	0	0	0	0	0	0	0	0	0	0	0	0	0	0	0	0	0	0	0	2023-02	2023-01-12
0	0	0	0	0	0	0	0	0	0	0	0	0	0	0	0	0	0	0	0	0	0	0	0	0	0	0	0	2023-03	2023-01-19
0	0	0	0	0	0	0	0	0	0	0	0	0	0	0	0	0	0	0	0	0	0	0	0	0	0	0	0	2023-04	2023-01-26
0	0	0	0	0	0	0	0	0	0	0	0	0	0	0	0	0	0	0	0	0	0	0	0	0	0	0	0	2023-05	2023-02-02
0	0	0	0	0	0	0	0	0	0	0	0	0	0	0	0	0	0	0	0	0	0	0	0	0	0	0	4	2023-06	2023-02-09
0	0	0	0	0	0	0	0	0	0	0	0	0	0	0	0	0	0	0	0	0	0	0	0	0	0	0	0	2023-07	2023-02-16
0	0	0	0	0	0	0	0	0	0	0	0	0	0	0	0	0	0	0	0	0	0	0	0	0	0	0	0	2023-08	2023-02-23
0	0	0	0	0	0	0	0	0	0	0	0	0	0	0	0	0	0	0	0	0	0	0	0	0	0	0	8	2023-09	2023-03-02
0	0	0	0	0	0	0	0	0	0	0	0	0	0	0	0	0	0	0	0	0	1	0	0	0	0	0	16	2023-10	2023-03-09
0	0	0	0	0	0	0	0	0	0	0	0	0	0	0	0	0	0	0	0	0	0	0	0	0	0	0	13	2023-11	2023-03-16
0	0	0	0	0	0	0	0	0	0	0	0	0	0	0	0	0	0	0	0	0	0	0	0	0	0	0	0	2023-12	2023-03-23
0	0	0	0	0	0	0	0	0	0	0	0	0	0	0	0	3	0	0	0	1	0	0	0	0	0	1	53	2023-13	2023-03-30

## Sheet: Finland
AY.4.2	B.1.1.529	B.1.1.7	B.1.1.7+E484K	B.1.351	B.1.427/B.1.429	B.1.525	B.1.616	B.1.617.1	B.1.617.2	B.1.617.3	B.1.620	B.1.621	BA.1	BA.2	BA.2+L452X	BA.2.75	BA.3	BA.4	BA.4/BA.5	BA.5	BQ.1	C.37	Other	P.1	SGTF	XBB	XBB.1.5	EPIweek	Thursday
0	0	0	0	0	0	0	0	0	0	0	0	0	0	0	0	0	0	0	0	0	0	0	0	0	0	0	0	2020-01	2020-01-02
0	0	0	0	0	0	0	0	0	0	0	0	0	0	0	0	0	0	0	0	0	0	0	0	0	0	0	0	2020-02	2020-01-09
0	0	0	0	0	0	0	0	0	0	0	0	0	0	0	0	0	0	0	0	0	0	0	0	0	0	0	0	2020-03	2020-01-16
0	0	0	0	0	0	0	0	0	0	0	0	0	0	0	0	0	0	0	0	0	0	0	0	0	0	0	0	2020-04	2020-01-23
0	0	0	0	0	0	0	0	0	0	0	0	0	0	0	0	0	0	0	0	0	0	0	0	0	0	0	0	2020-05	2020-01-30
0	0	0	0	0	0	0	0	0	0	0	0	0	0	0	0	0	0	0	0	0	0	0	0	0	0	0	0	2020-06	2020-02-06
0	0	0	0	0	0	0	0	0	0	0	0	0	0	0	0	0	0	0	0	0	0	0	0	0	0	0	0	2020-07	2020-02-13
0	0	0	0	0	0	0	0	0	0	0	0	0	0	0	0	0	0	0	0	0	0	0	0	0	0	0	0	2020-08	2020-02-20
0	0	0	0	0	0	0	0	0	0	0	0	0	0	0	0	0	0	0	0	0	0	0	0	0	0	0	0	2020-09	2020-02-27
0	0	0	0	0	0	0	0	0	0	0	0	0	0	0	0	0	0	0	0	0	0	0	0	0	0	0	0	2020-10	2020-03-05
0	0	0	0	0	0	0	0	0	0	0	0	0	0	0	0	0	0	0	0	0	0	0	0	0	0	0	0	2020-11	2020-03-12
0	0	0	0	0	0	0	0	0	0	0	0	0	0	0	0	0	0	0	0	0	0	0	0	0	0	0	0	2020-12	2020-03-19
0	0	1	0	1	0	0	0	0	0	0	0	0	0	0	0	0	0	0	0	0	0	0	0	0	0	0	0	2020-13	2020-03-26
0	0	0	0	0	0	0	0	0	0	0	0	0	0	0	0	0	0	0	0	0	0	0	0	0	0	0	0	2020-14	2020-04-02
0	0	0	0	0	0	0	0	0	0	0	0	0	0	0	0	0	0	0	0	0	0	0	0	0	0	0	0	2020-15	2020-04-09
0	0	0	0	0	0	0	0	0	0	0	0	0	0	0	0	0	0	0	0	0	0	0	0	0	0	0	0	2020-16	2020-04-16
0	0	0	0	0	0	0	0	0	0	0	0	0	0	0	0	0	0	0	0	0	0	0	0	0	0	0	0	2020-17	2020-04-23
0	0	0	0	0	0	0	0	0	0	0	0	0	0	0	0	0	0	0	0	0	0	0	0	0	0	0	0	2020-18	2020-04-30
0	0	0	0	0	0	0	0	0	0	0	0	0	0	0	0	0	0	0	0	0	0	0	0	0	0	0	0	2020-19	2020-05-07
0	0	0	0	0	0	0	0	0	0	0	0	0	0	0	0	0	0	0	0	0	0	0	0	0	0	0	0	2020-20	2020-05-14
0	0	0	0	0	0	0	0	0	0	0	0	0	0	0	0	0	0	0	0	0	0	0	0	0	0	0	0	2020-21	2020-05-21
0	0	0	0	0	0	0	0	0	0	0	0	0	0	0	0	0	0	0	0	0	0	0	0	0	0	0	0	2020-22	2020-05-28
0	0	0	0	0	0	0	0	0	0	0	0	0	0	0	0	0	0	0	0	0	0	0	0	0	0	0	0	2020-23	2020-06-04
0	0	0	0	0	0	0	0	0	0	0	0	0	0	0	0	0	0	0	0	0	0	0	0	0	0	0	0	2020-24	2020-06-11
0	0	0	0	0	0	0	0	0	0	0	0	0	0	0	0	0	0	0	0	0	0	0	0	0	0	0	0	2020-25	2020-06-18
0	0	0	0	0	0	0	0	0	0	0	0	0	0	0	0	0	0	0	0	0	0	0	0	0	0	0	0	2020-26	2020-06-25
0	0	1	0	0	0	0	0	0	0	0	0	0	0	0	0	0	0	0	0	0	0	0	0	0	0	0	0	2020-27	2020-07-02
0	0	0	0	0	0	0	0	0	0	0	0	0	0	0	0	0	0	0	0	0	0	0	0	0	0	0	0	2020-28	2020-07-09
0	0	0	0	0	0	0	0	0	0	0	0	0	0	0	0	0	0	0	0	0	0	0	0	0	0	0	0	2020-29	2020-07-16
0	0	0	0	0	0	0	0	0	0	0	0	0	0	0	0	0	0	0	0	0	0	0	0	0	0	0	0	2020-30	2020-07-23
0	0	0	0	0	0	0	0	0	0	0	0	0	0	0	0	0	0	0	0	0	0	0	0	0	0	0	0	2020-31	2020-07-30
0	0	0	0	1	0	0	0	0	0	0	0	0	0	0	0	0	0	0	0	0	0	0	0	0	0	0	0	2020-32	2020-08-06
0	0	0	0	0	0	0	0	0	0	0	0	0	0	0	0	0	0	0	0	0	0	0	0	0	0	0	0	2020-33	2020-08-13
0	0	0	0	0	0	0	0	0	1	0	0	0	0	0	0	0	0	0	0	0	0	0	0	0	0	0	0	2020-34	2020-08-20
0	0	0	0	0	0	0	0	0	0	0	0	0	0	0	0	0	0	0	0	0	0	0	0	0	0	0	0	2020-35	2020-08-27
0	0	0	0	0	0	0	0	0	0	0	0	0	0	0	0	0	0	0	0	0	0	0	0	0	0	0	0	2020-36	2020-09-03
0	0	1	0	0	0	0	0	0	0	0	0	0	0	0	0	0	0	0	0	0	0	0	0	0	0	0	0	2020-37	2020-09-10
0	0	0	0	0	0	0	0	0	0	0	0	0	0	0	0	0	0	0	0	0	0	0	0	0	0	0	0	2020-38	2020-09-17
0	0	0	0	0	0	0	0	0	1	0	0	0	0	0	0	0	0	0	0	0	0	0	0	0	0	0	0	2020-39	2020-09-24
0	0	1	0	0	0	0	0	0	1	0	0	0	0	0	0	0	0	0	0	0	0	0	0	0	0	0	0	2020-40	2020-10-01
0	0	1	0	0	0	0	0	0	1	0	0	0	0	0	0	0	0	0	0	0	0	0	0	0	0	0	0	2020-41	2020-10-08
0	0	0	0	0	0	0	0	0	3	0	0	0	0	0	0	0	0	0	0	0	0	0	0	0	0	0	0	2020-42	2020-10-15
0	0	0	0	0	0	0	0	0	0	0	0	0	0	0	0	0	0	0	0	0	0	0	0	0	0	0	0	2020-43	2020-10-22
0	0	0	0	1	0	0	0	0	0	0	0	0	0	0	0	0	0	0	0	0	0	0	0	0	0	0	0	2020-44	2020-10-29
0	0	0	0	0	0	0	0	0	0	0	0	0	0	0	0	0	0	0	0	0	0	0	0	0	0	0	0	2020-45	2020-11-05
0	0	0	0	0	0	0	0	0	0	0	0	0	0	0	0	0	0	0	0	0	0	0	0	0	0	0	0	2020-46	2020-11-12
0	0	1	0	0	0	0	0	0	1	0	0	0	0	0	0	0	0	0	0	0	0	0	0	0	0	0	0	2020-47	2020-11-19
0	0	0	0	0	0	0	0	0	4	0	0	0	0	0	0	0	0	0	0	0	0	0	0	0	0	0	0	2020-48	2020-11-26
0	0	2	0	0	0	0	0	0	4	0	0	0	0	0	0	0	0	0	0	0	0	0	0	0	0	0	0	2020-49	2020-12-03
0	0	0	0	0	0	0	0	0	6	0	0	0	0	0	0	0	0	0	0	0	0	0	0	0	0	0	0	2020-50	2020-12-10
0	0	12	0	1	0	0	0	0	1	0	0	0	0	0	0	0	0	0	0	0	0	0	0	0	0	0	0	2020-51	2020-12-17
0	0	21	0	1	0	0	0	0	4	0	0	0	0	0	0	0	0	0	0	0	0	0	0	0	0	0	0	2020-52	2020-12-24
0	1	45	0	2	0	0	0	0	4	0	0	0	0	0	0	0	0	0	0	0	0	0	0	0	0	0	0	2020-53	2020-12-31
0	0	49	0	11	0	0	0	0	2	0	0	0	0	0	0	0	0	0	0	0	0	0	0	0	0	0	0	2021-01	2021-01-07
0	1	109	0	1	0	0	0	0	1	0	0	0	0	0	0	0	0	0	0	0	0	0	0	0	0	0	0	2021-02	2021-01-14
0	1	196	0	3	0	0	0	0	2	0	0	0	0	0	0	0	0	0	0	0	0	0	0	0	0	0	0	2021-03	2021-01-21
0	4	266	0	7	0	0	0	0	2	0	0	0	0	0	0	0	0	0	0	0	0	0	0	0	0	0	0	2021-04	2021-01-28
0	3	513	0	34	0	0	0	0	2	0	0	0	0	0	0	0	0	0	0	0	0	0	0	1	0	0	0	2021-05	2021-02-04
0	0	766	0	45	0	0	0	0	0	0	0	0	0	0	0	0	0	0	0	0	0	0	0	0	0	0	0	2021-06	2021-02-11
0	0	551	0	37	0	0	0	0	2	0	0	0	0	0	0	0	0	0	0	0	0	0	0	0	0	0	0	2021-07	2021-02-18
0	5	676	0	97	0	0	0	1	3	0	0	0	0	0	0	0	0	0	0	0	0	0	1	0	0	0	0	2021-08	2021-02-25
0	5	875	0	117	0	0	0	0	1	0	0	0	0	0	0	0	0	0	0	0	0	0	0	0	0	0	0	2021-09	2021-03-04
0	7	872	0	209	0	0	0	0	0	0	0	0	0	0	0	0	0	0	0	0	0	0	2	0	0	0	0	2021-10	2021-03-11
0	7	707	0	215	0	0	0	0	4	0	0	0	0	1	0	0	0	0	0	0	0	0	1	0	0	0	0	2021-11	2021-03-18
0	2	467	0	162	0	0	0	0	4	0	0	0	0	0	0	0	0	0	0	0	0	0	0	0	0	0	0	2021-12	2021-03-25
0	3	394	0	140	0	0	0	0	3	0	0	0	0	2	0	0	0	0	0	0	0	0	0	0	0	0	0	2021-13	2021-04-01
0	0	374	6	138	0	0	0	0	3	0	0	0	0	1	0	0	0	0	0	0	0	0	0	0	0	0	0	2021-14	2021-04-08
0	2	345	1	96	0	0	0	0	4	0	0	0	0	1	0	0	0	0	0	0	0	0	0	0	0	0	0	2021-15	2021-04-15
0	3	333	5	43	0	0	0	0	8	0	0	0	0	1	0	0	0	0	0	0	0	0	0	0	0	0	0	2021-16	2021-04-22
0	0	300	5	49	0	0	0	1	25	0	0	0	0	0	0	0	0	0	0	0	0	0	0	0	0	0	0	2021-17	2021-04-29
0	2	345	0	29	0	0	0	6	31	0	0	0	0	0	0	0	0	0	0	0	0	0	0	0	0	0	0	2021-18	2021-05-06
0	0	305	0	10	0	0	0	0	83	0	0	0	0	1	0	0	0	0	0	0	0	0	0	0	0	0	0	2021-19	2021-05-13
0	0	300	0	6	0	0	0	1	76	0	0	4	0	0	0	0	0	0	0	0	0	0	0	2	0	0	0	2021-20	2021-05-20
0	1	216	0	3	0	0	0	0	77	0	0	2	0	2	0	0	0	0	0	0	0	0	0	2	0	0	0	2021-21	2021-05-27
0	1	140	0	2	0	0	0	0	80	0	0	1	0	0	0	0	0	0	0	0	0	0	0	0	0	0	0	2021-22	2021-06-03
0	1	122	0	0	0	0	0	0	59	0	0	2	0	0	0	0	0	0	0	0	0	0	0	0	0	0	0	2021-23	2021-06-10
0	0	86	0	0	0	0	0	0	158	0	0	1	0	0	0	0	0	0	0	0	0	0	0	0	0	0	0	2021-24	2021-06-17
0	0	46	0	2	0	0	0	0	567	0	0	2	0	0	0	0	0	0	0	0	0	0	0	0	0	0	0	2021-25	2021-06-24
0	1	54	0	0	0	0	0	0	418	0	0	2	0	0	0	0	0	0	0	0	0	0	0	1	0	0	0	2021-26	2021-07-01
0	0	46	0	0	0	0	0	0	574	0	0	0	0	0	0	0	0	0	0	0	0	0	0	1	0	0	0	2021-27	2021-07-08
0	2	51	0	0	0	0	0	1	777	0	0	0	0	0	0	0	0	0	0	0	0	0	0	0	0	0	0	2021-28	2021-07-15
0	3	75	0	0	0	0	0	0	866	0	0	0	0	0	0	0	0	0	0	0	0	0	0	0	0	0	0	2021-29	2021-07-22
0	2	125	0	0	0	0	0	0	1066	0	0	0	0	1	0	0	0	0	0	0	0	0	0	0	0	0	0	2021-30	2021-07-29
0	2	141	0	0	0	0	0	0	740	0	0	0	0	1	0	0	0	0	0	0	0	0	0	0	0	0	0	2021-31	2021-08-05
0	3	166	0	0	0	0	0	0	601	0	0	0	0	5	0	0	0	0	0	0	0	0	0	0	0	0	0	2021-32	2021-08-12
0	2	125	0	0	0	0	0	0	544	0	0	0	0	2	0	0	0	0	0	0	0	0	0	0	0	0	0	2021-33	2021-08-19
0	4	94	0	0	0	0	0	0	531	0	0	0	0	1	0	0	0	0	0	0	0	0	0	0	0	0	0	2021-34	2021-08-26
0	2	0	0	0	0	0	0	0	493	0	0	0	0	0	0	0	0	0	0	0	0	0	0	0	95	0	0	2021-35	2021-09-02
0	3	0	0	0	0	0	0	0	368	0	0	0	0	2	0	0	0	0	0	0	0	0	0	1	56	0	0	2021-36	2021-09-09
0	1	0	0	0	0	0	0	0	523	0	0	0	0	0	0	0	0	0	0	0	0	0	0	0	48	0	0	2021-37	2021-09-16
0	1	0	0	0	0	0	0	0	487	0	0	0	0	0	0	0	0	0	0	0	0	0	0	0	47	0	0	2021-38	2021-09-23
0	1	0	0	0	0	0	0	2	627	0	0	0	0	0	0	0	0	0	0	0	0	0	0	0	67	0	0	2021-39	2021-09-30
0	6	0	0	0	0	0	0	0	523	0	0	0	0	1	0	0	0	0	0	0	0	0	0	0	56	0	0	2021-40	2021-10-07
1	4	0	0	0	0	0	0	1	489	0	0	0	0	0	0	0	0	0	0	0	0	0	1	0	52	0	0	2021-41	2021-10-14
0	0	0	0	0	0	0	0	0	554	0	0	0	0	1	0	0	0	0	0	0	0	0	0	0	54	0	0	2021-42	2021-10-21
1	5	0	0	0	0	0	0	0	545	0	0	0	0	1	0	0	0	0	0	0	0	0	0	0	32	0	0	2021-43	2021-10-28
2	1	0	0	0	0	0	0	0	545	0	0	0	0	4	0	0	0	0	0	0	0	0	0	0	50	0	0	2021-44	2021-11-04
1	2	0	0	0	0	0	0	0	505	0	0	0	0	1	0	0	0	0	0	0	0	0	0	0	52	0	0	2021-45	2021-11-11
2	3	0	0	0	0	0	0	0	497	0	0	0	51	4	0	0	0	0	0	0	0	0	0	0	0	0	0	2021-46	2021-11-18
0	2	0	0	0	0	0	0	0	539	0	0	0	47	1	0	0	0	0	0	0	0	0	1	0	0	0	0	2021-47	2021-11-25
1	19	0	0	0	0	0	0	0	295	0	0	0	15	1	0	0	0	0	0	0	0	0	0	0	0	0	0	2021-48	2021-12-02
5	78	0	0	0	0	0	0	0	523	0	0	0	2	0	0	0	0	0	0	0	0	0	0	0	0	0	0	2021-49	2021-12-09
8	353	0	0	0	0	0	0	0	338	0	0	0	50	0	0	0	0	0	0	0	0	0	0	0	0	0	0	2021-50	2021-12-16
0	264	0	0	0	0	0	1	0	58	0	0	0	57	0	0	0	0	0	0	0	0	0	0	0	0	0	0	2021-51	2021-12-23
0	19	0	0	1	0	0	0	0	24	0	0	0	1542	3	0	0	0	0	0	0	0	0	0	0	0	0	0	2021-52	2021-12-30
1	0	0	0	0	0	0	0	0	81	0	0	0	16449	16	0	0	0	0	0	0	0	0	1	0	0	0	0	2022-01	2022-01-06
0	645	0	1	0	0	0	0	0	30	0	0	0	25869	19	0	0	0	0	0	0	0	0	0	0	0	0	0	2022-02	2022-01-13
0	836	0	0	0	0	0	0	0	27	0	0	0	23551	51	0	0	0	0	0	0	0	0	9	0	0	0	0	2022-03	2022-01-20
0	557	0	0	0	0	0	0	0	6	0	0	0	17471	53	0	0	0	0	0	0	0	0	3	0	0	0	0	2022-04	2022-01-27
0	572	1	0	0	0	0	0	0	6	0	0	0	13726	81	0	0	0	0	0	0	0	0	19	0	0	0	0	2022-05	2022-02-03
0	574	1	0	0	0	0	0	0	2	0	0	0	12168	135	0	0	0	0	0	0	0	0	44	0	0	0	0	2022-06	2022-02-10
0	543	0	0	0	0	0	0	0	1	0	0	0	9723	205	0	0	0	0	0	0	0	0	49	0	0	0	0	2022-07	2022-02-17
0	376	0	0	0	0	0	0	0	0	0	0	0	7332	189	0	0	0	0	0	0	0	0	21	0	0	0	0	2022-08	2022-02-24
0	324	0	0	0	0	0	0	0	1	0	0	0	6000	289	0	0	0	0	0	0	0	0	25	0	0	0	0	2022-09	2022-03-03
0	262	0	0	0	0	0	0	0	1	0	0	0	4846	383	0	0	0	0	0	0	0	0	15	0	0	0	0	2022-10	2022-03-10
0	214	0	0	0	0	0	0	0	0	0	0	0	3760	469	0	0	0	0	0	0	0	0	13	0	0	0	0	2022-11	2022-03-17
0	36	0	0	0	0	0	0	0	0	0	0	0	2591	69	0	0	0	0	0	0	0	0	1	0	0	0	0	2022-12	2022-03-24
0	0	0	0	0	0	0	0	0	0	0	0	0	0	82	0	0	0	0	0	0	0	0	2	0	1435	0	0	2022-13	2022-03-31
0	0	0	0	0	0	0	0	0	1	0	0	0	0	354	0	0	0	0	0	0	0	0	1	0	693	0	0	2022-14	2022-04-07
0	0	0	0	0	0	0	0	0	1	0	0	0	0	236	0	0	0	0	0	0	0	0	10	0	377	0	0	2022-15	2022-04-14
0	0	0	0	0	0	0	0	0	0	0	0	0	0	539	0	0	0	0	0	0	0	0	7	0	210	0	0	2022-16	2022-04-21
0	0	0	0	0	0	0	0	0	0	0	0	0	0	424	0	0	0	0	0	0	0	0	3	0	104	0	0	2022-17	2022-04-28
0	0	0	0	0	0	0	0	0	0	0	0	0	0	470	0	0	0	0	0	0	0	0	8	0	100	0	0	2022-18	2022-05-05
0	0	0	0	0	0	0	0	0	0	0	0	0	1	354	0	0	0	0	0	0	0	0	4	0	79	0	0	2022-19	2022-05-12
0	0	0	0	0	0	0	0	0	0	0	0	0	2	397	0	0	0	0	150	0	0	0	14	0	0	0	0	2022-20	2022-05-19
0	0	0	0	0	0	0	0	0	0	0	0	0	0	278	0	0	0	0	362	0	0	0	8	0	0	0	0	2022-21	2022-05-26
0	0	0	0	0	0	0	0	0	1	0	0	0	0	272	0	0	0	15	855	51	0	0	3	0	0	0	0	2022-22	2022-06-02
0	0	0	0	0	0	0	0	0	1	0	0	0	0	198	0	0	0	11	1673	109	0	0	2	0	0	0	0	2022-23	2022-06-09
0	0	0	0	0	0	0	0	0	0	0	0	0	0	160	0	0	0	17	2253	165	0	0	10	0	0	0	0	2022-24	2022-06-16
0	0	0	0	0	0	0	0	0	0	0	0	0	0	102	0	0	0	24	2431	232	0	0	0	0	0	0	0	2022-25	2022-06-23
0	0	0	0	0	0	0	0	0	0	0	0	0	0	54	0	0	0	10	3347	183	0	0	1	0	0	0	0	2022-26	2022-06-30
0	0	0	0	0	0	0	0	0	0	0	0	0	0	38	0	0	0	18	3285	336	0	0	0	0	0	0	0	2022-27	2022-07-07
0	0	0	0	0	0	0	0	0	0	0	0	0	0	31	0	0	0	16	4169	246	0	0	0	0	0	0	0	2022-28	2022-07-14
0	0	0	0	0	0	0	0	0	0	0	0	0	0	9	0	0	0	16	4837	351	0	0	3	0	0	0	0	2022-29	2022-07-21
0	0	0	0	0	0	0	0	0	0	0	0	0	0	4	0	0	0	7	4484	333	0	0	0	0	0	0	0	2022-30	2022-07-28
0	0	0	0	0	0	0	0	0	1	0	0	0	0	3	0	0	0	9	4046	367	0	0	0	0	0	0	0	2022-31	2022-08-04
0	0	0	0	0	0	0	0	0	0	0	0	0	0	2	0	4	0	5	3450	344	0	0	0	0	0	0	0	2022-32	2022-08-11
0	0	0	0	0	0	0	0	0	0	0	0	0	0	1	0	0	0	2	2664	160	0	0	0	0	0	0	0	2022-33	2022-08-18
0	0	0	0	0	0	0	0	0	0	0	0	0	0	0	0	1	0	1	1986	121	0	0	1	0	0	0	0	2022-34	2022-08-25
0	0	0	0	0	0	0	0	0	0	0	0	0	0	1	0	1	0	1	1611	119	0	0	0	0	0	0	0	2022-35	2022-09-01
0	0	0	0	0	0	0	0	0	0	0	0	0	0	0	0	0	0	1	1772	51	0	0	0	0	0	0	0	2022-36	2022-09-08
0	0	0	0	0	0	0	0	0	0	0	0	0	0	0	0	0	0	0	2211	3	0	0	0	0	0	0	0	2022-37	2022-09-15
0	0	0	0	0	0	0	0	0	0	0	0	0	0	0	0	0	0	0	2223	0	0	0	0	0	0	0	0	2022-38	2022-09-22
0	0	0	0	0	0	0	0	0	0	0	0	0	0	0	0	0	0	0	2683	0	0	0	0	0	0	0	0	2022-39	2022-09-29
0	0	0	0	0	0	0	0	0	0	0	0	0	0	0	0	0	0	0	3346	0	0	0	1	0	0	0	0	2022-40	2022-10-06
0	0	0	0	0	0	0	0	0	0	0	0	0	0	0	0	0	0	0	3400	0	0	0	0	0	0	0	0	2022-41	2022-10-13
0	0	0	0	0	0	0	0	0	0	0	0	0	0	0	0	0	0	0	0	0	0	0	0	0	0	0	0	2022-42	2022-10-20
0	0	0	0	0	0	0	0	0	0	0	0	0	0	0	0	0	0	0	0	0	0	0	0	0	0	0	0	2022-43	2022-10-27
0	0	0	0	0	0	0	0	0	0	0	0	0	0	0	0	0	0	0	0	0	0	0	0	0	0	0	0	2022-44	2022-11-03
0	0	0	0	0	0	0	0	0	0	0	0	0	0	0	0	0	0	0	0	0	0	0	0	0	0	0	0	2022-45	2022-11-10
0	0	0	0	0	0	0	0	0	0	0	0	0	0	0	0	0	0	0	0	0	0	0	0	0	0	0	0	2022-46	2022-11-17
0	0	0	0	0	0	0	0	0	0	0	0	0	0	0	0	0	0	0	0	0	0	0	0	0	0	0	0	2022-47	2022-11-24
0	0	0	0	0	0	0	0	0	0	0	0	0	0	0	0	5	0	1	0	999	56	0	2	0	0	9	0	2022-48	2022-12-01
0	0	0	0	0	0	0	0	0	0	0	0	0	0	0	0	15	0	1	0	2592	83	0	5	0	0	16	0	2022-49	2022-12-08
0	0	0	0	0	0	0	0	0	0	0	0	0	0	0	0	16	0	0	0	2140	109	0	1	0	0	8	0	2022-50	2022-12-15
0	0	0	0	0	0	0	0	0	0	0	0	0	0	0	0	3	0	1	0	1604	59	0	0	0	0	6	0	2022-51	2022-12-22
0	0	0	0	0	0	0	0	0	0	0	0	0	0	0	0	10	0	0	0	819	131	0	1	0	0	10	1	2022-52	2022-12-29
0	0	0	0	0	0	0	0	0	0	0	0	0	0	1	0	15	0	0	0	52	121	0	2	0	0	17	1	2023-01	2023-01-05
0	0	0	0	0	0	0	0	0	0	0	0	0	0	0	0	22	0	0	0	55	100	0	3	0	0	7	7	2023-02	2023-01-12
0	0	0	0	0	0	0	0	0	0	0	0	0	0	0	0	30	0	0	0	53	111	0	1	0	0	13	2	2023-03	2023-01-19
0	0	0	0	0	0	0	0	0	0	0	0	0	0	0	0	24	0	0	0	39	75	0	1	0	0	12	10	2023-04	2023-01-26
0	0	0	0	0	0	0	0	0	0	0	0	0	0	1	0	18	0	0	0	16	73	0	15	0	0	20	14	2023-05	2023-02-02
0	0	0	0	0	0	0	0	0	0	0	0	0	0	0	0	7	0	0	0	17	77	0	12	0	0	12	24	2023-06	2023-02-09
0	0	0	0	0	0	0	0	0	0	0	0	0	0	0	0	11	0	0	0	16	45	0	0	0	0	11	35	2023-07	2023-02-16
0	0	0	0	0	0	0	0	0	0	0	0	0	0	1	0	3	0	0	0	9	20	0	2	0	0	37	27	2023-08	2023-02-23
0	0	0	0	0	0	0	0	0	0	0	0	0	0	0	0	3	0	0	0	9	21	0	0	0	0	55	18	2023-09	2023-03-02
0	0	0	0	0	0	0	0	0	0	0	0	0	0	0	0	3	0	0	0	3	37	0	2	0	0	55	78	2023-10	2023-03-09
0	0	0	0	0	0	0	0	0	0	0	0	0	0	0	0	1	0	0	0	0	15	0	0	0	0	18	45	2023-11	2023-03-16
0	0	0	0	0	0	0	0	0	0	0	0	0	0	0	0	0	0	0	0	0	3	0	0	0	0	7	10	2023-12	2023-03-23
0	0	0	0	0	0	0	0	0	0	0	0	0	0	0	0	0	0	0	0	0	0	0	0	0	0	0	0	2023-13	2023-03-30

[truncated: 21 more sheets: France, Germany, Greece, Hungary, Iceland, Ireland, Italy, Latvia, Liechtenstein, Lithuania, Luxembourg, Malta, Netherlands, Norway, Poland, Portugal, Romania, Slovakia, Slovenia, Spain …]
