# Supplementary material for: Mathematical modeling of SARS-CoV-2 variant substitutions in European countries: transmission dynamics and epidemiological insights
Source: Front Public Health. 2024 May 15;12:1339267. doi: 10.3389/fpubh.2024.1339267 (PMC11160439; doi:10.3389/fpubh.2024.1339267)
Supplement: Supplementary file 3 [file Table_3.XLSX]

## Sheet: Info
Table Number	Name and source	Description
Table 1a	Suppl_Mat_Table_1_GISAID_data.xlsx	Separate Excel file, with data from ECDC sourced from GISAID. Each sheet represents a country, each column a variant, and each row a week (from early 2020 to April 2023).
	source: https://www.ecdc.europa.eu/en/publications-data/data-virus-variants-covid-19-eueea
Table 1b	Suppl_Mat_Table_1_TESSy_data.xlsx	Separate Excel file, with data from ECDC sourced from TESSy. Each sheet represents a country, each column a variant, and each row a week (from early 2020 to April 2023).
	source: https://www.ecdc.europa.eu/en/publications-data/data-virus-variants-covid-19-eueea
Table 2	GISAID vs TESSy (ECDC)	Weekly comparison of the number of sequenced variant data extracted from the GISAID and TESSy sources.
	source: VL de Rioja et al. from Tables 1a and 1b // ECDC website
Table 3	Percentage GISAID per Country	Percentage of total sequenced variants per week in GISAID compared to the total (GISAID + TESSy).
	source: VL de Rioja et al. from Table 2
Table 4	New cases & deaths	Daily number of cases and deaths for each country, sourced from the World Health Organization (WHO).
	source: https://covid19.who.int/data
Table 5	∆β Figure 1	Results from the mathematical substitution model detailing transitions between the primary COVID-19 lineages (Alpha, Delta, and Omicron) across 19 individual countries and Europe as a whole.
	source: VL de Rioja et al.
Table 6	∆β Figure 2	Results from the mathematical substitution model detailing transitions between COVID-19 lineages (Alpha, Delta, BA.1, BA.2, BA.5, and BQ.1) across 18 individual countries and Europe as a whole.
	source: VL de Rioja et al.
Table 7	∆β Figure 3	Outputs from the mathematical substitution model, delineating the two-variant transition among the COVID-19 lineages (Alpha, Delta, BA.1, BA.2, BA.5, and BQ.1) across 18 countries and Europe as a whole. Note that for Lithuania, the analysis includes only the Alpha, Delta, and Omicron lineages.
	source: VL de Rioja et al.
Table 8	Different approaches	Results of ∆β (with error) from the three different fitting procedures in the substitution model: Nonlinear regression, Monte Carlo simulation, and Weighted regression.
	source: VL de Rioja et al.
Table 9	All ∆β Fig1	Results of ∆β (with error) for all variants in each substitution process (relative to Figure 1).
	source: VL de Rioja et al.
Table 10	Weekly Cases & Samples	Weekly numbers of cases, sequenced samples and percentages for each country. Weekly analysis between the population with a COVID-19 diagnosis and the sequenced samples to verify that they meet the criteria set by the ECDC.
	source: https://www.ecdc.europa.eu/en/covid-19/data + https://www.ecdc.europa.eu/en/publications-data/guidance-representative-and-targeted-genomic-sars-cov-2-monitoring

## Sheet: Table2_GISAIDvsTESSy_ECDC
		GISAID																															TESSy
EPI week	Thursday	Austria	Belgium	Bulgaria	Croatia	Cyprus	Czechia	Denmark	Estonia	Finland	France	Germany	Greece	Hungary	Iceland	Ireland	Italy	Latvia	Liechtenstein	Lithuania	Luxembourg	Malta	Netherlands	Norway	Poland	Portugal	Romania	Slovakia	Slovenia	Spain	Sweden	Total GISAID	Austria	Belgium	Bulgaria	Croatia	Cyprus	Czechia	Denmark	Estonia	Finland	France	Germany	Greece	Hungary	Iceland	Ireland	Italy	Latvia
2020-01	02/01/2020	0	0	0	0	0	0	0	0	0	0	0	0	0	0	0	0	0	0	0	0	0	0	0	0	0	0	0	0	0	0	0
2020-02	09/01/2020	0	0	0	0	0	0	0	0	0	3	0	0	0	0	0	0	0	0	0	0	0	0	0	0	0	0	0	0	0	0	3
2020-03	16/01/2020	0	0	0	0	0	0	0	0	0	0	0	0	0	0	0	0	0	0	0	0	0	0	0	0	0	0	0	0	0	0	0
2020-04	23/01/2020	0	0	0	0	0	0	0	0	0	5	0	0	0	0	0	0	0	0	0	0	0	0	0	0	0	0	0	0	0	0	5
2020-05	30/01/2020	0	0	0	0	0	0	0	0	1	10	8	0	0	0	0	5	0	0	0	0	0	0	1	0	0	0	0	0	0	1	26
2020-06	06/02/2020	0	2	0	0	0	0	0	0	0	4	5	0	0	0	0	3	0	0	0	0	0	1	0	0	0	0	0	0	1	1	17														15
2020-07	13/02/2020	0	1	0	0	0	0	0	0	0	2	3	0	0	0	0	15	0	0	0	0	0	3	0	0	0	0	0	0	1	0	25
2020-08	20/02/2020	0	0	0	0	0	0	0	0	0	5	2	0	0	0	1	44	0	0	0	0	0	0	0	0	0	0	0	0	1	0	53						2
2020-09	27/02/2020	8	7	0	0	0	2	3	0	3	43	26	2	0	3	0	174	0	0	0	2	0	25	13	0	2	0	0	0	39	6	358						4
2020-10	05/03/2020	58	105	0	4	0	3	49	0	9	158	155	35	3	55	17	198	0	0	0	4	0	136	55	3	19	0	4	19	291	139	1519						16
2020-11	12/03/2020	119	59	1	2	1	13	407	0	50	273	417	53	3	121	83	272	1	0	0	38	0	209	56	3	89	0	0	122	728	111	3231						50
2020-12	19/03/2020	136	129	1	17	1	54	167	0	96	559	657	28	18	365	220	271	12	0	0	79	0	205	58	6	401	4	0	49	1015	100	4648						72
2020-13	26/03/2020	161	300	0	15	2	72	287	0	95	802	504	20	22	494	193	224	12	0	0	52	0	291	45	31	634	8	0	88	1261	155	5768						41		598	2
2020-14	02/04/2020	109	209	2	5	17	41	211	0	101	825	229	13	15	358	274	211	5	0	12	34	0	293	40	22	208	2	3	52	589	274	4154						20
2020-15	09/04/2020	56	197	0	5	74	20	59	0	91	645	167	3	22	108	185	167	0	0	30	25	0	205	28	19	61	14	2	35	430	177	2825						12
2020-16	16/04/2020	44	123	2	1	20	12	101	0	67	308	146	3	9	28	212	103	3	0	25	17	0	151	34	11	59	23	2	13	236	129	1882						8
2020-17	23/04/2020	27	39	3	1	22	8	156	0	68	147	111	11	17	0	54	81	0	0	6	21	0	133	26	20	37	22	1	13	277	63	1364						2
2020-18	30/04/2020	22	71	2	0	13	2	79	0	46	118	74	3	5	0	79	97	12	0	0	4	0	138	14	13	17	30	2	2	108	25	976						4
2020-19	07/05/2020	18	65	1	0	10	4	76	0	56	88	30	5	2	0	36	36	7	0	0	2	0	79	14	48	9	4	1	2	80	27	700						3
2020-20	14/05/2020	31	46	3	0	18	3	76	0	25	35	56	9	6	0	19	39	0	0	0	7	0	49	12	10	9	14	1	0	59	35	562						6
2020-21	21/05/2020	14	22	0	0	2	6	61	0	26	32	60	0	0	0	24	13	0	0	13	5	0	177	7	16	19	4	0	0	46	47	594						3
2020-22	28/05/2020	0	7	0	0	3	3	65	0	34	33	45	0	1	0	6	4	1	0	1	0	0	80	4	2	54	7	0	0	41	40	431						1
2020-23	04/06/2020	7	8	0	0	9	1	57	0	3	10	37	0	9	0	2	32	2	0	1	0	0	76	5	21	38	11	0	4	24	43	400						4
2020-24	11/06/2020	3	7	0	0	4	4	99	0	2	28	43	0	4	0	6	26	0	0	0	1	0	67	8	3	24	12	0	3	34	14	392						5
2020-25	18/06/2020	4	31	0	0	7	5	71	0	2	16	1491	0	0	0	1	25	5	0	0	3	0	40	23	1	13	5	0	8	42	22	1815
2020-26	25/06/2020	1	11	0	0	1	0	35	0	0	13	358	0	3	0	1	40	1	0	0	7	0	39	25	0	22	1	0	17	105	22	702
2020-27	02/07/2020	2	28	0	0	1	0	25	0	0	13	32	0	0	0	8	70	2	0	0	13	0	52	36	0	31	9	2	35	36	22	417						4			1
2020-28	09/07/2020	4	19	1	0	1	4	33	0	0	34	69	0	1	0	30	19	22	0	0	8	0	52	18	0	27	2	1	29	62	18	454						5
2020-29	16/07/2020	10	20	0	0	2	5	67	0	0	38	37	0	0	0	2	15	7	0	0	16	0	18	15	0	0	21	0	29	87	22	411						13
2020-30	23/07/2020	9	65	0	0	3	13	75	0	0	48	18	1	0	13	20	67	6	0	3	9	0	26	25	0	0	45	0	39	75	3	563						11
2020-31	30/07/2020	3	82	1	0	8	11	77	0	0	94	35	1	0	45	39	7	5	0	6	11	0	63	60	0	0	38	1	27	101	12	727						19
2020-32	06/08/2020	10	97	4	0	9	19	35	0	1	92	40	11	0	44	34	19	17	0	11	8	0	29	126	0	0	9	1	21	142	26	805						7			1
2020-33	13/08/2020	12	33	2	1	15	7	402	0	9	151	137	4	0	43	53	11	1	0	5	9	1	94	38	1	0	7	1	56	111	15	1219						6
2020-34	20/08/2020	15	29	2	1	5	6	305	0	9	134	97	0	0	45	22	50	2	0	10	1	2	43	21	0	4	23	1	52	171	14	1064						5			1
2020-35	27/08/2020	30	25	1	2	7	5	289	0	5	117	83	2	7	35	0	83	19	0	4	3	0	87	26	3	32	58	0	50	111	29	1113						6
2020-36	03/09/2020	19	34	2	5	3	6	710	0	8	412	47	12	71	30	36	77	7	0	11	4	2	45	64	4	3	21	0	62	185	19	1899						3
2020-37	10/09/2020	19	54	3	6	1	3	269	9	15	417	93	12	0	17	45	92	16	0	19	3	5	72	45	2	0	30	4	116	259	19	1645						18			1						1
2020-38	17/09/2020	18	145	2	1	12	18	774	53	21	346	130	25	0	204	96	120	17	0	0	6	0	148	30	2	0	32	6	85	213	34	2538						5
2020-39	24/09/2020	23	101	2	0	27	5	870	67	75	149	199	16	0	264	6	50	29	0	4	12	0	131	87	8	0	36	0	88	276	20	2545						32			1
2020-40	01/10/2020	6	18	2	11	20	32	438	33	128	207	157	12	75	306	17	69	212	0	3	12	0	140	88	2	0	14	0	102	264	20	2388						43			2
2020-41	08/10/2020	27	112	0	1	4	44	397	22	155	226	203	30	31	562	70	89	85	0	1	22	0	164	69	2	0	6	1	243	249	25	2840						23			2
2020-42	15/10/2020	45	104	1	0	4	23	1155	12	40	269	230	9	1	493	82	135	8	0	2	32	0	237	76	2	0	5	0	311	393	13	3682						37			3						1
2020-43	22/10/2020	45	260	1	0	7	38	399	9	58	605	205	14	5	361	18	100	4	3	0	362	0	220	129	5	1	49	1	87	245	30	3261						30									1
2020-44	29/10/2020	62	161	3	0	82	30	1495	37	51	623	310	158	37	380	18	304	1	0	2	323	0	221	158	2	1	30	1	222	161	61	4934						26			1			1
2020-45	05/11/2020	136	57	2	0	82	26	1572	16	0	403	236	50	0	158	52	207	0	0	1	212	0	219	107	7	27	56	0	704	209	64	4603						10
2020-46	12/11/2020	161	150	1	29	16	10	1310	13	8	338	283	135	0	100	35	146	0	0	8	226	0	234	81	4	339	80	11	81	207	59	4065						9						3			3
2020-47	19/11/2020	38	97	4	0	2	9	1856	5	46	310	310	10	0	70	60	127	1	1	9	218	0	222	82	15	33	56	5	81	210	47	3924						4			2			1
2020-48	26/11/2020	102	84	1	0	1	5	2202	0	94	167	344	45	0	102	76	171	0	0	23	229	0	283	82	28	20	105	11	458	151	79	4863						4			4			4			1
2020-49	03/12/2020	74	66	6	0	87	4	2859	0	62	179	431	38	0	91	16	143	0	2	183	541	0	390	106	10	12	69	44	546	354	66	6379						8			6			2
2020-50	10/12/2020	19	107	25	0	10	8	4302	1	71	157	558	115	1	67	17	239	1	2	121	385	0	386	125	31	8	68	1	501	455	64	7845					1	8		1	6						1
2020-51	17/12/2020	77	239	25	1	32	8	5019	1	43	251	453	153	0	88	84	520	7	10	85	292	3	460	154	39	36	33	0	418	642	110	9283						7		1	14						4
2020-52	24/12/2020	179	60	15	3	53	7	3694	9	45	242	400	82	0	73	75	423	0	5	23	121	1	559	137	117	228	29	100	172	600	254	7706						12			26			1			26
2020-53	31/12/2020	403	181	24	7	106	20	3993	37	103	283	305	115	0	67	135	396	1	10	89	148	0	595	157	18	89	72	13	294	947	281	8889	13				1				52			17			55
2021-01	07/01/2021	256	290	56	11	86	201	4145	5	124	650	528	48	8	104	142	472	3	0	122	115	0	816	275	64	238	69	86	671	828	289	10702	301				3	208			62		5	32			77		40
2021-02	14/01/2021	501	489	36	23	68	38	4394	1	326	826	1072	21	8	65	247	686	12	1	115	96	0	890	274	132	669	47	10	172	1265	1042	13526	1191				3	37		34	112		62	59			168		113
2021-03	21/01/2021	871	886	56	30	45	61	3721	9	439	941	2148	122	11	19	258	725	70	2	76	161	1	889	488	139	68	53	23	222	1663	1162	15359	1796			2	2	60		3	202		109	117			159		68
2021-04	28/01/2021	1570	881	83	23	64	73	2550	31	472	1980	3068	52	10	18	302	238	95	3	11	162	0	1127	753	211	125	71	21	878	1622	2207	18701	2906			2	7	71		1	279		303	278		22	265		63
2021-05	04/02/2021	978	950	137	136	77	308	2220	16	768	1575	3432	60	17	11	878	991	154	6	173	433	0	1163	665	186	78	100	97	740	1710	3339	21398	5293			9	7	308		4	553		595	497		12	614		113
2021-06	11/02/2021	735	763	123	199	20	366	1973	148	822	1026	4196	60	9	11	833	1417	234	1	229	197	0	1197	668	278	857	67	52	634	1419	4417	22951	3207			40	11	366		29	811		755	423		15	689		19
2021-07	18/02/2021	587	1049	128	195	14	256	2415	416	765	1641	5129	91	3	10	644	1972	197	1	745	159	0	1336	811	484	44	101	52	675	1615	4890	26425	5695			60	7	254		151	590		1267	441		10	511		96
2021-08	25/02/2021	430	1177	147	346	40	271	2679	26	795	1356	5742	450	4	7	965	2079	288	2	731	335	0	1498	716	739	55	142	58	812	1533	5844	29267	14977			54	21	269		14	783		1956	732		16	913		192
2021-09	04/03/2021	821	1063	261	236	40	232	2694	137	858	3609	6289	670	0	8	670	2457	185	1	576	426	0	1948	892	789	680	132	380	672	1550	5444	33720	18132			208	20	228		13	998		2074	933		10	706		192
2021-10	11/03/2021	1567	1429	280	335	75	282	2973	515	932	2306	7042	592	0	17	818	2892	493	0	202	305	0	2304	832	1264	412	188	242	539	1698	6912	37446	21261			209	16	282		172	1090		2613	661		7	792		74
2021-11	18/03/2021	1679	1531	357	291	13	275	3378	503	783	4856	7957	448	0	37	928	3267	751	1	1210	395	0	1764	996	929	31	91	342	789	1466	6492	41560	23382		238	294	31	272		177	935		3168	850		37	928		96
2021-12	25/03/2021	2120	1767	309	383	40	172	3749	523	508	2590	8296	151	0	53	888	1658	524	0	742	433	1	1933	876	811	20	132	311	1031	1772	6632	38425	23479		226	304	51	169		206	635		3058	757		58	792		184
2021-13	01/04/2021	1409	1702	250	366	46	204	3477	598	479	3504	8581	188	0	50	541	2144	460	1	989	520	37	1997	625	1040	50	188	349	661	1660	3735	35851	19547		232	312	55	204		369	542		3408	802			558		188
2021-14	08/04/2021	1111	1373	207	241	41	376	3417	195	363	1657	8617	408	0	35	796	2000	339	9	823	525	18	1770	1042	1092	1160	128	371	1016	1833	3881	34844	13711		365	339	47	282		202	522		3690	1095		39	710		191
2021-15	15/04/2021	2676	1573	165	134	29	259	3666	173	339	3235	11302	206	0	53	724	2001	450	7	911	518	14	1856	928	1724	426	76	245	1056	2162	3536	40444	11873		362	343	34	256		180	449		4207	1000		62	678		379
2021-16	22/04/2021	3411	1659	140	419	50	399	3597	183	294	1708	10541	712	0	100	878	3010	396	5	859	589	16	1811	892	1394	54	99	185	1011	1739	3364	39515	11600		184		60	332		186	393		4632	890		108	818		275
2021-17	29/04/2021	1797	1712	115	367	40	381	4082	168	248	2728	9916	558	0	57	1036	1389	430	7	872	484	28	2137	838	1294	44	39	152	981	2092	3414	37406	11454		499	315	50	364		178	380		3765	703		59	1006		95
2021-18	06/05/2021	1652	1590	78	360	106	254	4919	159	301	1100	10983	693	0	39	1016	1565	319	5	717	408	32	1775	959	1354	761	117	164	592	2201	3910	38129	7813			350	104	253		170	413		4680	1502		40	1021		191
2021-19	13/05/2021	2105	1532	40	279	53	304	4905	167	300	2084	6459	563	0	24	878	1045	214	2	737	337	0	1726	906	1267	300	50	174	691	2077	3138	32357	5421		86	430	69	299		170	399	2569	3783	1427		18	861		96
2021-20	20/05/2021	1338	1701	18	218	37	159	4751	0	284	1012	5455	405	0	17	1306	1965	352	2	792	216	7	1567	826	984	56	70	393	372	1780	3155	29238	3882	1662	168	341	55	157	5270	324	389		3892	1384			1281		161
2021-21	27/05/2021	645	1267	20	152	13	118	4731	0	246	1939	4385	157	0	24	1075	917	206	0	725	178	8	1410	609	661	54	82	298	331	1714	2113	24078	2537	1203		252	21	117	4936	317	303	2460	2845	1064		26	1066		435
2021-22	03/06/2021	511	1144	52	188	8	188	3885	79	174	650	3142	79	0	30	622	872	163	0	697	135	8	1284	634	344	550	61	292	356	2252	1545	19945	2214	1169		266	7	188	4474	475	224		2271	1240		42	589		290
2021-23	10/06/2021	1001	877	51	123	5	200	1997	58	121	1393	2305	105	0	16	800	798	159	2	561	106	3	1357	510	286	697	58	304	300	1836	2331	18360	1931	847	34	159	11	199	2491	383	184	1528	1646	857		18	725		446
2021-24	17/06/2021	828	646	44	77	11	94	1090	40	202	442	1522	81	0	16	847	771	71	2	201	58	1	1181	440	107	409	49	135	151	1811	2049	13376	1434	592	1	192	11	94	1362	83	245		1024	610	99	26	830		424
2021-25	24/06/2021	463	559	81	85	29	128	973	5	594	1280	1128	5	0	21	751	1396	60	0	126	74	8	754	404	45	761	24	116	236	1812	1289	13207	946	617	198	150	28	124	1166	5	617	1947	755	388	55	19	710		289
2021-26	01/07/2021	619	889	95	189	40	217	2153	51	349	1458	1284	17	0	15	533	1300	174	0	88	451	23	1046	431	123	552	35	78	166	3822	1165	17363	1081	852		91	34	198	2310	161	476	3505	901	792	174	15	587		188
2021-27	08/07/2021	615	1830	81	180	53	286	2972	87	487	2839	1373	280	0	25	1276	1996	93	2	154	494	37	2547	480	64	593	26	164	309	3893	1087	24323	1755	1781	95	153	41	252	3223	92	621	7329	924	1889		26	1150		129
2021-28	15/07/2021	1088	1975	78	188	58	308	6094	73	673	10584	1787	0	0	95	1397	2077	19	2	323	430	48	2714	443	108	767	29	117	344	3590	1539	36948	3389	1940	81	141	54	303	6177	85	831	14776	1162	2258	93	96	1387		220
2021-29	22/07/2021	1345	2034	161	219	19	221	4784	179	818	15863	2827	408	0	528	1538	3019	122	2	672	270	0	2141	468	143	496	68	154	419	3754	1827	44499	3694	1777	89	149	26	220	4637	182	944	19562	1980	1757	67	560	1481		181
2021-30	29/07/2021	1395	1686	214	280	64	221	5547	189	959	9106	2812	267	0	659	1543	2309	70	0	723	252	19	1744	610	180	471	110	211	581	3850	1916	37988	4318	1254	143	259	71	220	5582	189	1194	11958	1662	1054	145	782	1657		217
2021-31	05/08/2021	1557	2340	280	231	17	346	5450	171	696	6402	3481	82	0	790	1490	1983	81	2	795	208	0	1443	724	175	497	152	161	774	3437	2697	36462	4572	1191		244	31	346	5492	308	884	10247	2137	916	156	760	1302		126
2021-32	12/08/2021	1969	2284	330	392	22	538	5848	189	538	6759	5544	172	0	700	1253	1792	69	4	777	180	0	1454	808	159	515	148	319	1034	2547	3395	39739	7190	785	85	169	47	339	5782	369	775	10699	2772	986	255	677	1255		170
2021-33	19/08/2021	1266	2276	468	378	20	337	5429	182	489	5967	7802	3	0	568	1676	1708	76	7	717	233	0	1770	981	605	499	133	300	1021	2307	2757	39975	8999	273	261	332	37	283	5516	551	673	8376	3892	884	134	573	1559		144
2021-34	26/08/2021	2851	2211	467	515	31	325	5217	180	443	4903	9564	0	0	398	902	2083	221	1	729	266	0	1997	908	393	538	235	380	1352	2388	2553	42051	10138	1519	394	336	35	287	5362	461	630	6001	4557	544	183	523	848		82
2021-35	02/09/2021	2012	2308	396	478	63	520	3526	189	556	3794	9936	347	0	2	1326	1734	207	6	614	283	0	1481	1115	543	576	356	402	1281	2100	2483	38634	11952	1906	294	508	78	457	3656	193	590	5618	4475	743	258	317	1275		145
2021-36	09/09/2021	1620	1617	353	387	67	664	2677	177	339	2774	10852	410	0	0	1438	1173	33	5	609	294	0	1391	1202	613	547	509	560	1273	1636	2187	35407	11977	1362	422	433	81	577	2770	183	430	4146	4665	572	400	234	1481		259
2021-37	16/09/2021	1227	1502	386	354	90	719	1908	169	410	2223	9262	239	0	0	1041	1406	71	0	354	306	0	1380	1116	818	553	553	647	1123	1414	2019	31290	10646	1231	550	439	50	624	2006	184	572	3039	4150	486	258	187	1023		269
2021-38	23/09/2021	848	1429	441	374	31	600	2233	178	468	2026	8634	209	0	0	629	1331	123	2	408	359	0	1320	919	846	548	501	336	1054	1305	1584	28736	9322	1219	457	334	3	382	2281	187	535	2752	3852	327	436	195	831		888
2021-39	30/09/2021	1708	1509	440	320	35	784	2645	170	499	1741	7319	112	0	0	1067	1394	143	2	417	346	0	1049	960	888	493	488	509	1317	1214	1792	29361	10434	1350	362	182	23	396	2696	271	697	2416	3740	330	135	142	1063		512
2021-40	07/10/2021	1114	1587	521	308	23	836	3418	162	465	1818	6731	11	0	0	1317	1287	172	3	483	366	27	1295	845	1201	476	592	872	1383	1068	862	29243	9409	1608	179	409	29	283	3506	454	586	2383	4242	356	310	269	1260		423
2021-41	14/10/2021	1600	1776	480	358	0	934	4244	157	399	2104	6998	1	0	1	1676	1150	257	1	481	398	25	1573	827	1088	415	308	839	1413	1121	1995	32619	10735	2094	526	352	33	271	4354	367	548	2681	2788	389	175	366	1410		403
2021-42	21/10/2021	2236	2163	577	386	0	1215	7262	205	405	4396	8138	10	0	2	1333	1412	364	6	452	420	0	1428	991	1384	509	377	720	1475	1468	2359	41693	15568	3214		352	69	271	7414	445	609	5329	3747	478	234	490	1164		572
2021-43	28/10/2021	1122	1811	458	316	0	1184	8253	139	265	9009	7787	145	0	0	2103	1394	298	5	591	378	24	1857	1271	1408	571	266	1017	1449	1460	2626	47207	20951	2666	447	339	108	16	8662	186	584	10856	3858	571	525	583	1962		449
2021-44	04/11/2021	695	1440	466	405	17	980	11015	163	238	7703	8412	281	0	1	781	2065	236	19	638	410	22	1947	1126	2233	462	168	1204	1252	1554	2288	48221	23632	2092		435	114		11481	166	602	9508	4135	597	236	798	841		520
2021-45	11/11/2021	984	1897	493	346	12	690	11301	131	240	6844	9923	320	0	0	218	1845	515	44	580	359	0	1831	1062	1930	499	114	1089	1278	1866	2647	49058	27127	1518	785	356	60		11850	542	561	8630	4655	714	310	1100	256		456
2021-46	18/11/2021	1050	2375	434	388	29	909	11470	194	265	9281	12080	340	20	2	181	2118	367	64	524	457	45	2011	1284	1075	611	157	658	1559	2593	2659	55200	12797	2033	785	337	30		11716	442	557	12183	6039	511	165	829	274		596
2021-47	25/11/2021	666	2291	469	456	12	1064	12397	146	402	7897	11698	247	12	16	356	1858	159	68	689	590	87	1961	1059	1232	679	68	597	1392	2226	2048	52842	13196	1919	554	347	47		12522	458	590	10248	8694	449	20	994	351		382
2021-48	02/12/2021	1465	2390	500	526	14	1156	17609	186	541	10260	12257	720	16	414	1426	1546	472	58	904	647	33	2098	1195	1706	527	77	942	1386	2849	2996	66916	15712	2159	515	476	185		18416	186	331	12391	8483	1645	432	862	1457		664
2021-49	09/12/2021	901	2486	369	984	40	1200	13218	176	614	9757	13138	257	10	715	1040	2670	314	87	1005	507	0	2117	1412	1919	400	76	586	1188	2827	3194	63207	11147	2232	463	515	253		13721	628	608	11708	8399	1836	763	828	1238		259
2021-50	16/12/2021	479	2635	360	1734	39	775	7063	170	722	10850	13552	329	13	222	2746	1974	269	47	816	752	107	2305	1263	1713	516	176	173	972	3619	3300	59691	8955	2126	367	726	210		14612	374	749	12728	8087	894	1004	3309	2596		820
2021-51	23/12/2021	833	1997	258	1445	10	623	5010	179	392	10264	12322	194	14	1832	326	3407	288	70	881	606	60	1779	942	1795	408	130	223	1221	2721	3370	53600	9556	1706		982	109		5325	384	380	12619	5236	886	631	3832	820		324
2021-52	30/12/2021	1661	2779	255	1511	12	936	10630	161	634	15037	12668	73	5	2171	974	2555	283	48	807	552	46	1859	1387	2523	460	220	380	2701	2693	2687	68708	13585	2180	287	1608	205		11024	736	1589	17523	6783	1220	583		656		915
2022-01	06/01/2022	2910	3501	491	1457	89	1454	9056	170	778	10096	13350	51	10	631	2080	2830	343	1	737	603	91	2134	1348	4139	569	367	587	2160	2981	3497	68511	37098		557	1560	332		9642	1417	16548	12045	6829	974	767		501
2022-02	13/01/2022	2611	3622	697	1880	56	1182	13153	168	704	9333	13595	120	13	138	2376	2146	193	2	555	561	0	2107	1514	4758	533	447	673	2138	3212	3960	72447	51272		771	1489	284		13766	1088	26564	10953	9474	1045	2514		1960		895
2022-03	20/01/2022	1691	4448	751	1111	19	1209	16082	179	797	8982	16995	282	1	214	3360	3116	287	2	277	914	0	2173	1364	5430	520	390	1066	1111	2842	3648	79261	58630		363	1692	275		16875	1013	24474	11467	11090	1057	5677		528		911
2022-04	27/01/2022	1662	3582	804	1099	14	1068	13956	177	578	9061	17347	58	7	911	1057	1668	599	10	333	920	0	1649	1141	5571	524	522	1657	1303	2699	3589	73566	51360		583	1496	241		14740	1015	18090	11166	10760	1036	4205		6104		806
2022-05	03/02/2022	1994	3520	673	1038	15	967	11704	135	625	9752	20306	241	27	1105	622	3417	402	95	606	866	0	2032	1394	5602	509	462	1044	1137	2470	4570	77330	42408		975	1199	140		12146	54	14405	11856	10974	1126	5439		551		271
2022-06	10/02/2022	2697	3300	638	1119	23	928	13457	105	444	8041	19410	605	10	345	422	1828	537	71	723	769	3	1784	1214	3814	546	511	994	1483	2754	3750	72325	39222		1292	1270	36		13830	1056	12924	10111	14430	1025	1408		499		238
2022-07	17/02/2022	2145	3558	445	776	23	1101	14618	164	697	6940	21883	931	1	1	312	1240	477	72	755	762	0	1735	1544	2332	483	563	1633	1357	2280	3061	71889	36993		1563	1085	148		14936	538	10521	8933	13134	828	2049		312		615
2022-08	24/02/2022	2580	3253	367	493	18	1251	14192	188	367	10104	18572	543	3	0	551	1042	342	86	648	735	0	1617	1461	1429	442	485	1223	792	2096	3011	67891	37427		1233	866	189		14698	1430	7918	11218	10602	272	1264		552		966
2022-09	03/03/2022	2390	2577	233	592	38	1046	13167	181	474	8894	21105	22	4	0	114	1050	374	70	303	584	0	1702	1593	1177	496	352	893	759	2069	3108	65367	44196		888	688	206		13814	826	6639	10130	13113	124	1743		125		513
2022-10	10/03/2022	2135	2922	210	560	26	1003	13561	176	579	10500	21101	9	0	0	191	2063	342	91	715	731	0	1789	1572	999	483	329	1049	1035	2282	2627	69080	60124		699	570	204		14064	361	5507	12046	12909	112	513		184		616
2022-11	17/03/2022	2574	2624	221	407	40	951	13333	189	647	9749	21009	241	0	1	1600	1325	261	59	735	631	0	1563	1276	846	579	269	1289	1033	2463	2106	68021	59621		539	611	192		13685	2288	4456	11351	13169	345	668		1449		341
2022-12	24/03/2022	2629	2443	208	533	38	961	12544	160	500	12486	15920	317	2	0	2307	1657	328	80	549	682	0	1682	1127	552	545	361	1269	912	2007	1598	64397	50946		913	435	79		12925	541	2697	14694	12708	433	386	80	2340		886
2022-13	31/03/2022	1792	2386	99	473	37	1046	12697	171	209	11264	14489	527	1	0	1149	1860	107	29	381	656	0	1396	1154	614	603	264	1248	965	2161	1298	59076	38406		550	511	224		13099	740	1519	13732	11209	641	830	90	1257		203
2022-14	07/04/2022	2792	1909	72	479	15	1045	11905	194	356	8532	14532	342	0	0	1414	2691	92	16	616	655	0	1504	753	344	543	226	913	631	1792	1015	55378	32746		436	524	226		12167	463	1049	10569	10791	468	818	55	1444		482
2022-15	14/04/2022	2948	2109	72	296	7	764	8889	157	236	10036	15054	246	0	0	806	1329	37	11	441	682	0	1323	673	242	553	163	684	533	1442	838	50571	27647		370	452	135		9111	282	624	11594	10694	375	334	40	808		357
2022-16	21/04/2022	2653	1614	67	274	1	716	7723	186	543	8576	13220	220	0	0	1132	1553	77	10	670	596	0	1083	713	95	533	89	709	441	2160	665	46319	21630		180	366	74		7918	282	756	10137	8129	289	495	58	898		606
2022-17	28/04/2022	2921	1602	59	293	0	882	4758	190	394	7379	12598	245	0	5	1316	1371	32	6	349	697	0	1066	452	147	543	69	659	309	2388	583	41313	19215			238	84		4904	810	531	8288	8829	266	540	72	1239
2022-18	05/05/2022	2700	1513	45	279	0	575	4106	172	410	7048	10941	59	0	0	1505	2521	13	10	0	618	0	1060	504	95	567	73	406	240	2431	577	38468	20402			268	59		4177	642	578	7908	8100	209	377	88	1548
2022-19	12/05/2022	2481	1458	47	277	0	314	3450	206	344	7206	9708	8	0	0	1006	1104	101	19	0	641	0	944	397	96	597	74	286	224	2511	590	34089	16765		174	435	49		3353	276	438	8134	7388	185	398	96	1228		280
2022-20	19/05/2022	3168	983	35	232	0	345	2910	167	424	5265	8454	10	10	0	451	984	0	17	0	657	0	918	353	92	531	77	205	148	2152	556	29144	14841			330	29		2905	274	563	5991	6327	226	526	106	442
2022-21	26/05/2022	2543	744	40	271	0	258	2236	171	313	5261	7106	18	6	0	499	611	163	18	0	607	0	789	274	76	573	77	129	121	1987	510	25401	11417		180	262	25		2236	268	648	5902	4635	264	102	50	490
2022-22	02/06/2022	3150	1013	29	154	0	216	2308	185	345	6229	7705	11	3	0	1002	945	151	16	0	694	0	813	427	42	395	41	138	122	2225	518	28877	14364			234	26		2246	272	1197	7272	4783	262	53	110	876		161
2022-23	09/06/2022	3359	1427	14	199	0	366	3591	170	327	6098	8152	93	7	105	186	1679	119	11	0	727	0	1040	297	93	370	43	140	134	1911	538	31196	18004		92	185	9		3770	280	1994	7270	5319	360	276	137	215
2022-24	16/06/2022	3131	1548	33	195	0	435	5732	125	376	4621	12051	340	9	111	3168	839	62	8	0	506	0	1062	570	36	376	91	124	158	2071	918	38696	22576			273	31		5865	128	2605	6339	5492	384	91	111	2888
2022-25	23/06/2022	3773	2260	34	188	0	576	4528	46	398	6446	14867	407	9	85	2158	1016	41	12	0	623	0	1167	688	99	529	74	272	260	2384	1091	44031	29524			179	52		4481	271	2789	7651	6604	487	137	21	2044		381
2022-26	30/06/2022	3666	1787	22	397	0	530	4120	83	369	8556	12513	342	6	51	1316	1208	49	24	0	688	0	1243	374	74	696	73	380	349	2837	1395	43148	32088		88	173	47		4246	250	3595	9728	7981	418		80	1304		392
2022-27	07/07/2022	2880	1933	55	388	0	372	3946	82	410	6626	8348	336	10	53	1300	2284	131	16	0	624	0	1117	206	147	401	151	325	426	2775	1592	36934	29364			267	89		3928	312	3677	7777	6185	398		76	1262
2022-28	14/07/2022	3553	1899	96	433	0	605	3959	95	357	6405	7987	385	10	109	979	1693	88	20	0	714	0	1247	274	160	348	290	691	532	2797	1938	37664	34060		140	344	68		3556	98	4462	8351	6063	459		171	1160
2022-29	21/07/2022	3237	1417	90	467	0	705	4339	77	493	5632	8159	364	1	158	566	1489	221	21	0	665	0	1080	389	300	258	241	644	497	2212	2000	35722	34005			408	79		4008	81	5216	7160	6258	440		129	624
2022-30	28/07/2022	3275	1488	74	511	0	471	3836	54	374	4183	6267	314	7	146	393	1067	317	18	0	683	0	1161	377	310	287	419	866	513	1821	1635	30867	24930			464	66		3976	88	4828	5084	4966	481	44	148	432		122
2022-31	04/08/2022	3365	1108	103	272	0	706	3216	41	388	3499	5128	288	10	157	424	1621	287	16	0	672	0	1176	338	474	220	301	512	358	1611	1379	27670	19055			528	51		3510	373	4426	4446	4075	525	77	126	444
2022-32	11/08/2022	3081	1033	73	383	0	588	3617	111	354	2325	4935	318	7	166	445	781	541	20	0	654	0	1062	341	433	262	292	521	356	1200	1476	25375	18748		254	367	35		3852	125	3805	2957	4204	495	90	155	474		263
2022-33	18/08/2022	3764	908	33	310	0	665	2627	167	153	2597	4592	116	3	0	696	475	361	14	0	612	0	965	319	387	231	214	464	379	984	1341	23377	20534			262	18		2539	191	2827	3165	3996	412	93		722		271
2022-34	25/08/2022	2840	774	54	292	0	471	2630	159	139	2483	4564	15	0	49	788	585	333	13	0	415	0	946	215	349	275	188	335	286	992	1061	21251	16339			343	1		2695	367	2110	2872	4224	515	93		802		361
2022-35	01/09/2022	3440	817	37	339	0	549	3062	96	132	2521	4655	153	3	98	786	508	417	32	0	497	0	975	183	266	258	175	186	253	863	1244	22545	18592			376	9		3301	226	1733	2779	4406	440	89		798		517
2022-36	08/09/2022	3119	849	44	420	0	619	3452	147	93	2492	6210	173	1	118	696	988	591	19	0	424	0	944	194	245	282	145	255	477	696	1321	25014	23033		332	376	20		3546	274	1824	2896	6602	456	96		708		617
2022-37	15/09/2022	3283	900	11	367	0	669	3516	204	135	2971	6243	119	3	48	665	632	830	29	0	397	0	949	205	326	282	104	236	584	812	1384	25904	25003			282	35		3597	255	2214	3469	6144	433	82		669		367
2022-38	22/09/2022	3593	951	6	302	0	818	3773	172	78	3672	4636	408	7	61	596	743	653	24	0	466	0	1052	164	254	279	82	256	432	776	1160	25414	28541	715	82	437	27		3828	424	2223	4139	4573	501	93		601		1124
2022-39	29/09/2022	3615	1162	23	345	0	495	3611	204	152	3795	4745	295	4	70	440	611	688	18	0	508	0	1132	188	343	270	72	258	526	798	1182	25550	27802	892		276	17		3742	364	2683	4461	4752	425	207		472		554
2022-40	06/10/2022	3523	1262	53	304	0	488	4034	169	119	3386	5918	266	11	68	715	1617	385	13	0	568	0	1209	194	321	268	74	215	639	1059	1244	28122	2658	956	93	452			4102	108	3347	3910	6205	363	169		747		467
2022-41	13/10/2022	3348	1033	47	273	0	589	3727	69	138	4242	6330	367	30	66	818	872	597	16	0	570	0	1258	162	194	85	82	165	577	1129	1180	27964	2751	755		172			3691	183	3400	4881	6269	460	205		825		913
2022-42	20/10/2022	3197	772	38	269	0	441	3705	0	112	3404	5589	341	17	90	744	1186	597	14	0	620	0	1169	152	112	159	39	159	470	1253	1240	25889	2765	493	85	178			3739	276		4000	5112	420	159		737		765
2022-43	27/10/2022	3312	532	0	275	0	282	3355	0	180	2946	4815	292	25	91	673	973	293	12	0	556	0	1114	180	204	92	38	125	345	1139	1307	23156	2703	298		254			3358	261		3332	3839	396	173		670
2022-44	03/11/2022	2846	311	0	173	0	210	2826	0	234	1125	3709	288	10	71	478	885	366	14	24	497	0	1097	272	53	153	18	148	258	1032	1238	18336	2288	229	166	87			2824	361		1303	3250	386			629		725
2022-45	10/11/2022	3086	302	0	181	0	162	2978	0	261	2459	4336	437	12	79	693	1564	376	12	74	514	0	974	278	78	110	59	99	238	1218	1222	21802	2154	195		78			2891	247		2904	4460	518	168		688		361
2022-46	17/11/2022	3173	331	0	166	0	144	2577	0	206	1538	4455	427	17	151	462	726	197	15	96	406	0	898	212	44	181	33	70	289	1302	1172	19288	2149	185		366			2505	91		1967	5030	551	96		540		1003
2022-47	24/11/2022	2964	394	0	202	0	136	3043	0	267	3816	4986	399	8	149	689	747	31	13	76	242	0	783	207	72	233	23	35	340	1241	1421	22517	2365	276	89				3038	82		4451	5046	482	61		734
2022-48	01/12/2022	3362	385	0	188	0	125	3385	0	247	4826	3924	371	14	146	377	830	63	16	11	245	0	878	269	48	181	15	14	396	1182	1773	23271	2424	232		251			3619	183	1072	4910	3703	476	91		418		646
2022-49	08/12/2022	2712	474	0	172	0	160	3645	0	282	5451	4917	529	13	119	362	812	71	22	63	314	0	871	302	117	190	49	27	502	1167	1944	25287	2194	271					3791	91	2712	6247	6074	674	99		371		274
2022-50	15/12/2022	2934	478	0	72	0	94	3471	0	321	4430	5224	398	11	87	514	1924	50	27	98	324	0	936	154	97	145	39	41	676	1310	1963	25818	2023	338	65	460			3483	180	2274	5127	6395	449	179		541		547
2022-51	22/12/2022	2689	442	0	209	0	40	3371	0	204	3766	3971	289	6	101	297	934	19	16	85	348	0	791	90	118	124	36	46	525	1246	1707	21470	1793	324		93			3533	173	1673	4366	5309	322			336		351
2022-52	29/12/2022	2491	315	0	195	0	48	3451	0	329	2535	2809	321	4	92	714	559	0	11	0	293	0	857	97	36	140	18	12	359	907	1177	17770	1763	156		354			3521	185	972	2914	3376	346	78		772		597
2023-01	05/01/2023	2328	383	0	151	0	78	2368	0	193	1202	3392	377	4	69	1098	940	0	2	72	337	0	813	119	93	138	29	41	316	840	1145	16528	1551	241	73				2472	54	209	1683	4047	403	34		1321		458
2023-02	12/01/2023	2306	273	0	178	0	40	1289	0	169	823	3493	396	5	96	402	1289	0	1	50	214	0	662	70	70	171	63	33	218	1023	1549	14883	1552	166					1337		194	1049	4068	422	38		484		305
2023-03	19/01/2023	2068	232	0	113	0	63	760	0	208	1162	2949	318	2	64	246	765	0	1	42	166	0	494	19	104	107	59	44	117	687	980	11770	1269	127		341			782		210	1218	3608	344	32		264		419
2023-04	26/01/2023	2265	205	0	104	0	32	677	0	150	904	3230	262	6	87	252	750	0	1	60	240	0	541	11	110	91	40	65	97	496	636	11312	1389	149					645		161	1085	3969	280	31		262		635
2023-05	02/02/2023	2551	308	0	81	0	66	666	0	163	956	3457	225	7	95	225	559	0	1	78	253	0	610	13	147	107	41	109	140	514	750	12122	1738	262					636		157	914	3808	253	40		276		259
2023-06	09/02/2023	2650	418	0	78	0	61	648	0	163	753	3623	172	8	76	231	860	0	1	82	247	0	580	2	126	92	47	76	120	488	499	12101	1871	267		348			627	4	149	799	3658	179	40		250		282
2023-07	16/02/2023	2955	363	0	38	0	136	532	0	142	850	3627	177	3	67	248	737	0	1	65	242	0	634	3	193	114	67	48	101	532	385	12260	2099	278					541		118	946	3282	213	29		267		328
2023-08	23/02/2023	2897	533	0	59	0	142	325	0	158	836	3620	268	0	79	290	534	0	1	83	248	0	723	5	275	114	52	43	125	482	229	12121	2058	355					394		99	937	2629	364	69		290
2023-09	02/03/2023	3132	494	0	26	0	132	446	0	143	1073	3035	0	0	49	271	408	0	1	70	327	0	537	4	387	119	49	37	118	434	258	11550	2294	317	90				497	8	106	957	2069	262	57		283
2023-10	09/03/2023	2782	395	0	0	0	90	469	0	252	1138	2327	0	0	28	346	819	0	0	63	344	0	489	0	418	131	40	7	88	450	222	10898	1966	212					518	17	178	1209	1424	221	61		361		286
2023-11	16/03/2023	2122	292	0	0	0	46	650	0	89	1327	2095	0	0	31	411	370	0	0	67	328	0	443	0	435	118	32	32	98	359	245	9590	1719	153		322			739	13	79	1377	1043	166	68		417
2023-12	23/03/2023	1688	177	0	0	0	6	710	0	31	1004	1166	0	0	24	397	286	0	0	0	215	0	224	0	176	37	17	32	73	126	414	6803	1243	14					826		20	1103	504	62	64		495		73
2023-13	30/03/2023	573	61	0	0	0	0	159	0	0	408	205	0	0	5	13	84	0	0	0	0	0	41	0	96	0	6	0	0	36	1	1688	567						490	58		458	284	6			163
[truncated: 14 more columns]

## Sheet: Table3_Perc_GISAID_Country
		Percentatge GISAID vs total (GISAID + TESSy)
Thursday	EPI WEEK	Austria	Belgium	Bulgaria	Croatia	Cyprus	Czechia	Denmark	Estonia	Finland	France	Germany	Greece	Iceland	Ireland	Italy	Latvia	Lithuania	Luxembourg	Netherlands	Norway	Poland	Portugal	Romania	Slovakia	Slovenia	Spain	Sweden
14/05/2020	2020-20	100	100	100	0	100	33.3333	100	0	100	100	100	100	0	100	100	0	0	100	100	100	100	100	100	100	0	98.3333	100
21/05/2020	2020-21	100	100	0	0	100	66.6667	100	0	100	100	100	0	0	100	100	0	100	100	100	100	100	100	100	0	0	95.8333	100
28/05/2020	2020-22	0	100	0	0	100	75	100	0	100	100	100	0	0	100	100	100	100	0	100	100	100	98.1818	100	0	0	97.619	100
04/06/2020	2020-23	100	100	0	0	100	20	100	0	100	100	100	0	0	100	100	100	100	0	100	100	100	97.4359	100	0	100	92.3077	100
11/06/2020	2020-24	100	100	0	0	100	44.4444	100	0	100	100	100	0	0	100	100	0	0	100	100	100	100	96	100	0	100	87.1795	100
18/06/2020	2020-25	100	100	0	0	100	100	100	0	100	100	100	0	0	100	100	100	0	100	100	100	100	92.8571	100	0	100	100	100
25/06/2020	2020-26	100	100	0	0	100	0	100	0	0	100	100	0	0	100	100	100	0	100	100	100	0	100	100	0	94.4444	99.0566	100
02/07/2020	2020-27	100	100	0	0	100	0	100	0	0	100	100	0	0	100	100	100	0	100	100	100	0	100	100	100	100	92.3077	100
09/07/2020	2020-28	100	100	100	0	100	44.4444	100	0	0	100	100	0	0	100	100	100	0	100	100	100	0	96.4286	100	50	100	100	100
16/07/2020	2020-29	100	100	0	0	100	27.7778	100	0	0	100	100	0	0	100	100	100	0	100	100	100	0	0	100	0	100	97.7528	100
23/07/2020	2020-30	100	100	0	0	100	54.1667	100	0	0	100	100	100	100	100	100	100	100	100	100	100	0	0	100	0	100	97.4026	100
30/07/2020	2020-31	100	100	100	0	100	36.6667	100	0	0	100	100	100	100	100	100	100	100	100	100	98.3607	0	0	100	100	100	98.0583	100
06/08/2020	2020-32	100	100	100	0	100	73.0769	100	0	50	100	100	100	100	100	100	100	100	100	100	100	0	0	100	100	100	97.2603	100
13/08/2020	2020-33	100	100	100	100	100	53.8462	100	0	100	100	100	100	100	100	100	100	100	100	100	100	100	0	100	50	100	96.5217	100
20/08/2020	2020-34	100	100	100	100	100	54.5455	100	0	90	100	100	0	100	100	100	100	100	100	100	100	0	100	100	100	100	95.5307	100
27/08/2020	2020-35	100	100	100	100	100	45.4545	100	0	100	100	100	100	100	0	100	100	100	100	100	96.2963	100	100	100	0	100	95.6897	100
03/09/2020	2020-36	100	100	100	100	100	66.6667	100	0	100	100	100	100	100	100	100	100	100	100	100	100	100	75	100	0	100	94.8718	100
10/09/2020	2020-37	100	100	100	100	100	14.2857	100	100	93.75	100	100	100	100	97.8261	100	100	100	100	100	97.8261	100	0	100	66.6667	100	94.8718	100
17/09/2020	2020-38	100	100	100	100	100	78.2609	100	100	100	100	100	100	100	100	100	100	0	100	100	100	100	0	100	100	100	94.6667	100
24/09/2020	2020-39	100	100	100	0	100	13.5135	100	100	98.6842	100	100	100	100	100	100	100	100	100	100	70.1613	100	0	100	0	100	97.1831	100
01/10/2020	2020-40	100	100	100	100	100	42.6667	100	100	98.4615	100	100	100	100	100	100	100	100	100	100	81.4815	100	0	100	0	100	89.1892	100
08/10/2020	2020-41	100	100	0	100	100	65.6716	100	100	98.7261	100	100	100	100	100	100	100	100	100	100	85.1852	100	0	100	25	100	88.9286	100
15/10/2020	2020-42	100	100	100	0	100	38.3333	100	100	93.0233	100	100	100	100	98.7952	100	100	100	100	100	85.3933	100	0	100	0	99.6795	95.8537	100
22/10/2020	2020-43	100	100	100	0	100	55.8824	100	100	100	100	100	100	100	94.7368	100	100	0	100	100	93.4783	100	10	100	20	98.8636	94.9612	100
29/10/2020	2020-44	100	100	100	0	100	53.5714	100	100	98.0769	100	100	99.3711	100	100	100	100	100	100	100	86.8132	100	6.66667	100	25	100	87.5	100
05/11/2020	2020-45	100	100	100	0	100	72.2222	100	100	0	100	100	100	100	100	100	0	100	100	100	76.4286	100	60	100	0	99.8582	96.7593	100
12/11/2020	2020-46	100	100	100	100	100	52.6316	100	100	100	100	100	97.8261	100	92.1053	100	0	100	100	100	80.198	100	96.5812	100	84.6154	100	96.2791	100
19/11/2020	2020-47	100	100	100	0	100	69.2308	100	100	95.8333	100	100	90.9091	100	100	100	100	100	100	100	93.1818	100	62.2642	100	71.4286	98.7805	94.5946	100
26/11/2020	2020-48	100	100	100	0	100	55.5556	100	0	95.9184	100	100	91.8367	100	98.7013	100	0	100	100	100	81.1881	100	60.6061	100	84.6154	99.7821	84.8315	100
03/12/2020	2020-49	100	100	100	0	100	33.3333	100	0	91.1765	100	100	95	100	100	100	0	100	100	83.871	88.3333	100	54.5455	100	86.2745	99.8172	98.6072	100
10/12/2020	2020-50	100	100	100	0	90.9091	50	100	50	92.2078	100	100	100	100	94.4444	100	100	100	100	75.2437	90.5797	100	42.1053	100	20	99.8008	97.4304	100
17/12/2020	2020-51	100	100	100	100	100	53.3333	100	50	75.4386	100	100	100	100	95.4545	100	100	100	100	69.3816	91.6667	100	85.7143	100	0	99.2874	94.1349	100
24/12/2020	2020-52	100	100	100	100	100	36.8421	100	100	63.3803	100	100	98.7952	100	74.2574	100	0	100	99.1803	68.5049	90.1316	100	94.2149	100	95.2381	99.422	81.8554	100
31/12/2020	2020-53	96.875	100	100	100	99.0654	100	100	100	66.4516	100	100	87.1212	100	71.0526	100	100	100	95.4839	74.1895	83.9572	100	88.1188	100	65	99.3243	80.802	95.9044
07/01/2021	2021-01	45.9605	100	100	100	96.6292	49.1443	100	100	66.6667	100	99.0619	60	100	64.8402	100	6.97674	100	91.2698	69.6246	75.3425	98.4615	93.3333	100	76.1062	99.8512	70.5281	72.4311
14/01/2021	2021-02	29.6099	100	100	100	95.7746	50.6667	100	2.85714	74.4292	100	94.5326	26.25	100	59.5181	100	9.6	100	84.9558	74.6018	74.6594	100	95.8453	100	40	97.1751	72.2444	87.6367
21/01/2021	2021-03	32.6584	100	100	93.75	95.7447	50.4132	100	75	68.4867	100	95.1706	51.046	100	61.8705	100	50.7246	100	80.5	57.7273	76.3693	95.8621	62.3853	100	27.7108	98.6667	77.2052	87.2372
28/01/2021	2021-04	35.076	100	100	92	90.1408	50.6944	100	96.875	62.8495	100	91.0116	15.7576	45	53.2628	100	60.1266	100	72.6457	56.2656	75.3	94.1964	96.1538	100	17.9487	98.7627	74.4378	85.1138
04/02/2021	2021-05	15.5956	100	100	93.7931	91.6667	50	100	80	58.1378	100	85.2247	10.772	47.8261	58.8472	100	57.6779	100	68.0818	57.2906	63.3937	83.7838	93.9759	100	6.6989	96.8586	75.2641	73.0155
11/02/2021	2021-06	18.6454	100	100	83.2636	64.5161	50	100	83.6158	50.3368	100	84.7506	12.4224	42.3077	54.7306	100	92.4901	100	58.631	55.8302	56.4666	75.7493	99.0751	100	32.5	91.8841	68.8501	63.5448
18/02/2021	2021-07	9.34416	100	100	76.4706	66.6667	50.1961	100	73.3686	56.4576	100	80.1907	17.1053	50	55.7576	100	67.2355	100	51.1254	56.0403	46.8245	64.7059	88	100	3.16302	86.7609	68.6942	57.8288
25/02/2021	2021-08	2.79094	100	100	86.5	65.5738	50.1852	100	65	50.3802	100	74.5908	38.0711	30.4348	51.3845	100	60	100	53.6	59.0927	28.9293	65.8059	98.2143	100	26.009	88.6463	62.0146	55.4249
04/03/2021	2021-09	4.33177	100	100	53.1532	66.6667	50.4348	100	91.3333	46.2284	100	75.2003	41.7966	44.4444	48.6919	100	49.0716	100	53.3166	56.2518	23.4428	66.2469	99.7067	100	16.2811	77.3303	60.7129	52.6499
11/03/2021	2021-10	6.86438	100	100	61.5809	82.4176	50	100	74.9636	46.093	100	72.9363	47.2466	70.8333	50.8075	100	86.9489	100	51.8707	53.8569	25.6632	74.8815	99.2771	100	52.043	67.6286	58.4107	51.8452
18/03/2021	2021-11	6.69965	100	60	49.7436	29.5455	50.2742	100	73.9706	45.5763	100	71.5236	34.5146	50	50	100	88.6659	100	47.6478	53.0207	24.7638	65.5148	96.875	100	17.2989	59.5921	49.5605	52.2033
25/03/2021	2021-12	8.28157	100	57.757	55.7496	43.956	50.4399	100	71.7421	44.4444	100	73.0668	16.63	47.7477	52.8571	100	74.0113	100	47.0652	54.6972	24.5791	56.5551	100	100	52.8014	58.9817	48.0868	48.31
01/04/2021	2021-13	6.72361	100	51.8672	53.9823	45.5446	50	100	61.8407	46.9148	100	71.5739	18.9899	100	49.2266	100	70.9877	100	49.6183	53.6251	21.6338	53.553	100	100	54.1085	53.9592	45.207	48.3558
08/04/2021	2021-14	7.49561	100	36.1888	41.5517	46.5909	57.1429	100	49.1184	41.0169	100	70.0171	27.1457	47.2973	52.8552	100	63.9623	100	46.7914	53.6039	26.1743	57.6862	99.9139	100	54.0816	53.8992	49.4737	48.2411
15/04/2021	2021-15	18.393	100	31.3093	28.0922	46.0317	50.2913	100	49.0085	43.0203	100	72.8738	17.0813	46.087	51.6405	100	54.2823	100	46.25	52.5333	27.3343	65.4766	99.3007	100	52.3504	53.9601	52.3994	47.7838
22/04/2021	2021-16	22.7233	100	43.2099	100	45.4545	54.5828	100	49.5935	42.7948	100	69.4721	44.4444	48.0769	51.7689	100	59.0164	100	48.2391	53.2021	27.4377	54.1149	93.1034	100	48.5564	52.0062	48.2519	47.8929
29/04/2021	2021-17	13.5612	100	18.7296	53.8123	44.4444	51.1409	100	48.5549	39.4904	100	72.4801	44.2506	49.1379	50.7346	100	81.9048	40.24	45.4887	55.8255	29.0669	53.3828	63.7681	100	47.7987	52.1809	57.3622	48.6048
06/05/2021	2021-18	17.4538	100	100	50.7042	50.4762	50.0986	100	48.3283	42.1569	100	70.1207	31.5718	49.3671	49.8773	100	62.549	28.5089	46.1017	51.2709	28.2474	59.075	50.1648	100	49.5468	50.0846	57.6782	48.3791
13/05/2021	2021-19	27.9697	100	31.746	39.3512	43.4426	50.4146	100	49.5549	42.9185	44.7883	63.0639	28.2915	57.1429	50.4888	100	69.0323	27.7589	44.1099	51.1256	32.2076	57.3822	50.1672	100	47.027	50.8462	57.9197	48.1067
20/05/2021	2021-20	25.6322	50.5798	9.67742	38.9982	40.2174	50.3165	47.4104	0	42.1991	100	58.361	22.6383	100	50.4832	100	68.616	28.0752	45.283	53.3538	26.7921	52.9032	43.75	100	49.9365	50.9589	49.7346	47.3866
27/05/2021	2021-21	20.2703	51.2955	100	37.6238	38.2353	50.2128	48.9397	0	44.8087	44.0782	60.6501	12.8583	48	50.2102	100	32.1373	27.6929	66.4179	51.5917	30.0889	51.6003	50.9434	100	50.5085	50.6891	48.5552	50.6958
03/06/2021	2021-22	18.7523	49.4596	100	41.4097	53.3333	50	46.4769	14.2599	43.7186	100	58.0454	5.98939	41.6667	51.3625	100	35.9823	26.2227	51.1364	50.2347	33.5805	57.429	50.1367	54.955	54.5794	50.4965	53.4663	43.0362
10/06/2021	2021-23	34.1405	50.8701	60	43.617	31.25	50.1253	44.4964	13.1519	39.6721	47.6891	58.3397	10.9148	47.0588	52.459	100	26.281	26.0809	50.7177	53.594	37.3353	59.0909	50.0359	37.1795	61.9145	49.0196	51.1278	52.5237
17/06/2021	2021-24	36.6048	52.1809	97.7778	28.6245	50	50	44.4535	32.5203	45.1902	100	59.78	11.7221	38.0952	50.5069	100	14.3434	23.4266	55.2381	52.2335	33.3839	53.2338	50.2457	50.5155	54.4355	50.1661	49.4134	53.0967
24/06/2021	2021-25	32.8602	47.534	29.0323	36.1702	50.8772	50.7937	45.4885	50	49.0504	39.6653	59.9044	1.27226	52.5	51.4031	100	17.192	29.0323	51.0345	52.6169	34.1505	42.8571	50.1318	15.894	54.717	49.5798	42.8369	49.2361
01/07/2021	2021-26	36.4118	51.0626	100	67.5	54.0541	52.2892	48.2411	24.0566	42.303	29.3774	58.7643	2.10136	50	47.5893	100	48.0663	29.1391	48.0298	52.962	36.0972	74.0964	50.2732	62.5	50.9804	51.0769	49.5206	47.5316
08/07/2021	2021-27	25.9494	50.6785	46.0227	54.0541	56.383	53.1599	47.9742	48.6034	43.9531	27.9209	59.7736	12.9092	49.0196	52.5969	100	41.8919	30.6163	47.9612	50.9808	38.3081	55.1724	50.2969	26	59.4203	47.9814	47.0851	49.5216
15/07/2021	2021-28	24.302	50.447	49.0566	57.1429	51.7857	50.4092	49.6618	46.2025	44.7473	41.735	60.5968	0	49.7382	50.1796	100	7.94979	32.495	48.2063	54.8283	37.0401	52.4272	50.1963	38.1579	50.8696	49.8551	45.3455	53.8677
22/07/2021	2021-29	26.6918	53.3718	64.4	59.5109	42.2222	50.1134	50.7802	49.5845	46.4245	44.7791	58.8101	18.8453	48.5294	50.944	100	40.264	33.2838	58.1897	50.2228	30.5882	52.5735	48.723	53.9683	46.2462	50.0597	47.537	51.062
29/07/2021	2021-30	24.418	57.3469	59.944	51.9481	47.4074	50.1134	49.8428	50	44.5425	43.2302	62.852	20.212	45.7321	48.2188	100	24.3902	33.2261	53.0526	49.9857	26.9316	51.5759	50.6997	40.8922	50.5995	49.8712	53.1401	48.4205
05/08/2021	2021-31	25.4038	66.2702	100	48.6316	35.4167	50	49.8081	35.6994	44.0506	38.4528	61.9616	8.21643	50.9677	53.3668	100	39.1304	33.2775	52.2613	49.0483	26.0525	43.6409	50.3036	65.8009	47.076	49.9677	52.4333	50.6955
12/08/2021	2021-32	21.498	74.4216	79.5181	69.8752	31.8841	61.3455	50.2837	33.871	40.9749	38.7158	66.6667	14.8532	50.8351	49.9601	100	28.8703	33.3048	52.6316	49.0885	25.9891	34.2672	50.3421	75.8974	52.0392	49.6638	49.863	50.1033
19/08/2021	2021-33	12.3332	89.2899	64.1975	53.2394	35.0877	54.3548	49.6026	24.8295	42.0826	41.6022	66.718	0.338219	49.7809	51.8083	100	34.5455	33.4578	50.2155	50.1843	27.3488	65.6182	50.3024	58.3333	48.2315	49.9511	49.0538	45.2635
26/08/2021	2021-34	21.9493	59.2761	54.2393	60.517	46.9697	53.1046	49.3147	28.0811	41.2861	44.9652	67.7289	0	43.2139	51.5429	100	72.9373	33.3791	50.1887	54.429	18.4104	51.1053	50.1866	57.7396	47.6788	49.7242	53.7838	44.2384
02/09/2021	2021-35	14.4085	54.7698	57.3913	48.4787	44.6809	53.2242	49.095	49.4764	48.5166	40.3102	68.9473	31.8349	0.626959	50.9804	100	58.8068	33.0997	51.083	49.8821	19.3543	52.821	50	65.2015	42.1826	48.2304	54.7445	44.5142
09/09/2021	2021-36	11.9144	54.28	45.5484	47.1951	45.2703	53.5052	49.1463	49.1667	44.0832	40.0867	69.9362	41.7515	0	49.2634	100	11.3014	33.4432	50.4288	48.2818	22.9521	50.1637	50.322	59.2549	41.4508	50.059	50.3385	42.7566
16/09/2021	2021-37	10.3344	54.9579	41.2393	44.6406	64.2857	53.5369	48.7481	47.8754	41.7515	42.2463	69.0576	32.9655	0	50.436	100	20.8824	33.2394	49.3548	48.0836	34.2226	53.2206	50.0906	59.5905	49.1641	47.5243	48.2923	44.4029
23/09/2021	2021-38	8.33825	53.9653	49.1091	52.8249	91.1765	61.0998	49.4683	48.7671	46.66	42.4027	69.1494	38.9925	0	43.0822	100	12.1662	33.6634	48.5135	49.2537	35.4963	53.3417	50	51.0703	46.2173	47.2434	47.163	45.8997
30/09/2021	2021-39	14.0669	52.7807	54.8628	63.745	60.3448	66.4407	49.5226	38.5488	41.7224	41.8812	66.1814	25.3394	0	50.0939	100	21.8321	33.5209	47.2033	46.6222	38.3846	48.7109	50	49.7452	47.6592	49.3628	47.7201	46.8007
07/10/2021	2021-40	10.5863	49.6714	74.4286	42.9568	44.2308	74.7096	49.3645	26.2987	44.2436	43.2754	61.3415	2.99728	0	51.1059	100	28.9076	33.3564	47.5325	46.6835	36.2973	52.5602	50	62.7784	55.0853	49.5521	45.1968	28.9748
14/10/2021	2021-41	12.9712	45.8915	47.7137	50.4225	0	77.5104	49.3603	29.9618	42.1331	43.9707	71.5103	0.25641	0.27248	54.3098	100	38.9394	33.4958	47.0449	48.4447	36.8374	49.3648	50	46.7375	48.7507	49.5442	49.4923	47.6134
21/10/2021	2021-42	12.559	40.2269	100	52.3035	0	81.7631	49.4821	31.5385	39.9408	45.2031	68.4729	2.04918	0.406504	53.3841	100	38.8889	33.432	46.1538	48.5384	32.3433	49.3757	50	44.9344	48.4522	48.9058	50.2912	45.9217
28/10/2021	2021-43	5.08313	40.4512	50.6077	48.2443	0	98.6667	48.791	42.7692	31.2132	45.3511	66.8699	20.2514	0	51.7343	100	39.8929	33.0722	46.6667	49.2573	32.1772	51.8219	50	48.1884	51.3118	47.5238	51.5901	47.1963
04/11/2021	2021-44	2.85691	40.7701	100	48.2143	12.9771	100	48.9643	49.5441	28.3333	44.7563	67.0439	32.0046	0.125156	48.1504	100	31.2169	33.526	45.1542	49.4037	28.6806	54.1333	50.1085	39.7163	49.4456	50.998	48.2759	46.4286
11/11/2021	2021-45	3.50041	55.549	38.5759	49.2877	16.6667	100	48.8143	19.4651	29.9625	44.229	68.0683	30.9478	0	45.9916	100	53.0381	33.1808	44.321	50.3714	23.9675	49.8837	50	25.5034	52.5072	50.7747	47.1689	47.5481
18/11/2021	2021-46	7.58287	53.8793	35.603	53.5172	49.1525	100	49.4695	30.5031	32.2384	43.2398	66.6703	39.953	0.240674	39.7802	100	38.1101	33.1646	43.9001	51.4849	23.7032	55.9022	50	44.9857	47.8198	49.5078	53.7855	44.3832
25/11/2021	2021-47	4.8045	54.4181	45.8456	56.787	20.339	100	49.7492	24.1722	40.5242	43.5216	57.3656	35.4885	1.58416	50.3536	100	29.39	33.5606	47.7346	50.4372	17.412	48.7535	50.0737	19.9413	45.8525	49.9283	49.2587	35.1648
02/12/2021	2021-48	8.52885	52.539	49.2611	52.495	7.03518	100	48.8799	50	62.0413	45.296	59.0984	30.444	32.4451	49.4624	100	41.5493	43.3158	50.4287	52.4894	7.86443	50.1912	50.2863	31.6872	44.5601	49.9459	54.3184	45.3458
09/12/2021	2021-49	7.47842	52.6918	44.351	65.6438	13.6519	100	49.0664	21.8905	50.2455	45.4554	61.002	12.279	46.3383	45.6541	100	54.7993	33.3333	47.9659	52.9647	6.79042	49.1295	48.84	40.8602	47.915	50.4244	49.4144	48.6371
16/12/2021	2021-50	5.07738	55.3455	49.5186	70.4878	15.6627	100	32.5859	31.25	49.0823	46.0175	62.6277	26.9011	6.28717	51.404	100	24.7016	29.2893	48.298	55.289	6.19847	48.5407	50	48.6188	47.0109	49.0166	50.7645	47.2779
23/12/2021	2021-51	8.0181	53.9292	100	59.5385	8.40336	100	48.4761	31.794	50.7772	44.8543	70.1788	17.963	32.3446	28.4468	100	47.0588	28.8191	44.2336	52.3235	7.16132	51.3297	50	51.1811	49.1189	43.2059	52.0268	47.6864
30/12/2021	2021-52	10.8947	56.0395	47.048	48.445	5.52995	100	49.0902	17.9487	28.52	46.1824	65.1278	5.64578	100	59.7546	100	23.6227	42.5858	35.7282	50.189	7.99839	46.7742	50.0544	38.0623	46.4548	41.4518	47.9608	43.805
06/01/2022	2022-01	7.27355	100	46.8511	48.293	21.1401	100	48.433	10.712	4.49036	45.5987	66.1579	4.97561	100	80.5889	100	100	49.9661	32.8431	50.6407	5.80359	41.1677	50.2207	35.3565	53.8532	46.9361	47.0635	46.6205
13/01/2022	2022-02	4.84568	100	47.4796	55.8029	16.4706	100	48.8614	13.3758	2.58178	46.0071	58.9319	10.3004	100	54.797	100	17.739	50.1808	27.2462	51.2902	9.49038	36.5719	50.094	23.4277	55.2999	48.3055	47.0761	46.4843
20/01/2022	2022-03	2.80334	100	67.4147	39.6361	6.46259	100	48.7969	15.0168	3.15381	43.9239	60.5127	21.0605	100	86.4198	100	23.9566	44.822	35.0998	50.3709	21.3592	33.9842	50.3388	21.9348	53.1141	46.6611	49.0677	62.3483
27/01/2022	2022-04	3.13455	100	57.9668	42.3507	5.4902	100	48.634	14.849	3.09621	44.7966	61.7177	5.30165	100	14.7605	100	42.6335	45.3678	34.5345	49.6687	23.0552	33.5967	50.2397	27.3298	48.6352	48.6013	50.7713	44.2322
03/02/2022	2022-05	4.49079	100	40.8374	46.4014	9.67742	100	49.0734	71.4286	4.15835	45.1314	64.9169	17.6298	100	53.0264	100	59.7325	49.0688	35.8444	51.5344	24.1762	34.7454	50.0984	29.768	50.9517	47.5136	49.6183	45.4636
10/02/2022	2022-06	6.43384	100	33.057	46.8397	38.9831	100	49.3165	9.04393	3.32136	44.2981	57.3582	37.1166	100	45.8198	100	69.2903	50.1387	32.4473	50.296	22.5818	35.1391	50.0917	27.1231	53.1835	48.385	55.1904	45.6983
17/02/2022	2022-07	5.48061	100	22.1614	41.698	13.4503	100	49.462	23.3618	6.21323	43.722	62.4925	52.9278	100	50	100	43.6813	49.6711	45.3302	49.2199	25.6223	38.52	50.1037	22.9796	51.3361	48.1376	51.9126	46.8114
24/02/2022	2022-08	6.44887	100	22.9375	36.2767	8.69565	100	49.1243	11.6193	4.42969	47.3877	63.6594	66.6258	0	49.9547	100	26.1468	47.093	32.9892	48.9555	27.1662	32.8808	50.0566	26.4305	49.2748	48.2045	54.8404	46.3945
03/03/2022	2022-09	5.1303	100	20.785	46.25	15.5738	100	48.801	17.9742	6.66385	46.7515	61.6781	15.0685	0	47.6987	100	42.1646	33.7416	31.381	49.205	21.8279	34.9051	50.101	18.3525	46.4862	50.1321	51.998	48.0891
10/03/2022	2022-10	3.42922	100	23.1023	49.5575	11.3043	100	49.0896	32.7747	9.51364	46.5715	62.0435	7.43802	0	50.9333	100	35.6994	50	36.224	49.4062	18.9512	35.1637	50.1037	24.6442	48.4079	49.4978	53.3178	45.7347
17/03/2022	2022-11	4.1386	100	29.0789	39.9804	17.2414	100	49.3486	7.6302	12.6788	46.2038	61.4694	41.1263	100	52.4762	100	43.3555	49.8982	32.7112	48.048	15.976	36.6869	50	60.9977	49.6724	50.0484	53.6718	45.486
24/03/2022	2022-12	4.90714	100	18.5549	55.062	32.4786	100	49.252	22.8245	15.6397	45.9382	55.6099	42.2667	0	49.6449	100	27.0181	44.061	36.2766	48.3472	16.479	31.0811	50.138	55.969	49.7647	50	48.222	43.1309
31/03/2022	2022-13	4.45793	100	15.2542	48.0691	14.1762	100	49.2208	18.7706	12.0949	45.0632	56.3818	45.1199	0	47.7556	100	34.5161	34.9541	44.3543	46.5333	2.80991	40.8516	50	48.5294	46.6019	50.6828	54.7504	45.195
07/04/2022	2022-14	7.85638	100	14.1732	47.7567	6.22407	100	49.4558	29.5282	25.3381	44.6678	57.3866	42.2222	0	49.4752	100	16.0279	49.919	41.4033	48.6731	2.9784	57.1429	50.1385	45.8418	50.1098	50.1191	50.0838	44.3425
14/04/2022	2022-15	9.63556	100	16.2896	39.5722	4.92958	100	49.3833	35.7631	27.4419	46.3985	58.4667	39.6135	0	49.938	100	9.39086	49.8305	48.4719	47.8481	3.4504	57.619	50.0452	42.5587	46.5623	48.6314	45.9675	43.5099
21/04/2022	2022-16	10.9253	100	27.1255	42.8125	1.33333	100	49.3766	39.7436	41.8014	45.8291	61.9233	43.222	0	55.7635	100	11.2738	49.8141	38.0345	46.4807	3.35846	53.3708	50	37.0833	46.8296	50.4	51.3796	41.8239
28/04/2022	2022-17	13.1957	100	100	55.1789	0	100	49.2445	19	42.5946	47.099	58.795	47.9452	6.49351	51.5068	100	100	57.4013	44.8809	46.6929	3.01193	59.5142	50.0461	58.9744	46.3758	66.167	55.4962	44.2337
05/05/2022	2022-18	11.6873	100	100	51.0055	0	100	49.5714	21.1302	41.498	47.1249	57.4602	22.0149	0	49.2958	100	100	0	37.66	50.7906	3.97759	46.1165	50	41.0112	45.4647	67.6056	53.1482	45.4331
12/05/2022	2022-19	12.891	100	21.267	38.9045	0	100	50.7129	42.7386	43.9898	46.9752	56.7852	4.14508	0	45.0313	100	26.5092	0	47.0286	48.3359	3.70129	58.1818	50	31.6239	42.8144	69.3498	51.9661	43.5103
19/05/2022	2022-20	17.5912	100	100	41.2811	0	100	50.043	37.8685	42.9585	46.7751	57.195	4.23729	0	50.5039	100	0	0	34.4159	45.3782	4.45145	53.1792	50.0943	31.8182	48.1221	70.4762	49.1998	44.0571
26/05/2022	2022-21	18.2163	100	18.1818	50.8443	0	100	50	38.9522	32.5702	47.1289	60.523	6.38298	0	50.455	100	100	0	47.3479	45.2668	4.0683	53.1469	50.0874	35.6481	49.4253	64.7059	49.8495	43.9276
02/06/2022	2022-22	17.9856	100	100	39.6907	0	100	50.6807	40.4814	22.3735	46.1373	61.6992	4.0293	0	53.3546	100	48.3974	0	45.7482	45.6485	4.80802	47.7273	50.3185	33.6066	48.7633	68.5393	54.6549	43.75
09/06/2022	2022-23	15.7234	100	13.2075	51.8229	0	100	48.7841	37.7778	14.0888	45.6164	60.5152	20.5298	43.3884	46.384	100	100	0	40.7511	46.7416	4.18133	75.6098	50	31.8519	47.138	71.2766	50.757	42.6984
16/06/2022	2022-24	12.1796	100	100	41.6667	0	100	49.4266	49.4071	12.6132	42.1624	68.6941	46.9613	50	52.3118	100	100	0	55.9116	45.5013	5.37939	40.4494	50.1333	39.738	44.6043	68.3983	51.4534	45
23/06/2022	2022-25	11.3314	100	100	51.2262	0	100	50.2609	14.511	12.4882	45.726	69.2422	45.5257	80.1887	51.3565	100	9.71564	0	55.5754	47.247	4.86666	58.9286	50	55.6391	46.6552	64.8379	52.7317	42.1724
30/06/2022	2022-26	10.2534	100	20	69.6491	0	100	49.247	24.9249	9.30878	46.795	61.0569	45	38.9313	50.229	100	11.1111	0	56.6722	46.02	4.7765	38.1443	50	30.1653	47.5	64.2726	52.9291	40.0747
07/07/2022	2022-27	8.93189	100	100	59.2366	0	100	50.1143	20.8122	10.0318	46.0043	57.4417	45.7766	41.0853	50.7416	100	100	0	54.5932	45.2593	4.38765	46.8153	50	43.7681	48.5075	63.8681	54.1992	44.1119
14/07/2022	2022-28	9.4462	100	40.678	55.7272	0	100	52.6813	49.2228	7.40818	43.4061	56.847	45.6161	38.9286	45.7691	100	100	0	54.3379	46.4086	6.47601	37.7358	50	54.5113	50.1451	62.9586	58.8842	44.6133
21/07/2022	2022-29	8.6918	100	100	53.3714	0	100	51.9827	48.7342	8.63549	44.0275	56.5929	45.2736	55.0523	47.563	100	100	0	51.0753	46.1538	8.02558	48.7013	50	42.5795	48.0956	60.0242	57.202	42.4899
28/07/2022	2022-30	11.6114	100	100	52.4103	0	100	49.1039	38.0282	7.18954	45.1387	55.791	39.4969	49.6599	47.6364	100	72.2096	0	53.695	45.5294	8.81871	49.7592	50	60.1148	50.0289	65.4337	57.4267	41.6561
04/08/2022	2022-31	15.0089	100	100	34	0	100	47.8145	9.90338	8.05983	44.0403	55.721	35.4244	55.477	48.8479	100	100	0	50.8706	45.9196	9.63237	51.1327	50	54.3321	51.2513	63.7011	59.3589	41.9022
11/08/2022	2022-32	14.1143	100	22.3242	51.0667	0	100	48.4268	47.0339	8.51166	44.0174	53.9993	39.1144	51.7134	48.4222	100	67.2886	0	50.6584	45.8351	11.7061	51.7943	50	53.578	47.8421	64.0288	59.1716	42.2438
18/08/2022	2022-33	15.491	100	100	54.1958	0	100	50.8517	46.648	5.13423	45.0712	53.47	21.9697	0	49.0832	100	57.1203	0	49.6753	45.3052	14.6397	52.5102	50	39.4834	49.3617	63.9123	55.7507	42.5174
25/08/2022	2022-34	14.8079	100	100	45.9843	0	100	49.3897	30.2281	6.18052	46.3679	51.9345	2.83019	100	49.5597	100	47.9827	0	35.1993	45.3282	15.3462	54.8742	50	32.0273	47.9943	60.3376	58.0456	41.4615
01/09/2022	2022-35	15.6137	100	100	47.4126	0	100	48.122	29.8137	7.07775	47.566	51.374	25.801	100	49.6212	100	44.6467	0	34.8527	44.807	20.5157	57.2043	50	41.4692	45.9259	60.5263	57.5717	45.0398
08/09/2022	2022-36	11.9264	100	11.7021	52.7638	0	100	49.3284	34.9169	4.85133	46.2509	48.4702	27.504	100	49.5726	100	48.9238	0	49.5906	45.7586	26.7218	49.8982	50	47.0779	49.1329	71.4072	52.568	43.4397
15/09/2022	2022-37	11.6064	100	100	56.5485	0	100	49.4306	44.4444	5.74713	46.1335	50.3996	21.558	100	49.8501	100	69.34	0	48.9519	46.611	40.4339	50.3864	50	33.5484	47.7733	71.481	55.8844	44.4444
22/09/2022	2022-38	11.1813	57.0828	6.81818	40.866	0	100	49.6382	28.8591	3.38983	47.0106	50.3421	44.8845	100	49.7911	100	36.7473	0	49.3644	45.4624	47.3988	44.0208	50	43.8503	50.996	69.3419	52.7891	42.1972
29/09/2022	2022-39	11.5065	56.5725	100	55.5556	0	100	49.1092	35.9155	5.36155	45.9666	49.9631	40.9722	100	48.2456	100	55.3945	0	50.0986	44.7431	48.5788	56.2295	50	33.8028	48.5876	64.3819	49.473	40.8997
06/10/2022	2022-40	56.9972	56.8981	36.3014	40.2116	0	100	49.5821	61.0108	3.43335	46.409	48.8163	42.2893	100	48.9056	100	45.1878	0	51.2173	45.0447	49.2386	56.1189	50	26.7148	52.1845	61.0315	54.3356	41.8714
13/10/2022	2022-41	54.8942	57.774	100	61.3483	0	100	50.2427	27.381	3.90051	46.4979	50.2421	44.3773	100	49.787	100	39.5364	0	51.259	46.5237	53.1148	54.8023	50	39.2344	46.4789	62.1767	57.2806	43.9315
20/10/2022	2022-42	53.6229	61.0277	30.8943	60.179	0	100	49.7716	0	100	45.9751	52.2288	44.8095	100	50.2363	100	43.8326	0	51.9263	45.5218	49.3506	45.5285	50	54.9296	50.1577	61.5183	58.7987	46.1653
27/10/2022	2022-43	55.0623	64.0964	0	51.9849	0	100	49.9777	0	100	46.9258	55.639	42.4419	100	50.1117	100	100	0	51.0092	45.7307	44.7761	62.7692	50	52.0548	48.0769	62.9562	60.2965	45.1468
03/11/2022	2022-44	55.4344	57.5926	0	66.5385	0	100	50.0177	0	100	46.3344	53.2979	42.73	100	43.1798	100	33.5472	48.9796	52.4262	47.1422	45.5611	48.6239	50.1639	12.5874	53.6232	64.6617	53.8622	45.2485
10/11/2022	2022-45	58.8931	60.7646	0	69.8842	0	100	50.7412	0	100	45.8512	49.2951	45.7592	100	50.181	100	51.0176	49.6644	53.5975	45.3023	46.4107	63.4146	50	47.9675	83.1933	60.2532	55.8972	42.5043
17/11/2022	2022-46	59.6204	64.1473	0	31.203	0	100	50.7084	0	100	43.8802	46.9689	43.6605	100	46.1078	100	16.4167	49.7409	52.9335	44.9	44.2589	46.8085	50	23.0769	89.7436	61.0994	55.2163	42.899
24/11/2022	2022-47	55.6202	58.806	0	100	0	100	50.0411	0	100	46.1594	49.701	45.2894	100	48.4188	100	100	49.6732	50.6276	43.7675	53.3505	56.6929	50	88.4615	100	61.8182	59.2363	44.2679
01/12/2022	2022-48	58.1058	62.3987	0	42.8246	0	100	48.3295	0	18.7263	49.5686	51.4488	43.8017	100	47.4214	100	8.88575	10.1852	55.1802	44.9335	48.1216	41.3793	50.2778	11.811	60.8696	65.2389	58.4859	45.0916
08/12/2022	2022-49	55.2792	63.6242	0	100	0	100	49.0183	0	9.41884	46.5977	44.7366	43.9734	100	49.3861	100	20.5797	47.0149	48.7578	44.0344	47.4097	50.6494	50.3979	44.1441	50.9434	57.6349	55.8106	45.9574
15/12/2022	2022-50	59.189	58.5784	0	13.5338	0	100	49.9137	0	12.3699	46.3535	44.9608	46.9894	100	48.7204	100	8.37521	48.5149	52.2581	43.5551	33.5512	44.0909	50	60.9375	45.0549	67.5325	59.1957	47.324
22/12/2022	2022-51	59.9955	57.7023	0	69.2053	0	100	48.8268	0	10.8684	46.3109	42.7909	47.2995	100	46.9194	100	5.13514	49.1329	52.0958	43.2477	22.2222	58.7065	50	31.8584	49.4624	69.3527	60.2223	49.2641
29/12/2022	2022-52	58.5567	66.879	0	35.5191	0	100	49.498	0	25.2882	46.5223	45.4163	48.1259	100	48.0485	100	0	0	52.2282	44.2665	23.0404	34.9515	50	40	46.1538	77.3707	51.6221	46.6139
05/01/2023	2023-01	60.0155	61.3782	0	100	0	100	48.9256	0	48.01	41.6638	45.5975	48.3333	100	45.3907	100	0	48.6486	52.4106	43.8985	32.5137	54.0698	50	22.3077	50	67.957	52.6976	48.4759
12/01/2023	2023-02	59.7719	62.1868	0	100	0	100	49.0861	0	46.5565	43.9637	46.1976	48.4108	100	45.3725	100	0	50	49.3088	44.2513	33.0189	49.6454	50	42.8571	47.1429	69.4268	58.9625	54.5615
19/01/2023	2023-03	61.9718	64.624	0	24.8899	0	100	49.2866	0	49.7608	48.8235	44.9748	48.0363	100	48.2353	100	0	49.4118	50.303	45.3627	13.4752	53.6082	50	28.9216	56.4103	68.0233	57.877	52.017
26/01/2023	2023-04	61.9869	57.9096	0	100	0	100	51.2103	0	48.2315	45.45	44.8673	48.3395	100	49.0272	100	0	50.4202	49.6894	45.3099	8.94309	51.4019	50	29.4118	48.5075	65.5405	56.946	48.8479
02/02/2023	2023-05	59.4777	54.0351	0	100	0	100	51.1521	0	50.9375	51.123	47.5843	47.0711	100	44.9102	100	0	61.9048	50.9054	44.107	11.3043	48.3553	50	66.129	52.1531	77.3481	57.3021	54.3478
09/02/2023	2023-06	58.6154	61.0219	0	18.3099	0	100	50.8235	0	52.2436	48.518	49.7596	49.0028	100	48.0249	100	0	50	50.3055	42.5532	2.10526	49.8024	50	22.5962	44.9704	74.5342	59.0799	49.9499
16/02/2023	2023-07	58.4685	56.6303	0	100	0	100	49.5806	0	54.6154	47.3274	52.4967	45.3846	100	48.1553	100	0	50	49.187	42.1262	3.79747	43.9636	50	64.4231	51.0638	69.6552	60.9393	48.2456
23/02/2023	2023-08	58.4662	60.0225	0	100	0	100	45.2017	0	61.4786	47.1517	57.9293	42.4051	100	50	100	0	50	50.3043	42.6549	11.6279	47.6603	50	43.3333	51.8072	62.8141	61.7949	41.9414
02/03/2023	2023-09	57.7221	60.9125	0	100	0	100	47.2959	0	57.4297	52.8571	59.4632	0	100	48.917	100	0	50	51.4961	38.5499	2.98507	51.3944	50	41.5254	46.25	63.7838	59.3707	42.7861
09/03/2023	2023-10	58.5931	65.0741	0	0	0	100	47.5177	0	58.6047	48.4874	62.0368	0	100	48.9392	100	0	50	52.5191	39.4355	0	49.7027	50	22.7273	41.1765	50	60.4839	38.6087
16/03/2023	2023-11	55.246	65.618	0	0	0	100	46.7963	0	52.9762	49.0754	66.7623	0	100	49.6377	100	0	50	50.8527	42.1905	0	56.2743	50	24.4275	56.1404	50.2564	67.1028	47.5728
23/03/2023	2023-12	57.5913	92.6702	0	0	0	100	46.224	0	60.7843	47.6507	69.8204	0	100	44.5067	100	0	0	48.6425	44.1815	0	59.2593	50	8.58586	57.1429	50	64.2857	60.262
30/03/2023	2023-13	100	0	0	0	0	24.4992	0	0	47.1132	41.9223	0	100	7.38636	100	0	0	0	100	0	80.6723	0	46.1538	0	0	80	16.6667	60

## Sheet: Table4_N_cases_deaths
Day	New_cases																											New_deaths
	Austria	Belgium	Bulgaria	Croatia	Cyprus	Czechia	Denmark	Estonia	Finland	France	Germany	Greece	Iceland	Ireland	Italy	Latvia	Lithuania	Luxembourg	Netherlands	Norway	Poland	Portugal	Romania	Slovakia	Slovenia	Spain	Sweden	Austria	Belgium	Bulgaria	Croatia	Cyprus	Czechia	Denmark	Estonia	Finland	France	Germany	Greece	Iceland	Ireland	Italy	Latvia	Lithuania	Luxembourg	Netherlands	Norway	Poland	Portugal
2020-01-03	0	0	0	0	0	0	0	0	0	0	0	0	0	0	0	0	0	0	0	0	0	0	0	0	0	0	0	0	0	0	0	0	0	0	0	0	0	0	0	0	0	0	0	0	0	0	0	0	0
2020-01-04	0	0	0	0	0	0	0	0	1	0	1	0	0	0	0	0	0	0	0	0	0	0	0	0	0	0	0	0	0	0	0	0	0	0	0	0	0	0	0	0	0	0	0	0	0	0	0	0	0
2020-01-05	0	0	0	0	0	0	0	0	0	0	0	0	0	0	0	0	0	0	0	0	0	0	0	0	0	0	0	0	0	0	0	0	0	0	0	0	0	0	0	0	0	0	0	0	0	0	0	0	0
2020-01-06	0	0	0	0	0	0	0	0	0	0	0	0	0	0	0	0	0	0	0	0	0	0	0	0	0	0	0	0	0	0	0	0	0	0	0	0	0	0	0	0	0	0	0	0	0	0	0	0	0
2020-01-07	0	0	0	0	0	0	0	0	0	0	0	0	0	0	0	0	0	0	0	0	0	0	0	0	0	0	0	0	0	0	0	0	0	0	0	0	0	0	0	0	0	0	0	0	0	0	0	0	0
2020-01-08	0	0	0	0	0	0	0	0	0	0	0	0	0	0	0	0	0	0	0	0	0	0	0	0	0	0	0	0	0	0	0	0	0	0	0	0	0	0	0	0	0	0	0	0	0	0	0	0	0
2020-01-09	0	0	0	0	0	0	0	0	1	0	0	0	0	0	0	0	0	0	0	0	0	0	0	0	0	0	0	0	0	0	0	0	0	0	0	0	0	0	0	0	0	0	0	0	0	0	0	0	0
2020-01-10	0	0	0	0	0	0	0	0	0	0	0	0	0	0	0	0	0	0	0	0	0	0	0	0	0	0	0	0	0	0	0	0	0	0	0	0	0	0	0	0	0	0	0	0	0	0	0	0	0
2020-01-11	0	0	0	0	0	0	0	0	0	0	0	0	0	0	0	0	0	0	0	0	0	0	0	0	0	1	0	0	0	0	0	0	0	0	0	0	0	0	0	0	0	0	0	0	0	0	0	0	0
2020-01-12	0	0	0	0	0	0	0	0	0	0	0	0	0	0	0	0	0	0	0	0	0	0	0	0	0	1	0	0	0	0	0	0	0	0	0	0	0	0	0	0	0	0	0	0	0	0	0	0	0
2020-01-13	0	0	0	0	0	0	0	0	0	0	0	0	0	0	0	0	0	0	0	0	0	0	0	0	0	0	0	0	0	0	0	0	0	0	0	0	0	0	0	0	0	0	0	0	0	0	0	0	0
2020-01-14	0	0	0	0	0	0	0	0	0	0	0	0	0	0	0	0	0	0	0	0	0	0	0	0	0	1	0	0	0	0	0	0	0	0	0	0	0	0	0	0	0	0	0	0	0	0	0	0	0
2020-01-15	0	0	0	0	0	0	0	0	0	0	0	0	0	0	0	0	0	0	0	0	0	0	0	0	0	0	0	0	0	0	0	0	0	0	0	0	0	0	0	0	0	0	0	0	0	0	0	0	0
2020-01-16	0	0	0	0	0	0	0	0	0	0	0	0	0	0	0	0	0	0	0	0	0	0	0	0	0	0	0	0	0	0	0	0	0	0	0	0	0	0	0	0	0	0	0	0	0	0	0	0	0
2020-01-17	0	0	0	0	0	0	0	0	0	0	0	0	0	0	0	0	0	0	0	0	0	0	0	0	0	0	0	0	0	0	0	0	0	0	0	0	0	0	0	0	0	0	0	0	0	0	0	0	0
2020-01-18	0	0	0	0	0	0	0	0	0	0	0	0	0	0	0	0	0	0	0	0	0	0	0	0	0	0	0	0	0	0	0	0	0	0	0	0	0	0	0	0	0	0	0	0	0	0	0	0	0
2020-01-19	0	0	0	0	0	0	0	0	0	0	0	0	0	0	0	0	0	0	0	0	0	0	0	0	0	0	0	0	0	0	0	0	0	0	0	0	0	0	0	0	0	0	0	0	0	0	0	0	0
2020-01-20	0	0	0	0	0	0	0	0	0	0	0	0	0	0	0	0	0	0	0	0	0	0	0	0	0	1	0	0	0	0	0	0	0	0	0	0	0	0	0	0	0	0	0	0	0	0	0	0	0
2020-01-21	0	0	0	0	0	0	0	0	0	0	0	0	0	0	0	0	0	0	0	0	0	0	0	0	0	0	0	0	0	0	0	0	0	0	0	0	0	0	0	0	0	0	0	0	0	0	0	0	0
2020-01-22	0	0	0	0	0	0	0	0	0	0	0	0	0	0	0	0	0	0	0	0	0	0	0	0	0	0	0	0	0	0	0	0	0	0	0	0	0	0	0	0	0	0	0	0	0	0	0	0	0
2020-01-23	0	0	0	0	0	0	0	0	0	0	0	0	0	0	0	0	0	0	0	0	0	0	0	0	0	1	0	0	0	0	0	0	0	0	0	0	0	0	0	0	0	0	0	0	0	0	0	0	0
2020-01-24	0	0	0	0	0	0	0	0	0	3	1	0	0	0	0	0	0	0	0	0	0	0	0	0	0	0	0	0	0	0	0	0	0	0	0	0	0	0	0	0	0	0	0	0	0	0	0	0	0
2020-01-25	0	0	0	0	0	0	0	0	0	0	0	0	0	0	0	0	0	0	0	0	0	0	0	0	0	0	0	0	0	0	0	0	0	0	0	0	0	0	0	0	0	0	0	0	0	0	0	0	0
2020-01-26	0	0	0	0	0	0	0	0	0	0	0	0	0	0	0	0	0	0	0	0	0	0	0	0	0	0	0	0	0	0	0	0	0	0	0	0	0	0	0	0	0	0	0	0	0	0	0	0	0
2020-01-27	0	0	0	0	0	0	0	0	0	0	0	0	0	0	0	0	0	0	0	0	0	0	0	0	0	0	0	0	0	0	0	0	0	0	0	0	0	0	0	0	0	0	0	0	0	0	0	0	0
2020-01-28	0	0	0	0	0	0	0	0	0	0	0	0	0	0	0	0	0	0	0	0	0	0	0	0	0	0	0	0	0	0	0	0	0	0	0	0	0	0	0	0	0	0	0	0	0	0	0	0	0
2020-01-29	0	0	0	0	0	0	0	0	-1	1	2	0	0	0	2	0	0	0	0	0	0	0	0	0	0	0	0	0	0	0	0	0	0	0	0	0	0	0	0	0	0	0	0	0	0	0	0	0	0
2020-01-30	0	0	0	0	0	0	0	0	0	1	2	0	0	0	0	0	0	0	0	0	0	0	0	0	0	0	0	0	0	0	0	0	0	0	0	0	0	0	0	0	0	0	0	0	0	0	0	0	0
2020-01-31	0	0	0	0	0	0	0	0	0	1	0	0	0	0	1	0	0	0	0	0	0	0	0	0	0	0	1	0	0	0	0	0	0	0	0	0	0	0	0	0	0	0	0	0	0	0	0	0	0
2020-02-01	0	0	0	0	0	0	0	0	0	0	4	0	0	0	0	0	0	0	0	0	0	0	0	0	0	0	0	0	0	0	0	0	0	0	0	0	0	0	0	0	0	0	0	0	0	0	0	0	0
2020-02-02	0	0	0	0	0	0	0	0	0	0	1	0	0	0	0	0	0	0	0	0	0	0	0	0	0	1	0	0	0	0	0	0	0	0	0	0	0	0	0	0	0	0	0	0	0	0	0	0	0
2020-02-03	0	0	0	0	0	0	0	0	0	0	0	0	0	0	0	0	0	0	0	0	0	0	0	0	0	0	0	0	0	0	0	0	0	0	0	0	0	0	0	0	0	0	0	0	0	0	0	0	0
2020-02-04	0	1	0	0	0	0	0	0	0	0	1	0	0	0	0	0	0	0	0	0	0	0	0	0	0	0	0	0	0	0	0	0	0	0	0	0	0	0	0	0	0	0	0	0	0	0	0	0	0
2020-02-05	0	0	0	0	0	0	0	0	0	0	4	0	0	0	0	0	0	0	0	0	0	0	0	0	0	0	0	0	0	0	0	0	0	0	0	0	0	0	0	0	0	0	0	0	0	0	0	0	0
2020-02-06	0	0	0	0	0	0	0	0	0	0	2	0	0	0	0	0	0	0	0	0	0	0	0	0	0	0	0	0	0	0	0	0	0	0	0	0	0	0	0	0	0	0	0	0	0	0	0	0	0
2020-02-07	0	0	0	0	0	0	0	0	0	0	1	0	0	0	0	0	0	0	0	0	0	0	0	0	0	0	0	0	0	0	0	0	0	0	0	0	0	0	0	0	0	0	0	0	0	0	0	0	0
2020-02-08	0	0	0	0	0	0	0	0	0	5	1	0	0	0	0	0	0	0	0	0	0	0	0	0	0	0	0	0	0	0	0	0	0	0	0	0	0	0	0	0	0	0	0	0	0	0	0	0	0
2020-02-09	0	0	0	0	0	0	0	0	0	0	0	0	0	0	0	0	0	0	0	0	0	0	0	0	0	0	0	0	0	0	0	0	0	0	0	0	0	0	0	0	0	0	0	0	0	0	0	0	0
2020-02-10	0	0	0	0	0	0	0	0	0	0	0	0	0	0	0	0	0	0	0	0	0	0	0	0	0	0	0	0	0	0	0	0	0	0	0	0	0	0	0	0	0	0	0	0	0	0	0	0	0
2020-02-11	0	0	0	0	0	0	0	0	0	0	1	0	0	0	0	0	0	0	0	0	0	0	0	0	0	1	0	0	0	0	0	0	0	0	0	0	0	0	0	0	0	0	0	0	0	0	0	0	0
2020-02-12	0	0	0	0	0	0	0	0	1	0	2	0	0	0	0	0	0	0	0	0	0	0	0	0	0	0	0	0	0	0	0	0	0	0	0	0	0	0	0	0	0	0	0	0	0	0	0	0	0
2020-02-13	0	0	0	0	0	0	0	0	0	0	1	0	0	0	0	0	0	0	0	0	0	0	0	0	0	0	0	0	0	0	0	0	0	0	0	0	0	0	0	0	0	0	0	0	0	0	0	0	0
2020-02-14	0	0	0	0	0	0	0	0	0	0	0	0	0	0	0	0	0	0	0	0	0	0	0	0	0	3	0	0	0	0	0	0	0	0	0	0	0	0	0	0	0	0	0	0	0	0	0	0	0
2020-02-15	0	0	0	0	0	0	0	0	0	0	0	0	0	0	0	0	0	0	0	0	0	0	0	0	0	0	0	0	0	0	0	0	0	0	0	0	1	0	0	0	0	0	0	0	0	0	0	0	0
2020-02-16	0	0	0	0	0	0	0	0	0	0	1	0	0	0	0	0	0	0	0	0	0	0	0	0	0	0	0	0	0	0	0	0	0	0	0	0	0	0	0	0	0	0	0	0	0	0	0	0	0
2020-02-17	0	0	0	0	0	0	0	0	0	1	0	0	0	0	0	0	0	0	0	0	0	0	0	0	0	0	0	0	0	0	0	0	0	0	0	0	0	0	0	0	0	0	0	0	0	0	0	0	0
2020-02-18	0	0	0	0	0	0	0	0	0	0	2	0	0	0	0	0	0	0	0	0	0	0	0	0	0	0	0	0	0	0	0	0	0	0	0	0	0	0	0	0	0	0	0	0	0	0	0	0	0
2020-02-19	0	0	0	0	0	0	0	0	0	0	1	0	0	0	0	0	0	0	0	0	0	0	0	0	0	0	0	0	0	0	0	0	0	0	0	0	0	0	0	0	0	0	0	0	0	0	0	0	0
2020-02-20	0	0	0	0	0	0	0	0	0	0	1	0	0	0	0	0	0	0	0	1	0	0	0	0	0	0	0	0	0	0	0	0	0	0	0	0	0	0	0	0	0	0	0	0	0	0	0	0	0
2020-02-21	0	0	0	0	0	0	0	0	0	0	2	0	0	0	0	0	0	0	0	0	0	0	0	0	0	0	0	0	0	0	0	0	0	0	0	0	0	1	0	0	0	0	0	0	0	0	0	0	0
2020-02-22	0	0	0	0	0	0	0	0	0	0	0	0	0	0	14	0	0	0	0	0	0	0	0	0	0	0	0	0	0	0	0	0	0	0	0	0	0	0	0	0	0	0	0	0	0	0	0	0	0
2020-02-23	0	0	0	0	0	0	0	0	0	0	0	0	0	0	62	0	0	0	0	0	0	0	0	0	0	1	0	0	0	0	0	0	0	0	0	0	0	0	0	0	0	2	0	0	0	0	0	0	0
2020-02-24	0	0	0	0	0	0	0	0	1	0	0	0	0	0	53	0	0	0	0	0	0	0	0	0	0	1	0	0	0	0	0	0	0	0	0	0	0	0	0	0	0	1	0	0	0	0	0	0	0
2020-02-25	0	0	0	1	0	0	0	0	0	0	1	0	0	0	97	0	0	0	0	0	0	0	0	0	0	2	0	0	0	0	0	0	0	0	0	0	0	0	0	0	0	4	0	0	0	0	0	0	0
2020-02-26	1	0	0	0	0	0	0	0	0	2	3	0	0	0	93	0	0	0	0	0	0	0	1	0	0	2	0	0	0	0	0	0	0	0	0	0	0	0	0	0	0	3	0	0	0	0	0	0	0
2020-02-27	0	0	0	2	0	0	1	1	1	3	8	1	0	0	78	0	0	0	0	3	0	0	0	0	0	1	0	0	0	0	0	0	0	0	0	0	1	0	0	0	0	2	0	0	0	0	0	0	0
2020-02-28	0	0	0	0	0	0	0	0	0	21	24	2	0	0	250	0	1	0	1	2	0	0	2	0	0	7	1	0	0	0	0	0	0	0	0	0	0	0	0	0	0	5	0	0	0	0	0	0	0
2020-02-29	2	0	0	2	0	0	0	0	1	19	45	1	1	0	238	0	0	0	0	9	0	0	1	0	0	23	1	0	0	0	0	0	0	0	0	0	0	0	0	0	0	4	0	0	0	0	0	0	0
2020-03-01	4	0	0	1	0	0	2	0	3	43	23	1	0	1	240	0	0	0	1	6	0	0	0	0	0	23	8	0	0	0	0	0	0	0	0	0	0	0	0	0	0	8	0	0	0	0	0	0	0
2020-03-02	1	0	0	1	0	3	1	0	1	23	35	2	0	0	566	1	0	1	3	10	0	2	0	0	0	19	3	0	0	0	0	0	0	0	0	0	0	0	0	0	0	5	0	0	0	0	0	0	0
2020-03-03	4	18	0	0	0	0	0	1	1	48	43	0	3	0	342	0	0	0	5	12	0	0	0	0	0	37	0	0	0	0	0	0	0	0	0	0	1	0	0	0	0	18	0	0	0	0	0	0	0
2020-03-04	5	19	0	2	0	2	2	0	0	38	84	1	6	0	466	0	0	0	4	31	1	2	2	0	1	72	5	0	0	0	0	0	0	0	0	0	1	0	0	0	1	27	0	0	0	0	0	0	0
2020-03-05	6	34	0	1	0	1	4	1	4	73	157	1	5	1	587	0	0	0	10	33	0	-2	0	0	0	85	13	0	0	0	0	0	0	0	0	0	0	2	0	0	0	28	0	0	0	0	0	0	0
2020-03-06	14	53	0	0	0	3	0	7	6	133	186	22	14	4	769	0	0	0	17	33	0	-1	1	1	5	99	30	0	0	0	0	0	0	0	0	0	3	1	0	0	0	41	0	0	0	0	0	0	0
2020-03-07	9	81	0	1	0	11	13	0	1	184	187	14	8	7	778	0	0	1	40	24	4	4	6	0	4	190	25	0	0	0	0	0	0	0	0	0	2	4	0	0	0	49	0	0	0	0	0	0	0
2020-03-08	29	110	2	1	0	7	0	0	7	107	142	21	10	5	1247	2	0	0	50	19	1	6	2	2	5	274	59	0	0	0	0	0	0	0	0	1	1	4	0	0	0	36	0	0	0	1	0	0	0
2020-03-09	23	27	2	0	0	6	12	0	7	410	106	18	7	1	1492	3	0	1	32	65	5	7	2	2	5	290	33	0	1	0	0	0	0	0	0	0	9	1	0	0	0	133	0	0	0	1	0	0	0
2020-03-10	28	64	0	0	2	6	55	3	9	286	348	0	5	2	1797	2	0	0	61	247	6	7	8	2	11	369	46	0	0	0	0	0	0	0	0	0	11	7	0	0	0	97	0	0	0	1	0	0	0
2020-03-11	22	94	0	2	0	25	172	2	17	372	595	5	9	3	977	2	2	0	130	241	5	6	20	0	17	650	101	0	0	0	0	0	0	0	0	0	3	4	0	0	0	168	0	0	0	0	0	0	0
2020-03-12	55	99	3	5	4	31	78	3	54	496	757	10	14	10	2313	6	0	0	123	175	9	10	19	3	35	1036	98	0	1	1	0	0	0	1	0	0	15	10	0	0	0	196	0	0	0	1	0	0	0
2020-03-13	108	174	16	0	0	22	334	40	76	586	991	18	24	9	2651	1	1	1	127	206	20	11	25	11	50	1346	196	0	3	0	0	0	0	0	0	0	13	12	1	0	0	189	0	0	0	0	1	1	0
2020-03-14	96	250	8	13	8	25	127	43	60	773	1466	73	16	27	2547	9	2	13	113	147	17	37	24	11	46	1811	151	1	0	0	0	0	0	0	0	0	18	16	0	0	1	250	0	0	0	3	0	1	0
2020-03-15	181	338	10	6	7	48	26	23	28	835	1303	38	20	20	3497	4	3	22	219	100	35	49	26	12	36	2178	152	0	3	1	0	0	0	1	0	1	12	20	2	0	0	175	0	0	1	3	0	1	0
2020-03-16	183	179	10	11	9	109	37	75	29	916	980	103	24	39	3590	4	3	18	173	99	21	95	23	17	35	2032	71	1	7	0	0	0	0	2	0	1	36	15	1	0	0	368	0	0	0	7	0	0	0
2020-03-17	170	214	11	8	10	86	34	25	53	1202	2037	21	20	40	3233	26	7	0	270	180	52	81	33	11	26	2310	69	1	7	0	0	0	0	1	0	0	21	35	0	0	1	349	0	0	0	4	2	1	0
2020-03-18	35	387	19	8	0	72	79	22	52	1075	3034	35	25	54	3526	11	8	32	288	176	61	110	22	24	10	3265	83	3	11	0	0	0	0	1	0	1	27	44	1	0	0	345	0	0	0	18	0	1	1
2020-03-19	40	422	11	16	18	110	80	28	47	1387	3598	31	53	69	4207	15	-26	108	347	213	48	111	43	8	32	4483	119	1	15	0	0	0	0	3	0	2	69	63	0	0	0	475	0	0	2	16	0	0	1
2020-03-20	29	534	13	24	0	207	94	28	90	1840	4057	46	78	74	5322	23	0	147	396	239	68	144	17	19	23	4786	145	3	25	1	1	0	0	5	0	0	128	65	1	0	0	427	0	0	0	21	3	0	2
2020-03-21	34	713	22	23	9	125	104	13	99	1571	4056	31	77	191	5986	12	5	136	533	308	70	269	31	14	28	5881	143	2	35	0	0	0	0	4	0	1	78	96	4	1	1	627	0	0	1	29	1	0	1
2020-03-22	53	662	36	78	17	160	71	41	87	1841	3356	35	60	126	6557	15	23	168	637	174	111	218	59	41	37	6531	180	3	40	0	0	0	0	3	0	1	112	95	3	0	1	793	0	0	2	31	0	0	5
2020-03-23	82	469	22	48	11	115	69	13	87	1525	2266	94	91	102	5560	44	28	119	605	148	99	242	66	7	36	5793	136	3	41	0	0	0	1	3	0	2	112	80	2	0	3	651	0	0	1	43	0	2	5
2020-03-24	74	486	16	61	21	127	65	24	78	3810	3732	71	22	121	4789	17	30	21	553	296	115	314	143	19	36	5326	118	4	55	0	0	0	0	0	0	1	186	130	2	0	5	601	0	1	0	32	1	1	11
2020-03-25	553	1328	19	67	8	185	131	74	84	2412	4877	48	67	219	5249	24	24	219	749	313	152	327	186	12	48	8206	182	8	82	0	0	3	2	8	0	4	240	167	3	1	2	743	0	1	0	62	2	2	11
2020-03-26	645	1195	22	60	8	294	133	55	99	2897	5683	92	106	204	5210	23	55	173	843	292	151	572	144	10	47	9727	230	8	76	0	0	0	7	2	1	1	230	218	2	0	7	683	0	1	0	80	2	3	12
2020-03-27	668	1199	22	53	14	260	153	37	104	3846	5899	57	42	235	6153	36	16	149	1007	298	170	480	123	43	61	10138	314	6	111	0	2	0	0	7	0	5	365	267	4	0	8	662	0	1	2	75	2	3	16
2020-03-28	1008	1363	29	91	16	379	169	64	113	3748	5981	74	87	255	5959	25	44	201	1167	262	168	610	263	23	52	10114	286	9	102	0	0	2	2	11	0	4	297	264	2	0	9	969	0	0	0	114	2	0	17
2020-03-29	784	1518	38	71	17	264	155	40	95	4611	4720	95	70	302	5974	42	36	152	1146	166	249	724	160	22	47	9096	365	13	136	4	2	0	5	13	0	2	319	247	4	0	15	889	0	0	5	89	4	2	25
2020-03-30	610	844	15	56	35	159	194	32	77	2491	3080	95	56	294	5217	29	17	97	1092	106	224	563	308	22	24	7100	300	12	143	1	1	1	6	7	2	4	291	166	6	0	4	756	0	0	3	125	2	4	20
2020-03-31	544	683	13	77	16	184	182	31	70	4341	4129	56	66	210	4050	22	73	33	873	264	193	453	192	27	48	5093	280	13	145	0	0	1	5	5	0	10	415	267	5	0	14	812	0	0	4	90	4	9	23
2020-04-01	664	1738	40	77	32	308	283	57	129	7500	6061	102	51	285	4053	48	44	136	834	208	256	933	293	37	37	8010	416	19	171	0	0	1	7	13	1	10	497	384	6	0	21	837	0	2	1	172	2	2	29
2020-04-02	547	1681	23	96	58	284	247	79	125	4784	6262	101	83	325	4782	12	73	86	1008	198	243	865	215	26	55	7926	474	15	201	2	0	1	8	14	1	7	505	376	1	0	16	727	0	0	4	134	4	10	35
2020-04-03	546	1516	35	48	36	268	279	93	149	2066	6548	129	99	212	4668	35	58	119	1083	198	392	718	278	24	40	7065	486	11	241	0	1	0	6	19	6	4	471	420	3	0	20	760	1	0	1	164	10	14	26
2020-04-04	433	1478	28	68	40	334	371	74	161	5209	6187	69	45	402	4585	16	43	109	1020	164	437	741	445	21	41	6910	554	18	214	4	1	0	8	16	1	6	2003	398	6	2	22	766	1	1	1	142	2	14	37
2020-04-05	409	1694	18	47	30	284	320	63	199	4221	4341	60	54	424	4805	24	46	87	1002	88	244	711	430	14	20	6822	602	16	242	3	4	0	9	22	1	5	1053	246	9	0	24	681	0	1	1	177	6	8	25
2020-04-06	248	922	28	56	20	118	292	11	81	1850	2536	62	70	331	4316	9	31	59	1099	72	475	587	251	49	23	4672	357	18	269	3	3	0	8	18	2	7	518	182	5	0	36	525	1	2	5	105	8	15	28
2020-04-07	183	665	18	40	19	237	312	42	122	3881	3664	20	74	390	3599	6	40	31	945	159	311	489	193	47	35	3147	340	20	246	2	1	0	8	8	4	4	832	291	6	0	42	636	0	1	2	101	1	9	26
2020-04-08	303	1934	28	60	29	196	390	36	209	3737	5188	77	24	865	3039	29	33	59	782	140	435	761	360	101	36	5400	389	28	255	1	2	0	10	16	2	10	1417	338	2	2	36	604	0	0	2	232	10	26	41
2020-04-09	288	1515	16	61	32	294	331	23	200	3869	5279	52	30	365	3836	12	50	61	959	106	356	697	344	19	33	5323	739	26	276	1	1	0	15	15	3	17	540	343	2	0	34	542	1	0	5	148	11	29	40
2020-04-10	287	1598	31	64	38	259	233	51	138	4256	4913	71	32	464	4204	23	38	64	1208	103	370	754	441	14	35	5488	654	16	324	0	1	1	10	19	0	8	1339	325	3	0	51	610	0	1	3	145	8	16	34
2020-04-11	276	2239	11	88	31	163	184	46	158	4333	3352	54	27	705	3951	18	39	57	1327	68	380	672	265	13	29	4612	645	22	270	1	1	0	11	10	0	11	987	208	4	0	34	570	2	1	3	114	4	7	28
2020-04-12	357	2336	26	39	21	171	177	5	71	3104	2881	72	14	696	4694	21	33	35	1301	110	401	547	523	14	17	4441	454	21	304	3	0	0	8	13	0	3	635	201	3	1	46	619	1	1	5	134	6	27	38
2020-04-13	203	1029	14	66	17	89	178	17	75	1595	1868	33	12	839	4092	2	19	7	1171	77	318	566	310	27	7	3075	395	17	288	1	2	1	10	13	1	3	560	170	5	1	48	431	0	1	4	94	5	23	31
2020-04-14	111	524	10	50	29	68	144	45	80	2669	1600	31	10	727	3153	4	6	12	959	77	260	441	333	66	8	2379	464	11	268	3	2	1	11	12	3	11	572	165	1	0	45	566	0	1	4	85	11	13	34
2020-04-15	87	537	28	54	33	82	193	27	117	5483	2468	25	9	992	2972	9	18	3	862	122	269	677	246	28	27	3128	437	21	275	3	6	0	9	14	3	12	762	219	2	0	57	602	0	4	3	122	13	18	35
2020-04-16	149	1560	34	37	20	160	170	34	175	2621	3326	22	7	831	2667	9	27	59	730	103	380	707	337	114	21	3996	479	12	259	1	2	0	0	10	4	10	1438	233	1	0	47	578	0	0	3	185	3	22	34
2020-04-17	128	1633	53	50	20	134	198	25	130	2623	3420	15	12	1069	3786	7	26	33	1069	80	336	680	491	72	36	3702	604	16	280	2	2	0	2	12	1	14	753	192	3	0	50	525	1	1	0	185	6	28	31
2020-04-18	112	1674	46	23	0	116	194	53	120	385	3049	17	15	724	3493	30	49	25	1234	108	461	697	360	40	13	3417	623	20	245	3	1	0	8	15	2	12	760	174	3	0	51	575	0	1	3	144	0	18	28
2020-04-19	99	1394	32	18	26	105	169	16	125	2558	2106	11	6	709	3491	15	93	44	1186	49	363	716	351	72	13	3462	689	14	205	0	3	0	4	10	0	10	635	125	2	0	43	482	0	1	0	144	12	15	33
2020-04-20	59	722	37	39	6	93	142	7	56	742	1377	0	11	778	3047	12	21	15	1023	36	545	351	328	12	5	2182	532	17	210	2	8	0	9	9	2	0	395	119	0	1	54	433	0	3	3	80	6	13	30
2020-04-21	47	443	14	10	5	154	131	17	67	2050	1712	10	2	493	2256	9	26	3	748	84	306	417	190	26	9	1445	388	17	186	0	0	0	7	9	0	6	544	150	6	0	45	454	3	0	1	65	0	20	26
2020-04-22	65	1276	46	27	12	133	180	7	143	2638	2185	156	5	401	2729	13	22	15	716	78	263	612	306	45	9	2518	461	9	208	2	1	0	8	6	3	17	530	141	5	1	39	534	0	1	3	162	9	20	28
2020-04-23	70	1270	49	42	6	99	217	33	112	1810	2488	7	7	388	3370	17	18	24	708	77	313	515	468	81	13	2729	707	17	192	4	0	2	2	14	1	4	544	125	0	0	39	437	0	0	2	141	6	25	24
2020-04-24	70	777	73	31	5	57	161	14	124	1623	2095	55	4	631	2646	6	16	9	874	69	342	501	386	35	7	2769	723	12	181	3	2	0	6	10	1	6	516	117	4	0	44	464	1	1	1	129	11	28	37
2020-04-25	60	976	91	28	9	86	137	29	116	1755	1903	27	0	936	3021	20	13	16	805	53	381	562	321	13	15	2223	758	7	156	2	1	0	6	9	1	0	389	84	5	0	35	420	0	1	3	111	11	40	21
2020-04-26	79	811	59	7	6	79	235	9	92	1537	1272	16	1	577	2357	8	11	17	647	25	381	474	218	6	8	2286	781	6	156	1	3	0	4	15	0	3	368	80	0	0	34	415	1	2	1	120	2	30	30
2020-04-27	62	388	53	14	7	52	130	4	76	404	698	11	2	377	2324	6	15	12	651	37	344	263	401	2	6	1290	473	13	142	1	1	0	2	4	3	6	241	30	4	0	48	260	0	1	3	65	0	12	23
2020-04-28	36	205	63	9	5	41	123	10	73	1160	1120	17	0	701	1739	18	2	5	405	71	285	262	303	3	6	820	300	9	152	2	4	1	1	5	1	5	440	75	2	0	18	333	2	0	0	43	0	27	24
2020-04-29	68	755	36	8	15	60	153	9	123	1025	1468	32	3	386	2091	13	29	9	193	50	316	467	277	7	9	1653	563	6	132	0	4	0	4	7	0	1	366	83	2	0	39	382	0	0	1	58	2	34	20
2020-04-30	49	569	48	15	6	75	157	23	139	1601	1427	10	2	229	2086	9	19	17	388	39	422	451	362	5	11	1737	742	14	113	6	4	0	5	9	0	2	427	58	1	0	21	323	1	0	0	136	7	28	27
2020-05-01	60	522	59	14	7	109	150	5	108	1055	1462	15	0	376	1872	12	6	10	507	39	237	424	262	7	5	1484	799	7	107	2	2	0	8	9	2	1	288	71	1	0	19	285	0	0	1	82	2	20	14
2020-05-02	54	586	82	9	7	57	153	5	86	601	919	21	1	359	1965	1	4	12	478	43	228	406	327	4	5	1439	636	7	91	3	6	0	8	8	0	4	218	48	0	0	28	269	1	1	2	100	0	7	20
2020-05-03	37	237	6	3	7	18	96	1	48	736	621	8	0	221	1900	8	7	7	437	23	270	243	165	1	0	793	532	4	94	3	2	0	1	15	1	2	164	36	3	0	28	474	0	0	1	93	0	12	17
2020-05-04	28	286	24	8	8	26	116	3	58	250	423	6	1	343	1389	17	7	4	338	44	318	204	431	5	0	566	299	3	79	1	2	0	3	9	2	3	135	16	1	0	24	174	1	0	3	68	4	15	20
2020-05-05	12	140	34	5	2	39	147	8	61	534	729	6	0	330	1221	0	4	4	201	45	313	176	349	8	6	452	261	8	91	5	1	0	5	9	0	3	306	41	2	0	27	195	0	0	0	27	0	19	22
2020-05-06	30	670	37	11	4	77	151	2	133	1050	1093	10	0	266	1075	4	7	11	319	44	425	456	325	8	3	1013	477	4	93	0	3	0	3	10	0	7	326	45	0	0	25	236	0	1	2	82	1	19	10
2020-05-07	54	546	89	7	5	79	117	7	125	4176	1220	21	0	211	1444	9	4	8	319	39	309	406	270	16	1	982	657	3	84	6	2	0	3	3	0	4	278	40	1	0	18	369	0	1	1	40	0	18	15
2020-05-08	46	552	51	6	6	59	145	5	95	512	1203	15	2	265	1401	19	11	6	361	29	307	376	392	10	1	984	745	7	77	0	1	0	4	8	1	2	177	49	1	0	24	274	0	0	1	84	0	22	16
2020-05-09	40	442	82	36	2	46	135	8	108	598	979	13	0	137	1327	2	25	5	319	42	319	407	312	0	4	956	785	3	68	4	0	0	5	8	0	7	242	45	2	0	29	243	0	0	0	72	4	20	9
2020-05-10	49	483	44	15	1	18	101	6	81	430	677	19	0	156	1083	9	14	3	288	11	285	327	320	2	3	918	701	5	80	2	1	0	3	4	4	1	80	24	1	0	18	194	0	1	1	64	0	9	11
2020-05-11	30	240	10	11	6	28	110	2	47	65	341	6	0	219	802	7	9	8	242	12	345	175	231	0	3	491	509	7	76	1	3	1	3	3	0	2	70	14	0	0	18	165	0	0	0	18	4	15	10
2020-05-12	15	118	25	9	3	58	84	5	28	863	687	10	0	236	744	4	9	1	179	25	330	176	226	8	1	316	279	3	72	2	1	0	2	4	1	0	262	26	0	0	14	179	1	3	0	16	7	11	9
2020-05-13	65	476	33	11	2	46	78	6	92	977	856	18	0	139	1402	1	13	4	195	19	595	326	190	4	2	1288	455	3	66	2	0	0	3	0	0	1	348	33	1	0	11	172	0	0	1	55	4	28	16
2020-05-14	38	395	46	6	2	52	76	7	67	985	913	16	1	107	888	11	9	7	223	19	283	252	224	8	1	734	754	1	47	1	3	1	4	6	0	2	81	27	3	0	12	195	0	0	1	49	1	23	10
2020-05-15	52	321	31	8	2	82	46	8	78	213	809	10	0	159	992	8	12	9	274	24	411	258	245	3	1	810	698	3	60	3	0	0	3	4	1	2	349	20	1	0	6	262	0	2	0	29	3	22	5
2020-05-16	54	305	38	1	3	55	78	4	50	73	728	40	0	426	789	27	14	3	202	23	401	298	190	13	0	788	657	3	46	3	1	0	2	0	1	0	130	31	4	0	15	242	0	1	1	54	0	24	10
2020-05-17	75	346	73	2	4	51	67	4	55	1110	462	9	0	129	875	11	10	5	194	13	241	273	267	1	1	800	688	0	47	6	0	0	1	6	0	1	88	20	2	0	7	153	1	1	1	25	0	8	10
2020-05-18	15	147	24	2	2	20	69	10	25	963	316	15	0	92	675	1	6	9	125	4	272	230	167	1	0	349	358	1	29	2	0	0	2	4	0	2	66	8	1	0	14	145	1	2	1	11	0	10	13
2020-05-19	26	81	24	2	1	115	41	6	29	1027	543	2	0	64	451	3	12	1	148	17	356	214	165	0	1	244	259	1	32	2	0	0	3	1	0	0	186	23	2	0	8	99	0	0	0	16	1	11	5
2020-05-20	58	317	33	4	1	63	76	4	45	131	730	4	0	88	813	4	16	12	111	20	383	325	155	1	1	634	430	4	39	4	1	0	2	3	0	2	124	26	0	0	12	162	0	1	2	21	0	12	10
2020-05-21	61	292	39	2	4	75	73	6	41	761	832	10	1	51	665	9	15	7	187	19	471	364	196	6	0	855	666	1	36	4	0	0	5	3	0	0	109	23	1	0	9	161	1	0	0	32	1	14	11
2020-05-22	30	385	41	3	1	37	65	7	43	226	419	3	0	64	642	5	12	7	254	14	404	311	198	1	0	751	808	3	31	5	1	0	3	7	0	1	83	7	2	0	8	156	0	0	0	28	0	10	11
2020-05-23	31	70	36	6	4	61	48	14	22	101	526	20	0	76	652	16	11	0	184	26	476	340	127	1	0	781	610	3	38	5	2	0	2	0	0	0	74	16	1	0	5	130	0	1	0	13	1	10	5
2020-05-24	28	248	0	0	0	77	59	2	32	692	337	3	1	115	669	1	10	9	177	6	312	359	145	5	0	824	532	4	42	0	0	0	1	0	0	1	43	11	2	0	5	119	1	1	0	22	0	11	10
2020-05-25	24	123	25	1	8	65	71	1	18	689	219	2	0	76	531	2	6	2	173	6	395	158	213	2	1	315	403	1	28	4	0	0	1	1	0	0	34	5	0	0	3	50	0	1	1	11	0	3	10
2020-05-26	31	75	0	0	2	47	27	10	20	649	411	4	0	57	300	4	7	1	213	18	305	154	213	2	0	262	210	1	32	0	1	0	1	1	0	0	64	13	1	0	6	92	0	2	0	8	0	11	11
2020-05-27	25	314	27	0	2	52	41	6	45	587	618	10	0	59	397	4	5	2	129	12	443	264	146	2	2	550	490	2	26	3	1	0	1	0	0	1	98	15	1	0	6	78	1	0	0	23	0	17	9
2020-05-28	22	202	0	0	0	37	52	11	33	552	653	11	1	37	584	4	10	5	194	18	399	331	165	5	2	743	746	4	26	0	0	0	0	2	0	0	66	12	0	0	8	117	0	1	1	15	0	4	10
2020-05-29	50	182	25	1	2	54	32	9	12	316	529	3	0	68	593	3	7	1	178	16	352	288	197	0	0	622	800	1	25	3	1	0	2	3	0	0	65	10	2	0	6	70	0	0	0	31	1	10	9
2020-05-30	19	171	14	0	0	57	81	6	30	126	445	3	0	38	516	1	9	3	178	0	330	347	191	1	0	661	774	1	28	3	1	0	0	0	0	0	52	8	0	0	4	87	0	2	0	25	0	13	11
2020-05-31	42	165	14	1	2	34	40	4	21	122	374	6	1	35	416	1	4	3	141	16	416	317	151	0	0	735	773	2	16	4	0	0	0	3	0	1	57	4	0	0	7	111	1	0	0	21	0	10	11
2020-06-01	32	61	0	0	1	38	36	2	10	554	178	2	0	53	355	0	6	2	176	6	215	254	124	1	0	338	432	0	25	0	0	0	0	3	0	0	29	3	0	0	5	75	0	1	0	3	0	3	9
2020-06-02	5	49	42	0	5	34	30	0	12	572	136	1	0	61	178	5	3	0	104	7	379	160	141	0	2	183	265	4	22	4	0	0	2	2	0	0	30	5	4	0	5	60	0	0	0	6	1	10	10
2020-06-03	19	59	25	0	3	66	35	10	17	548	307	19	0	72	318	8	3	1	95	31	230	329	119	3	2	363	648	1	21	5	0	0	1	4	0	0	107	8	0	0	4	55	0	0	0	4	0	18	12
2020-06-04	16	181	47	0	6	74	37	10	15	536	497	6	0	4	321	3	5	2	93	12	292	305	152	1	0	479	900	3	24	3	0	0	1	0	0	0	81	10	0	0	2	71	0	0	0	12	1	23	6
2020-06-05	53	159	0	1	0	64	40	21	25	207	528	9	0	45	177	3	8	2	188	17	361	391	238	0	2	606	1046	3	19	0	0	0	3	2	0	0	43	7	1	0	2	88	0	0	0	15	0	2	5
2020-06-06	17	172	41	0	2	36	64	22	12	81	437	15	0	31	518	1	13	4	217	30	362	328	196	2	5	519	1039	3	17	1	0	0	0	4	0	0	46	5	0	0	5	85	0	0	0	13	0	20	7
2020-06-07	66	154	43	0	0	39	49	7	13	507	285	13	1	21	270	2	6	1	190	8	576	402	187	0	1	652	1146	2	13	0	1	1	0	1	0	0	31	5	0	0	4	72	0	1	0	7	0	14	8
2020-06-08	31	69	16	0	4	61	24	1	13	524	164	17	0	20	197	0	6	2	239	9	575	235	189	2	0	275	780	1	11	0	0	0	1	2	0	0	13	4	0	0	3	53	1	2	0	3	1	4	5
2020-06-09	25	53	83	0	6	69	14	7	4	449	295	52	0	18	280	1	5	1	166	19	599	119	125	1	1	144	462	1	12	4	0	0	0	4	0	0	52	3	2	0	4	65	0	0	0	3	0	9	7
2020-06-10	24	152	79	0	2	55	39	11	10	556	426	9	0	6	283	3	18	4	164	13	400	424	145	2	2	348	677	3	10	3	2	0	1	0	0	0	85	1	1	0	5	79	0	0	0	16	0	19	6
2020-06-11	15	145	104	2	2	74	15	7	8	485	518	10	0	8	202	2	8	3	181	14	282	357	196	8	0	451	937	2	12	0	0	0	1	0	0	0	23	10	0	0	3	71	0	0	0	12	3	23	4
2020-06-12	34	119	93	0	1	65	19	6	7	130	281	20	0	16	379	2	5	4	162	11	359	294	237	1	2	463	1437	2	15	1	0	0	1	0	0	0	27	1	0	0	2	53	2	1	0	3	0	9	5
2020-06-13	22	95	105	0	5	52	64	5	9	133	353	20	0	7	163	1	2	1	207	13	376	223	222	3	2	385	1293	1	9	4	1	0	1	1	0	0	28	12	0	0	4	56	0	0	0	9	0	7	1
2020-06-14	37	89	75	2	0	53	40	0	13	205	299	4	1	12	346	0	8	2	181	7	440	349	275	3	3	497	1329	2	10	0	0	0	0	3	0	0	23	1	0	0	2	78	0	0	0	4	0	15	7
2020-06-15	22	49	24	1	3	33	54	0	2	470	172	9	2	45	338	0	4	8	144	6	375	167	320	4	1	124	1032	1	5	2	0	0	1	0	0	0	8	6	0	0	2	44	0	1	0	2	0	10	5
2020-06-16	18	22	51	2	2	40	24	0	5	647	261	13	0	8	301	1	1	2	159	18	396	156	166	0	3	88	418	5	5	2	0	0	1	1	0	0	30	4	1	0	1	26	2	0	0	6	0	9	3
2020-06-17	53	147	112	1	0	47	33	3	16	459	519	14	1	18	210	6	5	5	134	36	407	316	250	9	4	300	685	5	8	5	0	0	1	0	0	0	108	11	1	0	2	34	0	0	0	5	1	16	3
2020-06-18	19	99	89	3	0	52	44	1	8	553	867	55	1	13	328	4	8	7	113	15	506	329	345	1	8	400	1209	3	9	3	0	0	1	0	0	0	28	7	2	0	2	43	0	0	0	4	1	14	2
2020-06-19	31	123	132	11	0	118	50	3	4	85	764	24	0	7	331	2	2	1	124	13	314	391	320	14	2	364	1457	1	8	6	0	1	2	2	0	0	28	3	1	0	2	66	0	0	0	4	0	30	5
2020-06-20	32	108	81	11	0	127	47	4	8	113	991	10	2	14	251	1	6	6	108	18	301	483	320	10	6	392	1494	0	5	3	0	0	1	0	0	0	14	9	1	0	3	47	0	0	0	3	0	18	3
2020-06-21	52	121	117	19	0	43	45	0	0	155	570	19	1	13	264	0	3	9	90	6	304	444	330	1	1	352	1209	2	4	6	0	0	1	0	0	0	14	4	1	0	2	49	0	0	0	8	0	12	0
2020-06-22	32	50	33	18	1	51	45	0	2	381	223	10	0	6	224	0	1	13	95	4	311	250	315	1	1	231	698	2	4	0	0	0	1	0	0	1	6	3	0	0	0	24	0	0	0	1	4	10	3
2020-06-23	29	20	79	19	2	64	46	1	13	624	447	21	0	5	221	0	2	0	68	28	296	253	246	1	13	168	321	2	8	8	0	0	1	2	0	1	20	1	0	0	0	23	0	1	0	0	0	3	4
2020-06-24	31	143	130	30	2	89	34	1	5	357	540	15	0	4	113	0	1	12	70	13	300	459	214	18	6	249	800	3	12	1	0	0	0	1	0	0	57	4	0	0	2	18	0	0	0	6	1	16	8
2020-06-25	43	110	128	22	1	127	54	1	6	329	506	8	0	8	577	0	1	2	80	21	294	396	321	23	6	453	1309	2	4	1	0	0	4	0	0	0	7	2	0	0	6	9	0	0	0	2	0	21	2
2020-06-26	35	100	166	95	1	93	21	2	17	83	571	11	2	5	296	1	3	13	110	17	298	382	460	13	11	347	1696	4	5	2	0	0	0	0	0	1	20	5	1	0	1	14	0	0	0	3	0	16	6
2020-06-27	44	76	105	56	0	169	39	1	14	214	574	22	2	9	255	3	7	19	93	22	276	446	411	14	14	375	1276	2	5	4	0	0	1	1	0	0	25	7	0	0	1	10	0	0	0	3	0	17	6
2020-06-28	74	113	112	85	2	260	25	1	3	197	326	23	2	9	175	1	0	41	77	10	319	430	325	7	9	485	1204	1	2	1	0	0	1	0	0	0	0	2	0	0	2	8	0	0	0	2	0	6	6
2020-06-29	45	41	66	67	0	305	25	0	2	729	201	10	0	23	174	1	0	30	66	1	193	292	291	1	4	262	755	3	8	3	0	0	0	0	0	0	0	0	0	0	1	22	0	0	0	0	0	4	5
2020-06-30	62	24	140	34	2	201	26	2	7	255	415	14	1	2	126	1	2	10	76	26	247	278	269	2	15	191	415	2	5	4	0	0	0	1	0	0	30	4	0	0	1	6	0	0	0	2	1	6	5
2020-07-01	49	127	158	52	2	149	17	0	16	357	458	19	1	23	142	3	5	44	57	11	239	375	388	20	13	285	726	1	3	7	0	0	1	0	0	1	30	1	1	0	1	23	0	0	0	5	1	19	9
2020-07-02	101	100	165	54	1	91	26	1	10	442	482	23	2	11	182	1	4	24	62	8	382	390	326	13	21	456	808	0	8	2	1	0	0	1	0	0	17	5	0	0	2	21	0	1	0	3	0	14	2
2020-07-03	95	135	161	81	0	134	21	1	2	173	471	26	1	4	201	0	4	50	75	9	371	369	450	20	16	460	685	1	3	0	2	0	1	0	0	0	14	4	0	0	0	30	0	0	0	3	0	15	7
2020-07-04	79	93	182	96	0	141	17	2	7	103	427	28	5	12	223	1	6	43	76	10	259	431	420	29	30	496	687	3	4	7	2	0	0	0	0	0	17	6	0	0	0	15	0	0	0	2	0	14	12
2020-07-05	134	94	180	86	3	121	15	0	6	171	294	25	0	9	235	1	5	28	65	2	314	402	416	15	21	600	694	1	2	2	1	0	2	0	0	0	0	2	0	0	3	21	0	0	0	6	0	5	7
2020-07-06	106	64	63	57	1	77	15	1	2	561	144	8	0	11	192	3	3	49	72	1	231	255	391	1	16	307	364	3	4	5	0	0	2	0	0	0	0	4	0	0	1	7	0	0	0	1	0	5	9
2020-07-07	76	24	174	69	1	51	16	1	3	549	323	43	0	18	208	7	4	12	41	14	205	230	250	2	23	210	315	0	2	4	0	0	1	1	0	0	23	6	0	0	0	8	0	0	0	1	0	4	8
2020-07-08	68	112	188	52	1	119	10	9	8	574	396	27	2	4	137	7	8	48	34	10	257	411	397	31	24	346	251	1	1	4	0	0	0	2	0	0	11	4	1	0	1	30	0	0	0	4	0	7	9
2020-07-09	91	99	240	53	3	131	12	8	3	563	451	33	1	7	193	13	3	52	57	11	277	448	555	53	13	722	278	0	3	5	1	0	0	0	0	0	31	6	0	0	0	15	0	0	0	3	1	15	2
2020-07-10	118	137	330	91	2	105	16	2	9	240	424	50	0	4	214	11	7	51	60	8	262	370	614	19	17	761	533	0	1	3	1	0	1	0	0	0	13	5	0	0	2	12	0	0	0	2	0	9	13
2020-07-11	72	124	292	116	3	141	30	1	8	117	426	60	0	23	276	8	4	35	65	13	265	433	592	23	34	864	334	1	2	5	2	0	0	0	0	0	24	3	0	0	0	12	0	0	0	1	0	11	2
2020-07-12	105	127	211	140	1	54	30	0	6	457	277	40	0	24	188	0	2	56	84	4	305	389	698	8	15	1169	369	0	0	0	1	0	0	0	0	0	0	0	0	0	0	7	0	0	1	4	0	6	8
2020-07-13	90	62	77	50	7	60	30	0	0	168	131	31	0	22	234	1	3	77	95	5	370	281	456	1	8	620	308	3	2	1	1	0	1	0	0	0	0	1	0	0	0	9	1	0	0	0	1	3	6
2020-07-14	52	43	159	53	1	66	31	1	4	621	330	23	0	17	169	0	5	27	72	19	299	238	413	6	10	393	106	2	4	8	0	0	1	1	0	0	18	5	0	0	0	13	0	0	0	0	0	5	1
2020-07-15	99	224	234	52	0	105	24	1	6	917	469	57	0	10	114	4	21	92	98	8	267	402	637	19	19	892	170	2	1	7	1	0	2	0	0	0	0	2	0	0	1	17	0	0	0	11	0	12	6
2020-07-16	123	207	232	126	1	137	31	0	5	867	542	27	2	32	162	1	5	51	109	6	264	356	641	24	19	1323	312	0	3	6	0	0	0	0	0	0	87	6	0	0	2	13	0	0	0	1	1	6	8
2020-07-17	129	260	267	86	8	138	32	4	5	304	559	29	0	13	230	6	7	134	119	4	333	344	777	14	19	1595	287	1	5	4	0	0	0	0	0	0	17	7	0	0	2	20	0	0	0	2	1	10	3
2020-07-18	141	226	298	98	0	129	49	1	9	53	523	25	1	15	231	4	14	106	109	12	353	358	799	11	24	1640	268	1	5	4	0	0	2	1	0	0	14	7	1	0	0	11	0	1	0	2	0	7	3
2020-07-19	124	274	196	116	6	112	29	0	6	887	442	19	0	32	249	3	16	72	145	1	339	319	889	3	6	2133	284	0	2	2	0	0	0	0	0	0	0	0	0	0	0	14	0	0	0	1	0	6	2
2020-07-20	81	130	95	92	1	91	29	0	7	1096	179	24	2	20	218	0	7	97	145	3	358	189	767	1	7	1560	191	0	3	1	0	0	1	0	0	0	0	4	0	0	1	3	0	0	0	0	0	6	5
2020-07-21	87	64	196	25	0	168	31	1	5	1054	456	5	1	10	190	1	5	27	183	21	279	161	681	41	24	1158	110	5	2	8	2	0	0	0	0	0	8	4	1	0	0	13	0	0	0	0	0	4	2
2020-07-22	90	443	325	52	2	208	40	3	12	1022	526	36	1	6	128	4	3	71	169	6	399	265	994	37	29	1627	131	2	2	5	1	0	2	0	0	1	0	4	2	0	0	15	0	0	0	1	0	9	7
2020-07-23	137	145	330	108	0	245	48	2	8	1225	698	29	0	36	280	6	3	113	170	22	380	261	1030	31	27	2352	226	0	1	8	2	0	2	0	0	0	6	9	3	0	0	9	0	0	0	3	0	6	4
2020-07-24	162	553	269	104	5	231	40	1	11	400	692	33	1	17	306	2	4	77	164	6	418	263	1112	29	19	2355	297	1	2	8	3	0	1	1	0	0	9	3	1	0	1	10	0	0	1	0	0	9	3
2020-07-25	117	439	270	81	2	278	48	3	3	65	809	25	2	7	252	1	4	85	155	24	458	331	1119	23	14	2377	220	2	2	8	0	0	3	1	0	0	9	10	0	0	0	5	0	0	0	0	0	4	7
2020-07-26	153	496	189	77	6	132	36	1	10	1341	543	31	1	19	274	13	4	121	184	6	584	297	1284	38	16	2845	262	0	5	1	5	0	2	0	0	0	0	3	0	0	1	5	0	0	0	1	0	9	4
2020-07-27	112	229	115	65	4	114	36	0	4	1366	212	27	4	24	254	0	4	74	213	9	443	186	1120	2	5	1714	138	2	1	2	3	0	1	0	0	0	0	0	1	0	0	5	0	0	0	0	0	7	1
2020-07-28	101	184	194	24	3	195	37	4	8	1269	529	34	6	12	168	1	4	40	209	24	337	107	1104	23	14	1375	42	0	2	7	3	0	2	0	0	0	15	7	0	0	0	5	0	0	0	1	0	5	3
2020-07-29	95	595	250	42	7	278	30	4	12	1496	755	52	4	11	202	4	21	33	224	16	502	228	1151	41	14	2048	71	3	6	8	1	0	2	0	0	0	12	4	1	0	0	11	1	0	1	4	0	6	3
2020-07-30	153	685	284	70	13	276	57	9	9	1506	913	57	4	38	288	4	75	138	248	37	512	220	1182	20	24	2930	283	0	1	13	1	0	2	1	0	1	15	6	0	0	0	6	0	0	1	2	0	12	3
2020-07-31	102	703	265	78	4	255	91	13	12	656	865	65	12	12	382	3	8	67	341	23	615	241	1356	27	17	3205	301	1	3	6	3	0	2	1	0	1	16	5	0	0	0	3	0	0	0	0	0	15	2
2020-08-01	190	635	270	68	30	232	64	8	8	176	914	76	12	85	379	7	16	68	341	72	657	259	1295	45	15	3489	302	4	2	9	1	0	2	0	0	0	11	13	3	0	1	9	0	0	0	0	0	7	7
2020-08-02	123	684	146	85	10	126	69	7	18	1938	562	110	8	38	295	5	18	77	431	14	658	261	1225	7	9	3874	258	3	5	2	0	0	2	0	0	0	0	1	0	0	1	5	0	0	2	1	0	5	2
2020-08-03	62	309	119	36	26	101	69	1	15	2008	305	75	13	44	238	3	7	48	359	13	548	135	1075	10	1	3055	303	3	1	3	4	0	2	0	0	0	0	1	2	0	0	8	0	0	1	1	1	10	1
2020-08-04	70	148	204	34	5	208	69	11	10	1824	799	75	8	53	159	3	14	7	372	38	575	99	823	14	9	1842	38	2	5	16	4	0	2	1	0	0	28	9	1	0	0	12	0	0	1	0	0	1	0
2020-08-05	93	794	255	24	25	287	77	22	35	2091	951	118	3	46	190	8	18	49	487	40	680	197	1232	49	18	2790	165	1	5	11	1	0	2	0	0	1	1	6	0	0	0	5	0	1	0	2	0	6	1
2020-08-06	83	813	303	58	15	241	112	11	22	2223	1112	118	10	45	384	18	29	79	428	66	640	255	1309	63	15	4435	333	0	7	9	0	0	1	0	0	0	6	3	1	0	0	10	0	0	0	3	0	18	1
2020-08-07	159	767	297	28	13	217	121	9	29	921	1170	150	6	50	401	6	19	54	605	79	726	255	1345	43	10	4325	425	1	5	11	1	0	1	1	0	0	7	7	0	0	0	6	0	0	1	0	0	18	3
2020-08-08	119	769	195	62	14	322	136	14	22	334	1005	147	18	69	552	7	34	33	517	80	809	272	1378	43	14	4893	378	2	4	7	0	0	0	0	0	0	12	5	0	0	0	3	0	0	0	1	0	13	3
2020-08-09	90	771	134	77	11	173	124	4	17	2697	711	151	6	98	347	2	21	46	484	35	843	255	1350	30	2	5740	380	4	7	3	2	0	0	0	0	0	0	2	1	0	1	13	0	0	1	3	0	13	4
2020-08-10	104	304	53	61	9	122	124	6	9	2657	321	202	4	174	463	0	15	29	577	34	624	142	1145	3	6	3525	260	2	2	2	0	0	1	0	0	0	0	2	1	0	1	2	0	0	1	0	0	7	6
2020-08-11	72	122	116	45	10	141	125	9	35	2832	1105	126	4	68	259	3	25	7	787	63	619	117	779	16	17	2633	73	1	5	12	1	0	0	3	0	0	13	2	1	0	1	4	0	0	1	0	0	2	4
2020-08-12	158	873	210	91	25	290	144	7	15	3442	1192	193	5	56	412	10	34	25	620	43	551	207	1215	75	31	3929	196	0	11	12	2	1	2	1	0	0	13	2	1	0	1	6	0	0	1	2	0	12	1
2020-08-13	187	718	171	130	14	290	111	0	28	3784	1541	235	4	33	476	4	16	44	651	63	715	278	1415	49	29	6190	417	2	12	11	0	0	0	0	0	0	16	10	2	0	0	10	0	0	0	2	1	9	3
2020-08-14	190	609	176	180	14	332	144	3	27	616	1495	204	10	37	522	1	35	55	576	54	811	323	1454	62	37	6444	443	2	11	2	1	0	1	0	0	0	16	2	5	0	0	6	0	0	0	4	4	13	6
2020-08-15	251	669	174	208	13	292	165	7	21	510	1372	251	8	91	574	7	35	32	627	76	832	238	1415	54	32	7094	363	3	14	8	2	0	2	0	0	0	16	6	2	0	0	3	0	0	0	2	0	15	2
2020-08-16	348	587	90	162	14	197	120	6	27	4951	758	226	10	66	629	7	32	26	656	44	771	304	1328	47	15	8414	344	1	12	3	2	0	2	0	0	0	2	4	3	0	0	158	0	0	1	2	0	11	3
2020-08-17	156	163	32	151	0	121	120	2	14	4672	492	217	10	196	477	1	31	15	499	27	594	148	1087	5	13	4835	226	1	10	3	1	0	2	0	0	0	1	5	2	0	1	4	1	0	0	3	0	8	3
2020-08-18	169	132	135	85	19	191	121	8	43	4673	1547	147	9	66	320	0	14	6	486	74	595	103	733	15	27	3296	63	1	8	14	0	0	4	0	0	1	18	8	2	0	0	4	0	0	0	1	1	8	1
2020-08-19	257	707	169	199	8	281	115	7	27	5062	1533	250	8	56	401	3	38	23	493	58	597	282	1014	100	37	5001	174	1	7	7	0	0	0	0	0	0	22	10	2	0	0	5	0	0	0	3	0	11	5
2020-08-20	252	725	151	219	26	315	85	20	39	5035	1754	212	8	186	642	1	37	58	553	60	735	241	1409	80	43	8546	314	2	11	8	2	1	3	0	0	0	16	1	3	0	0	7	0	1	0	9	2	17	2
2020-08-21	347	612	142	255	10	246	116	17	47	2155	1620	250	4	48	840	3	30	53	531	51	767	287	1346	123	38	8693	351	2	10	5	0	0	3	0	0	0	12	7	0	0	0	6	0	1	0	5	0	12	4
2020-08-22	331	581	169	265	11	507	71	21	27	820	1658	204	11	129	947	3	41	59	533	53	903	255	1392	91	43	9052	333	1	5	7	1	0	3	0	0	0	22	3	3	0	1	9	0	1	0	1	0	13	3
2020-08-23	300	510	96	306	11	234	90	7	25	6485	919	243	10	79	1071	4	46	50	507	45	900	209	1189	40	34	10525	298	3	3	6	1	0	0	0	0	0	8	2	2	0	0	3	0	0	0	5	0	13	2
2020-08-24	229	203	60	275	4	136	90	3	16	6705	564	283	6	153	1209	0	22	19	455	19	581	135	961	68	14	6060	160	2	6	0	1	0	3	0	0	0	1	0	2	0	0	7	0	1	0	1	0	4	2
2020-08-25	193	115	99	136	30	259	90	19	11	6565	1427	155	7	61	953	5	21	9	573	67	548	119	825	28	21	4290	57	2	4	18	2	0	1	2	1	0	18	5	0	0	0	4	0	0	0	3	0	5	5
2020-08-26	243	607	203	219	23	367	83	17	17	7331	1487	168	4	147	876	18	42	28	416	42	763	256	1060	84	36	6060	174	5	5	9	2	0	2	0	0	0	16	2	1	0	0	4	1	0	0	3	0	17	4
2020-08-27	301	527	162	358	7	397	57	14	15	7185	1619	293	8	85	1366	6	44	75	572	40	729	327	1256	90	33	10343	222	0	5	14	0	0	1	0	0	0	0	2	5	0	1	13	0	0	0	8	0	17	2
2020-08-28	319	526	157	304	0	350	90	18	20	2874	1543	251	9	162	1409	9	26	51	508	52	887	427	1504	102	42	10330	244	0	4	8	2	0	0	1	0	0	29	1	6	0	0	5	0	1	0	3	0	15	2
2020-08-29	224	535	157	357	0	485	73	20	32	1197	1391	269	3	90	1460	6	36	37	501	84	791	470	1318	114	37	10350	202	0	3	9	3	0	0	0	0	0	20	3	5	0	0	9	0	0	0	3	0	9	6
2020-08-30	395	614	99	312	2	321	79	10	35	9349	833	177	8	126	1444	12	36	44	503	42	759	360	1365	34	31	11988	179	1	4	2	3	0	3	0	0	0	5	2	1	0	0	1	0	0	0	4	0	14	3
2020-08-31	237	195	26	262	4	276	112	2	19	8572	535	157	5	140	1365	3	17	48	506	50	631	279	952	41	18	6892	131	0	6	8	1	0	1	0	0	0	2	3	2	0	0	4	0	0	0	0	0	1	1
2020-09-01	224	117	76	146	1	257	94	20	18	8987	1187	183	2	41	996	8	25	4	526	148	502	206	755	72	41	5192	48	0	1	16	2	0	1	0	0	0	27	4	4	0	0	6	0	0	0	0	0	6	3
2020-09-02	219	634	188	145	2	498	99	20	48	9539	1322	207	5	51	975	2	31	24	467	115	550	293	1053	53	55	6655	162	3	3	13	1	0	1	1	0	1	23	3	5	0	0	8	0	0	0	6	0	19	3
2020-09-03	286	565	163	311	5	646	111	26	29	9818	1412	233	11	214	1326	4	26	48	720	101	595	352	1298	121	53	10519	171	2	3	6	4	0	0	1	0	1	22	3	2	0	0	6	1	0	0	5	0	20	3
2020-09-04	429	574	158	369	3	678	179	16	26	3693	1516	241	4	89	1397	6	34	60	599	125	612	380	1365	137	47	10738	213	2	3	10	3	0	4	0	0	0	0	7	5	0	0	10	0	0	0	3	0	14	2
2020-09-05	366	677	179	334	0	798	173	35	36	1355	1497	202	6	92	1732	9	40	43	743	119	691	469	1339	226	43	11001	286	1	4	7	1	0	3	1	0	0	0	7	1	0	1	11	0	0	0	1	0	8	4
2020-09-06	380	728	96	311	9	505	189	25	42	12098	1106	186	3	97	1693	3	41	42	649	73	567	492	1269	88	43	13214	262	5	2	6	2	0	5	0	0	1	7	7	1	0	0	15	0	0	0	5	0	13	5
2020-09-07	217	322	39	225	2	410	147	16	22	11554	579	138	3	231	1297	1	12	53	920	60	437	309	1150	22	25	7894	171	1	1	5	1	0	3	0	0	0	1	4	4	0	0	8	0	0	0	2	0	7	2
2020-09-08	367	155	57	117	1	565	230	32	33	11245	1413	139	4	138	1150	3	30	10	795	132	302	264	883	91	43	5498	67	2	3	1	3	0	2	1	0	1	25	6	5	0	2	12	0	0	0	0	0	3	3
2020-09-09	396	918	167	204	1	1162	243	22	45	11028	1381	169	7	102	1369	11	41	14	968	113	400	480	1136	161	79	7057	185	0	4	15	2	0	5	0	0	0	35	19	1	0	1	10	0	0	0	1	0	12	3
2020-09-10	552	871	122	341	3	1158	251	15	57	11002	1746	248	5	306	1430	5	39	48	1140	124	421	545	1271	178	78	11977	236	1	3	10	3	0	3	0	0	0	29	9	3	0	1	14	0	0	0	3	1	11	4
2020-09-11	692	1024	163	291	3	1385	317	32	55	4338	1588	372	5	84	1597	11	47	65	837	132	506	594	1380	186	108	12833	314	1	2	4	2	0	5	1	0	3	18	6	4	0	1	10	0	1	0	2	0	12	2
2020-09-12	597	1143	201	190	3	1443	292	23	54	1422	1653	282	1	196	1616	5	66	70	1271	119	594	659	1391	201	105	13056	254	4	3	7	3	0	3	0	0	0	80	12	3	0	0	10	0	0	1	3	0	10	3
2020-09-13	929	1284	92	261	3	1538	341	21	58	13816	1224	302	1	211	1501	10	52	35	1222	67	603	576	1311	79	99	14434	291	4	5	4	7	0	6	1	0	2	15	8	2	0	3	6	0	1	0	1	0	13	5
2020-09-14	414	617	27	165	3	793	333	22	40	13447	762	204	2	159	1456	3	17	44	1087	78	502	507	1109	48	47	8328	206	4	1	3	6	0	5	1	0	0	6	8	3	0	2	7	0	0	0	1	0	6	7
2020-09-15	414	301	143	65	8	1028	347	24	45	13185	1492	180	3	255	1008	5	26	6	1297	104	377	467	692	188	83	6406	106	1	1	9	3	1	6	2	0	0	34	5	5	0	1	14	0	0	0	2	0	15	4
2020-09-16	820	1724	155	151	6	1677	334	34	59	13600	2002	310	7	207	1229	4	57	40	1376	133	605	655	1111	92	123	8216	220	1	4	7	3	0	10	0	0	1	48	16	3	0	2	9	0	0	0	2	0	24	4
2020-09-17	723	1628	174	280	8	2135	369	21	53	12639	2192	311	13	357	1452	8	62	110	1537	137	600	602	1713	161	104	13857	292	0	3	3	6	0	7	1	0	0	43	15	3	0	3	12	1	0	0	3	1	10	3
2020-09-18	854	1943	154	250	10	3128	453	36	58	5078	2359	359	22	250	1583	4	87	146	1739	117	837	630	1679	235	137	14056	330	5	4	10	2	0	7	1	0	1	50	9	9	0	2	13	0	0	0	5	1	16	10
2020-09-19	806	1750	189	234	7	2113	454	61	85	1674	2172	338	22	224	1907	17	98	177	1955	94	757	800	1527	290	113	13819	389	5	1	4	6	0	12	0	0	0	154	14	2	0	3	10	0	0	0	6	0	17	6
2020-09-20	874	1709	86	212	15	2046	589	49	77	15608	1392	240	74	248	1637	10	86	85	1892	58	1002	860	1333	131	111	16747	437	4	6	2	0	0	8	0	0	0	25	12	4	0	1	24	0	0	0	4	0	12	5
2020-09-21	667	894	44	197	20	984	469	17	64	14223	691	164	39	267	1587	1	46	103	1844	77	910	502	1231	79	50	8333	279	3	8	6	4	0	6	3	0	0	11	10	7	0	0	15	0	0	0	3	0	11	13
2020-09-22	471	461	151	70	3	1478	418	35	74	12752	1657	453	32	395	1350	34	31	10	2211	163	748	478	808	175	88	5864	133	5	3	4	5	0	15	2	0	0	52	18	6	0	0	17	0	0	0	2	0	5	8
2020-09-23	581	2202	109	144	15	2393	476	57	120	11635	1816	333	37	188	1391	12	132	99	2237	101	711	638	1059	338	136	8037	266	4	3	2	2	0	10	1	0	0	62	15	8	0	0	14	0	1	0	10	0	18	5
2020-09-24	719	2074	160	204	36	2308	558	45	110	11942	2212	358	58	323	1640	22	135	74	2334	143	974	749	1767	360	121	12824	438	3	1	12	2	0	22	2	0	1	39	11	5	0	2	20	0	2	0	8	3	28	3
2020-09-25	804	2096	290	232	9	2909	559	41	119	4773	2393	341	36	231	1786	31	85	67	2536	133	1136	721	1639	419	193	12781	553	5	8	6	4	0	10	2	0	2	52	18	9	0	4	23	0	0	0	14	0	25	3
2020-09-26	658	1795	255	223	8	2952	678	47	98	1162	2333	286	47	319	1912	29	150	76	2764	130	1587	858	1629	552	184	12666	540	6	5	4	5	0	10	2	0	0	150	15	3	0	0	20	0	0	0	17	0	23	5
2020-09-27	762	1623	169	212	13	1984	619	35	128	13197	1784	315	39	321	1869	22	131	83	2700	63	1584	846	1552	478	158	13552	630	5	5	0	3	0	16	1	0	1	39	26	7	0	2	17	0	2	0	36	0	32	8
2020-09-28	591	1078	58	190	12	1308	424	67	74	12788	874	216	22	245	1766	21	53	46	2976	54	1350	537	1438	265	39	7663	325	5	7	7	3	0	16	1	0	0	27	7	3	0	2	17	0	1	0	9	4	8	9
2020-09-29	546	559	216	48	17	1286	435	48	71	13103	1835	263	43	430	1494	32	69	14	2901	124	1306	461	1271	231	99	5044	167	6	13	11	0	0	11	0	0	0	67	19	4	0	2	16	1	0	0	9	0	15	4
2020-09-30	738	2791	276	135	30	1971	392	56	124	14366	2162	416	32	387	1647	95	145	55	3004	110	1326	649	1470	567	202	7053	378	2	13	6	3	0	21	1	0	0	82	14	5	0	0	24	0	0	0	10	0	36	6
2020-10-01	759	3008	286	213	12	2925	534	80	134	15241	2739	352	33	363	1850	44	142	78	3286	120	1552	797	2158	797	175	11361	613	6	10	12	5	0	16	0	0	0	56	16	3	0	0	19	0	0	0	14	0	30	9
2020-10-02	854	3274	263	234	17	3507	398	57	168	7215	2928	411	40	415	2548	77	133	86	3253	131	1967	768	2086	679	239	11218	689	3	6	7	4	0	29	1	1	0	62	26	2	0	2	24	1	1	0	13	1	30	5
2020-10-03	790	3423	240	333	17	3798	536	69	191	1376	2929	460	41	442	2499	74	121	123	3804	134	2292	784	2343	704	228	11095	633	8	15	6	7	0	21	1	1	2	118	25	5	0	2	23	0	2	0	10	0	27	6
2020-10-04	1014	3752	182	241	22	2557	370	30	187	21381	2196	267	62	466	2843	67	127	88	3935	110	2367	994	2064	818	168	12413	712	6	12	3	2	0	13	2	1	0	43	12	7	0	4	27	0	1	1	17	0	34	12
2020-10-05	719	1728	69	258	13	1843	378	10	178	19663	1157	229	49	605	2578	40	100	93	3983	89	1934	788	1835	353	75	6894	461	5	15	3	5	0	35	4	0	0	32	9	4	0	1	18	1	1	0	5	0	26	12
2020-10-06	737	1047	283	138	23	3126	377	42	148	20437	2414	300	65	364	2257	68	82	26	4555	209	2006	610	1591	320	190	5142	156	10	15	10	2	0	29	1	0	0	68	34	8	0	2	16	0	2	1	9	0	29	11
2020-10-07	927	5313	436	287	29	4465	322	25	291	22538	3589	399	100	517	2677	67	172	54	4519	198	2236	478	2121	877	357	8919	374	9	15	8	4	1	38	4	0	2	65	27	3	0	3	28	1	1	1	29	0	58	14
2020-10-08	1076	5758	437	363	21	5348	331	76	301	23263	4498	406	87	424	3677	109	119	143	4972	199	3003	924	2958	1037	388	12255	786	12	19	11	5	1	51	0	0	1	77	34	4	0	2	31	0	1	0	26	0	75	9
2020-10-09	1274	6904	516	542	21	5404	446	49	306	11071	4669	434	101	611	4458	137	211	97	5783	168	4280	1039	3130	1184	363	12455	831	8	20	7	1	0	26	2	0	2	76	43	6	0	1	22	0	1	1	12	0	76	11
2020-10-10	1109	6679	612	457	33	8624	482	37	259	3004	5064	391	105	502	5372	89	188	140	5960	141	4739	1421	3186	1887	380	13880	834	10	20	7	3	1	61	0	1	0	90	44	1	0	1	28	0	0	2	16	0	52	12
2020-10-11	1260	7952	448	486	35	4648	444	19	226	31710	3626	306	96	617	5724	74	157	154	6478	65	5300	1561	3517	1054	411	14804	783	9	20	4	4	0	53	2	0	0	54	39	5	0	4	29	0	2	1	20	0	53	5
2020-10-12	1014	4370	83	508	0	3111	340	18	111	28593	2275	280	61	1011	5456	95	123	206	6342	78	4178	960	2880	504	169	8740	509	8	22	1	7	0	43	2	0	1	46	25	13	0	5	26	0	0	1	18	1	32	16
2020-10-13	831	2439	587	181	61	4319	389	25	132	28592	4191	294	53	817	4619	75	108	9	6803	167	4394	1121	2069	531	399	6768	161	13	28	23	3	0	70	2	0	2	94	59	7	0	5	39	1	1	0	13	1	35	14
2020-10-14	1142	9872	785	372	0	8335	290	39	257	32012	5366	408	85	820	5898	102	244	109	7332	155	5068	1401	3109	1410	707	6339	637	10	36	8	3	0	53	3	0	0	108	57	6	0	2	41	0	4	0	38	0	63	16
2020-10-15	1321	12779	819	748	83	9554	492	33	199	32716	7250	435	90	808	7332	114	245	190	7251	162	6526	1932	4016	1929	748	12417	916	7	36	6	4	0	67	1	0	0	101	63	7	0	5	43	0	0	0	28	1	116	9
2020-10-16	1436	12533	914	793	51	9736	430	37	202	15221	7904	452	97	1084	8803	148	279	214	7777	142	8099	2021	4013	2075	836	16425	968	8	42	15	10	0	63	2	0	2	88	82	13	0	4	83	1	3	0	27	0	91	11
2020-10-17	1521	12027	998	1131	198	11122	418	35	191	4343	7969	503	68	1186	10009	188	287	227	7950	137	7705	2269	4026	1968	898	17537	902	6	39	14	1	0	80	0	0	0	162	90	8	0	2	55	1	1	0	20	0	132	20
2020-10-18	1794	13738	603	1096	0	8734	500	26	194	45280	5669	482	72	998	10925	58	280	186	8105	88	9622	2040	3952	1567	727	18319	1179	10	36	10	10	0	81	2	0	1	89	60	10	1	5	47	1	2	0	26	0	84	13
2020-10-19	1486	8124	395	819	265	5085	451	7	103	44356	3675	438	56	1251	11705	44	210	242	8148	93	8536	1698	3920	860	537	11956	697	16	23	18	8	0	81	1	0	0	85	54	9	0	8	69	0	2	0	13	0	49	19
2020-10-20	1197	4339	1024	393	43	8104	452	42	129	46461	6457	432	61	1284	9337	115	210	112	7986	219	7482	1603	2466	705	802	8246	321	9	31	22	11	0	110	6	0	0	146	87	11	0	3	73	3	3	2	28	0	41	17
2020-10-21	1647	15824	1336	890	152	12007	529	45	244	51083	9439	667	70	1031	10871	188	463	244	8144	183	9291	1989	3400	2202	1505	15723	771	15	55	11	8	0	109	2	3	3	261	129	8	0	4	89	0	3	1	42	1	107	16
2020-10-22	1976	19600	1472	1424	127	15017	630	75	168	54521	12391	865	45	1263	15199	161	471	478	8715	221	10040	2388	4848	1728	1670	20931	1289	13	53	29	11	0	131	2	0	0	155	143	6	0	5	127	2	4	3	59	0	129	15
2020-10-23	2653	17628	1595	1563	188	14202	760	53	188	25093	13905	882	49	1166	16078	250	468	596	9251	285	12107	2895	4902	2581	1661	23250	1571	20	61	16	13	0	127	4	0	0	162	205	15	0	3	136	1	3	1	42	0	168	17
2020-10-24	3231	17715	1589	1867	160	15294	859	52	223	7124	14054	841	36	1066	19143	259	550	515	9972	368	13632	2714	5028	2890	1969	23841	1666	19	57	13	7	0	125	3	2	1	297	199	10	0	5	91	4	1	1	51	0	153	30
2020-10-25	3343	18863	1043	2242	130	12511	789	58	194	68553	11086	935	77	1851	19640	211	591	862	8642	231	13628	3234	4761	3042	1702	25042	1867	20	92	7	16	0	143	3	0	1	125	123	5	0	7	151	2	6	3	48	0	143	19
2020-10-26	2970	11552	327	2421	101	7343	945	17	107	61525	7448	790	60	847	21273	79	621	491	10168	202	11742	2214	3855	1312	1118	15443	1477	17	96	10	8	0	154	2	0	0	117	125	10	0	5	128	4	2	2	26	0	123	19
2020-10-27	2471	4880	2243	828	91	10394	1056	37	124	56662	12030	714	64	1020	17007	136	446	195	10303	487	10241	2046	2844	901	1502	11261	514	22	98	42	15	0	163	6	0	1	255	242	7	0	7	141	3	5	1	29	1	45	30
2020-10-28	2781	19845	2569	1413	181	15722	745	126	255	56163	15948	1256	67	939	21989	251	1013	485	10266	391	16300	3035	4724	2887	2611	20018	1069	26	123	25	18	0	195	1	0	0	522	237	12	0	5	221	0	5	0	71	0	132	26
2020-10-29	4371	22191	2760	2378	0	13013	1017	80	234	57506	19246	1547	102	700	24988	251	814	774	8077	515	18820	3456	5343	2785	2492	24333	2414	31	130	36	23	0	168	6	0	1	240	247	10	0	7	205	1	4	1	50	1	234	26
2020-10-30	4464	17982	2689	2776	234	13124	860	95	240	26259	19842	1211	42	667	26829	284	1055	697	10245	431	20156	3924	6481	3363	1800	24631	3389	35	143	28	18	0	199	1	0	0	235	269	12	1	4	217	5	6	2	66	1	300	31
2020-10-31	5047	15074	2891	2772	166	13679	1191	133	236	6351	19405	1686	78	863	31079	215	910	777	11066	617	23629	4107	6546	2573	1797	24196	3262	43	141	29	20	0	217	3	0	0	544	261	5	0	8	199	2	8	2	86	0	202	40
2020-11-01	5715	15388	1803	2769	149	11480	1126	81	220	69989	13990	2055	60	762	31756	242	1180	808	9771	385	23897	3737	5753	2282	1347	24954	4056	40	185	25	15	1	194	2	0	1	223	194	6	0	6	297	3	3	5	53	0	280	39
2020-11-02	4789	6309	1225	2179	197	6599	948	62	121	59106	10536	1678	28	397	29905	132	619	847	8679	323	19171	2787	5324	1883	557	16053	2987	53	175	19	16	0	224	2	0	0	231	169	9	0	5	208	3	4	4	29	0	152	36
2020-11-03	4474	2662	2427	1165	197	9291	942	80	150	49763	15238	1151	32	546	22253	171	748	320	8264	647	17578	2257	4041	1727	1177	10982	1297	33	166	51	32	0	223	1	0	0	411	279	7	0	4	233	2	11	0	36	0	92	47
2020-11-04	5188	13843	4041	1427	174	12153	1353	208	287	46864	19343	2166	28	748	28241	313	759	533	7738	683	21364	2816	7733	3216	2032	15511	1569	41	214	63	34	0	261	4	0	0	854	329	13	0	4	353	6	6	7	111	0	227	48
2020-11-05	6361	12082	4054	2480	166	15796	936	131	241	44263	21209	2646	33	298	30548	367	1405	713	7600	690	26692	7610	8651	1962	1691	22092	3608	55	175	54	26	0	228	1	0	0	373	318	18	5	7	335	3	2	3	109	2	373	62
2020-11-06	7109	9213	3754	2848	233	13310	1223	242	214	17913	22285	2915	25	435	34502	357	1435	801	6946	602	29143	4974	9714	2354	1567	24191	4482	64	200	52	29	0	196	4	0	0	363	340	28	0	6	445	7	7	6	88	1	367	45
2020-11-07	6952	7644	3839	2890	224	11626	1427	228	218	4125	21571	2447	20	563	37802	404	1683	658	7226	650	29086	4822	10260	2579	1613	23596	4744	59	211	58	34	0	217	5	0	0	827	253	14	1	3	446	1	10	5	114	0	445	54
2020-11-08	8090	6638	2301	2399	314	7762	1050	193	196	47592	15929	2555	26	492	39809	215	1596	674	6616	388	29875	4987	9937	1828	891	23562	4454	48	216	56	35	1	203	2	0	2	304	218	34	0	9	425	3	9	7	62	0	349	55
2020-11-09	5323	3044	675	2543	116	3637	891	125	128	37425	10124	1889	17	317	32614	92	1190	570	5656	385	26785	3761	6752	577	466	14589	4451	75	210	33	42	0	206	3	2	2	270	167	35	0	6	331	2	8	6	44	0	236	52
2020-11-10	5745	1449	3816	1529	111	6098	771	128	132	4797	15993	1489	23	539	25269	208	1060	180	4669	707	23713	3263	3240	1051	1089	9844	2097	55	209	106	38	0	186	4	1	7	546	324	41	2	10	356	2	17	4	46	0	173	61
2020-11-11	6246	8613	4390	1467	198	9120	1066	132	273	36517	19613	2383	11	265	35090	453	1569	480	4644	603	27454	4202	7304	2058	2228	16562	3725	81	198	80	33	2	215	3	0	3	1220	349	41	3	9	580	2	10	3	95	0	330	63
2020-11-12	7435	7662	3945	2597	165	8959	994	375	206	28019	22704	2751	28	230	32961	533	1542	789	5383	662	27221	4745	9799	2591	1932	20618	4497	71	219	47	28	3	184	3	0	0	318	418	43	1	2	623	2	11	6	82	6	430	80
2020-11-13	9171	2002	3414	3082	185	7940	1011	258	296	10809	23526	3316	20	358	37977	455	1891	699	5618	637	24683	5198	10142	2024	1516	20034	5709	89	196	72	32	2	174	2	0	1	425	434	50	0	5	636	9	14	5	74	3	275	81
2020-11-14	8256	6467	4212	3056	207	7416	1037	264	284	2537	21374	3038	8	385	40902	395	1733	711	6067	697	26051	5924	9489	1771	1740	19198	5564	101	172	85	43	4	181	1	2	4	931	416	38	1	6	550	5	17	8	60	0	419	69
2020-11-15	7015	5697	2498	2866	198	4222	1078	224	268	30323	15798	2835	17	467	37249	316	1372	612	5897	379	27571	5987	9460	1200	922	18446	6730	99	183	36	38	1	185	1	2	7	354	371	38	0	1	544	2	14	6	73	0	546	60
2020-11-16	5094	2360	816	2362	127	1907	1058	211	145	21710	8845	1695	11	427	33977	89	1100	547	5418	405	23854	5107	7096	509	500	10594	3513	97	178	39	43	1	152	3	1	2	302	224	71	0	8	546	3	15	3	50	0	303	79
2020-11-17	4611	1053	3519	1313	107	5475	1195	187	180	17058	14701	2198	12	377	27352	278	1101	164	4842	722	24707	3537	4931	1326	1393	6676	1581	84	193	152	33	0	173	4	0	2	504	450	59	0	6	504	6	20	8	48	4	143	95
2020-11-18	6072	5830	4828	1945	228	4278	1220	271	393	16817	20374	2422	7	453	32191	442	1982	424	4280	635	21152	4876	8262	1311	2018	12840	2544	102	195	131	31	0	139	4	3	1	1219	513	63	0	11	731	5	21	5	84	1	357	73
2020-11-19	7520	4824	3938	3251	198	5571	1257	410	388	15546	23695	3209	13	330	34280	366	1662	889	4583	652	19883	5314	10269	1665	2068	15905	4458	105	160	117	38	1	155	2	1	1	413	533	60	0	13	753	4	23	8	86	6	603	73
2020-11-20	6434	3681	3899	3164	268	6518	1297	361	377	7235	23746	3227	5	372	36176	380	2316	668	5686	564	23975	6290	10108	1818	1549	14826	4961	95	159	119	49	0	134	3	1	3	429	568	59	0	6	653	5	19	6	67	1	637	74
2020-11-21	6603	3007	3983	2958	232	5849	1257	300	478	1592	22312	2551	19	415	37239	642	2096	519	5931	519	22464	6002	9272	1861	1691	13201	7609	117	172	129	57	2	117	5	1	3	1137	534	72	0	3	699	7	20	7	47	0	626	55
2020-11-22	6463	3075	2279	3573	245	3213	1273	349	428	17732	14765	2309	18	329	34764	376	2179	571	6004	288	24213	6149	9685	984	1025	12659	5458	127	171	42	47	0	132	3	0	6	253	344	108	1	7	692	0	27	4	47	0	574	61
2020-11-23	5151	1258	1123	3308	187	1531	850	232	270	13742	8812	1498	15	341	28337	116	1134	602	5358	279	17856	4710	5837	231	471	7242	4492	118	142	60	49	1	126	3	1	10	214	285	103	0	6	562	9	20	7	20	5	330	69
2020-11-24	2437	585	3146	1973	304	4424	1169	204	267	12334	15074	1387	3	318	22927	457	1339	173	5181	610	10141	3568	4207	1021	1308	4619	2422	105	134	189	45	0	129	5	4	4	499	474	84	0	6	630	13	18	3	64	3	728	75
2020-11-25	4607	3944	4382	2323	252	5890	1367	383	504	12496	19398	2131	15	250	23227	580	2391	372	3947	415	15360	4082	7753	1811	2234	9164	3877	123	142	157	47	2	136	8	2	5	1005	515	101	0	4	853	9	22	10	89	2	674	87
2020-11-26	5737	2865	3712	3603	254	4966	1183	413	471	11779	22035	2151	8	219	25852	898	2101	614	4910	513	16846	5286	9739	1953	1782	10965	5674	105	123	141	56	1	123	5	3	6	371	592	87	0	8	722	4	27	7	72	0	580	69
2020-11-27	5388	2669	3568	4009	220	4082	1191	370	619	6057	22753	2018	13	257	29001	637	2377	771	4468	477	17059	5692	9005	1849	1612	10028	6066	121	139	162	51	1	130	9	2	8	339	658	99	0	3	822	2	23	7	75	12	579	79
2020-11-28	5017	2412	3327	4080	310	4490	1323	374	510	1484	20152	1981	22	307	28342	753	2123	534	5751	447	15183	5191	8499	1527	1601	9645	6903	120	118	151	48	0	138	5	5	2	956	626	101	0	8	827	3	22	7	81	0	599	71
2020-11-29	4237	2724	1792	3987	248	2684	1636	355	456	15847	14940	1747	23	205	26315	414	1916	563	4465	236	11483	4579	8134	1100	1109	9938	6462	130	126	69	55	0	117	7	5	6	213	407	121	0	1	686	4	22	9	54	0	283	81
2020-11-30	3735	1001	739	2919	152	1093	998	256	284	12287	8784	1193	17	243	20646	100	1200	564	5565	228	5734	4043	5554	196	427	5499	3825	136	119	65	57	0	95	6	3	2	198	328	98	0	14	541	9	27	7	25	4	121	65
2020-12-01	2390	556	2814	1830	182	3604	1129	188	293	11334	13294	1044	8	299	16376	612	1269	139	4572	448	9066	4472	3826	1254	1299	3412	2753	122	119	221	74	1	126	8	6	4	406	539	85	0	6	672	4	21	6	32	2	449	80
2020-12-02	3374	3286	3475	2900	318	5213	1468	524	596	11959	19218	2199	21	303	19347	690	2242	451	4038	362	13870	3248	4272	2043	2438	7443	3480	135	102	153	75	0	100	9	3	10	775	656	111	0	4	785	14	34	9	55	17	609	70
2020-12-03	3937	2682	3138	3539	292	4602	1586	450	440	12438	23190	2185	17	254	20709	930	2621	674	4908	420	14838	2981	4916	1982	1776	9516	5819	143	111	159	55	3	116	6	1	2	309	740	89	1	8	684	11	19	5	66	2	620	69
2020-12-04	3567	2598	3280	4534	348	4649	1605	470	495	6548	24423	1882	15	268	23219	686	2451	624	5594	400	13230	4042	7661	2184	1786	8918	6547	137	117	156	48	2	102	6	1	7	324	852	100	0	2	993	7	37	7	60	1	531	74
2020-12-05	3654	2361	3614	3955	290	4781	1603	562	478	1640	22220	1648	14	162	24110	794	2870	651	5891	382	12430	4650	8062	2070	1647	8165	6986	145	95	147	68	4	92	9	2	7	625	813	98	0	8	814	11	34	4	57	0	502	80
2020-12-06	3592	2549	2037	4084	369	3328	2115	479	473	16663	15701	1383	14	263	21052	526	2308	712	6529	252	9175	5051	8072	1269	1033	8439	7338	139	110	79	70	2	129	11	1	3	214	515	98	0	5	662	9	24	6	35	0	228	75
2020-12-07	2866	1094	577	2899	270	1135	1745	249	250	13252	10221	903	9	457	18887	207	1425	531	6761	262	4424	3755	5231	552	480	4966	4864	123	87	68	72	2	91	7	5	6	174	365	101	0	7	564	10	44	4	24	5	92	84
2020-12-08	2066	596	2764	1886	416	4276	2046	287	283	12436	16450	1250	9	298	13679	584	1376	151	7094	500	8315	2775	3660	1949	1630	3282	1803	105	86	213	59	2	94	9	3	10	366	701	89	0	2	528	16	25	4	24	2	411	82
2020-12-09	2510	3347	3980	2613	419	5886	2150	544	587	13509	22790	1324	11	222	14837	712	3291	386	6119	392	12164	3703	7439	2564	2140	5243	3782	131	98	146	65	5	95	7	3	10	828	862	102	0	4	634	5	27	4	66	0	568	73
2020-12-10	2631	2710	3328	4520	363	6454	2558	545	478	13629	27622	1675	13	214	12755	890	3264	725	6544	453	13747	3652	7365	3125	1852	4051	7446	117	92	127	69	2	82	3	2	3	294	849	95	1	8	499	11	18	7	72	21	470	74
2020-12-11	2481	2749	3075	4620	403	5907	3132	359	463	7770	29035	1533	5	218	16998	680	3029	659	8709	435	13105	3503	7067	2166	1816	8440	8398	133	89	122	53	2	116	14	2	5	292	1081	81	0	7	887	15	35	6	59	5	544	87
2020-12-12	3089	2668	3097	4396	424	6240	3075	759	407	1918	27231	1395	18	303	18726	660	3758	505	8837	403	11498	4775	6460	3707	1750	10779	6693	122	96	157	64	3	105	9	1	4	626	980	102	0	4	761	5	49	9	61	0	502	99
2020-12-13	2834	2885	1287	4135	324	3681	3552	342	447	19643	20595	1194	8	304	19902	629	2908	516	9122	256	8978	4501	6333	2190	834	11346	7717	139	114	64	78	3	97	8	6	8	194	769	68	0	3	649	25	54	6	51	0	188	85
2020-12-14	2638	1581	497	3363	301	2029	2642	330	249	15940	12491	692	10	249	17937	210	1380	446	9877	285	4858	3782	4435	505	433	6599	6538	105	87	62	78	2	108	6	1	3	150	520	85	0	6	484	3	29	7	29	6	96	103
2020-12-15	2505	735	2095	1472	349	5222	3337	298	276	14917	19070	639	6	429	12025	587	2083	182	8461	544	6908	2089	3252	2034	1532	4248	3057	105	92	150	65	4	130	9	5	5	368	830	62	0	5	491	5	45	7	37	2	349	88
2020-12-16	2741	3805	2743	2360	339	7958	2992	589	463	15821	26901	1199	6	264	14839	1023	3397	348	6630	440	12447	3288	6171	3565	2112	9922	3534	115	100	167	73	2	106	11	3	11	790	1016	98	0	0	846	25	25	8	90	7	605	84
2020-12-17	2758	3200	1959	3327	401	8302	3692	734	360	17318	31354	1185	8	327	17568	1040	3451	595	11166	450	11953	4746	5991	3045	1648	12191	7001	97	103	191	92	1	114	14	7	7	289	1071	85	0	4	680	12	43	3	76	2	431	86
2020-12-18	2389	2753	2042	3918	457	7658	4034	657	352	10452	31952	1153	11	421	18233	892	3544	434	12778	431	10992	4394	5697	3991	1517	11774	8824	105	99	143	85	0	106	17	4	4	256	1167	78	0	3	683	15	40	6	71	0	426	78
2020-12-19	1949	2733	1739	3272	410	8908	4508	564	324	3433	29717	874	15	481	15401	870	3968	449	11956	475	11261	4397	5340	3151	1430	10993	9640	108	90	157	68	2	101	15	2	1	610	1053	96	0	5	674	18	46	7	82	0	483	74
2020-12-20	2150	2729	1002	2752	419	5397	3285	580	394	21044	21694	901	18	576	16305	643	2914	338	12224	309	8593	4088	5158	2061	882	12227	7917	95	85	55	78	2	114	12	4	5	188	776	58	0	8	553	12	28	6	58	0	143	88
2020-12-21	1504	1429	166	1975	242	3464	2828	284	191	18331	13898	587	22	522	15102	395	1757	424	12997	299	4633	3106	3350	1219	396	6935	5509	94	93	58	76	2	98	16	7	3	131	547	70	0	7	352	4	46	7	29	1	77	68
2020-12-22	1353	635	1277	766	286	8305	3198	565	244	16670	20281	525	9	766	10869	1004	2310	91	11156	621	7190	2175	2489	2663	1551	4387	3752	91	89	156	80	5	104	18	6	4	351	927	85	0	5	415	16	56	2	41	0	309	65
2020-12-23	2096	3308	1799	1595	402	11482	2543	665	375	12858	28957	833	13	725	13316	1145	3878	227	9822	560	12363	3122	5009	3687	2157	11023	5160	90	71	114	71	5	102	17	5	4	801	1199	83	0	4	628	20	35	2	109	16	472	64
2020-12-24	2541	2589	1615	2763	477	14276	3297	696	332	1209	33962	935	19	961	13908	1270	3655	399	10390	587	13114	4446	5459	2657	2064	13438	6595	113	102	99	66	3	115	26	3	5	276	1257	62	0	4	553	7	36	6	96	0	552	85
2020-12-25	2843	2356	772	2233	433	4431	2869	574	277	9615	21116	870	24	927	18039	666	2976	262	11494	292	9077	4059	4310	4046	1812	14536	11376	99	94	45	70	3	111	18	7	3	290	713	55	0	10	505	16	44	7	92	0	244	70
2020-12-26	1801	1719	257	1643	50	2716	2992	448	139	2033	13146	617	4	918	19037	399	1773	253	11495	293	5048	3580	3812	1041	369	9997	5036	86	81	50	84	2	106	20	0	3	159	512	50	0	15	459	13	62	3	91	0	68	68
2020-12-27	1283	492	469	350	25	3096	1834	364	157	21428	11554	262	1	1025	10429	511	1824	52	9815	466	3678	1279	1387	874	623	4824	2793	70	69	50	65	2	125	19	2	2	146	586	46	0	3	268	44	42	4	48	0	56	78
2020-12-28	1157	1098	332	618	266	3865	2180	418	183	19533	9808	342	14	1296	8913	508	1580	54	9005	425	3211	1717	2049	569	533	6433	2966	94	63	41	58	1	108	21	9	0	173	530	53	0	7	298	19	39	11	32	8	27	64
2020-12-29	1696	530	337	316	751	11130	2479	476	191	18995	15716	475	5	735	8581	838	2515	16	7398	778	7914	1896	2620	2095	1992	5967	3208	64	61	87	68	1	131	30	0	4	362	895	66	0	7	445	25	44	6	41	4	311	61
2020-12-30	2107	2641	1438	1350	907	16285	2621	965	435	15452	27546	1045	12	765	11210	1367	3478	239	7518	699	12955	3621	4637	3041	2430	15130	7091	89	63	154	56	4	132	22	13	5	969	1252	58	1	9	659	23	44	4	171	3	565	72
2020-12-31	2964	2270	1729	1850	1031	17228	2783	732	308	1368	31047	942	16	1545	15803	1861	3259	325	9449	639	13397	5480	4875	6315	2429	18984	8872	83	77	110	65	2	150	24	3	2	303	1298	58	0	11	575	9	56	4	113	0	532	75
2021-01-01	2702	1980	1046	2391	762	13428	2249	418	255	13186	19543	932	4	1720	23477	711	2810	187	9664	434	11008	6586	4322	4965	1772	21121	10459	78	75	61	60	6	129	42	5	4	250	778	50	0	6	555	9	41	4	107	0	400	75
2021-01-02	2001	1626	274	1170	167	3525	2451	379	255	2711	10244	597	4	1620	22210	314	1243	215	8169	346	6945	6920	3938	1736	399	15605	6999	73	88	28	41	2	152	24	7	6	133	418	43	0	6	462	24	51	3	92	0	102	69
2021-01-03	1585	469	340	255	627	5077	1611	342	158	27817	10033	262	0	1753	11825	568	1424	21	8588	526	5739	2933	1194	1219	762	7671	2618	69	51	40	55	2	152	23	3	3	156	601	40	0	18	364	12	51	2	40	0	61	81
2021-01-04	1632	1051	171	696	529	6372	1170	391	234	22099	8825	390	16	3394	14245	621	1190	81	7395	447	4432	3230	3034	636	766	10531	2530	69	64	34	56	2	141	29	7	4	116	500	36	0	8	347	12	38	4	52	13	42	73
2021-01-05	1885	732	1029	361	665	13137	2076	432	203	19026	14316	427	21	4961	10798	824	2044	66	6632	938	7624	3744	3130	2989	2605	9962	2754	57	42	157	54	2	152	15	6	3	376	778	54	0	8	348	30	40	2	72	3	341	85
2021-01-06	2285	2907	1310	1071	569	17602	1992	720	480	18634	27455	927	10	6110	15375	1229	2795	160	6367	795	14151	5188	4729	4959	3428	22186	6982	75	59	67	53	1	181	31	4	7	867	1044	40	0	18	649	32	35	6	187	14	553	89
2021-01-07	2950	2625	1002	1896	573	18005	2216	1085	277	19211	27948	814	20	5325	20326	1374	2298	281	7087	710	12054	8950	5719	2137	2697	30771	7546	60	63	59	44	4	164	30	4	4	282	927	48	0	19	548	36	43	3	128	1	186	93
2021-01-08	2082	2302	867	562	427	15140	1842	784	209	10728	26109	510	20	7832	18416	1237	1971	163	9673	739	8790	9080	4951	2980	2084	14622	5028	69	57	56	43	2	187	37	5	3	276	1033	47	0	14	414	11	41	4	84	4	332	99
2021-01-09	1985	1810	753	1098	466	13285	1660	554	339	2167	24544	717	15	6503	17529	1170	1704	149	8111	651	10548	9420	4841	4072	1862	26809	7148	71	53	61	38	1	197	30	8	3	589	931	49	0	19	620	17	43	6	92	0	438	117
2021-01-10	2285	1935	394	1401	337	8568	1743	425	253	25931	16666	799	12	8227	19976	616	1458	136	7329	414	9410	8761	4403	2973	764	32911	5690	52	50	19	38	6	165	25	5	4	168	604	32	0	19	483	31	29	3	134	7	177	112
2021-01-11	1541	1302	105	646	339	4407	1246	290	197	20189	8471	445	10	4843	18625	331	632	104	6601	435	4622	6596	3082	860	426	19322	4735	49	52	29	26	1	184	28	4	2	151	428	36	0	24	361	15	43	3	53	4	75	105
2021-01-12	1386	808	620	230	288	9561	1239	335	197	19408	13494	441	15	6886	12530	878	1207	42	5447	639	5569	5136	1987	2410	1910	13945	2317	60	57	106	35	5	164	27	5	3	309	589	39	0	32	448	18	34	2	60	27	326	130
2021-01-13	1686	2849	750	759	259	10924	1076	856	388	19807	22590	841	12	4926	14242	1255	1779	153	4939	563	9053	7601	3697	3576	2105	32539	4648	69	53	47	43	4	177	26	0	8	742	901	27	0	44	616	27	38	3	143	2	481	156
2021-01-14	2137	2271	535	1135	227	11045	1358	630	229	20698	24115	668	23	3052	15773	950	1286	189	6086	462	9436	9687	4424	2923	1808	37411	5334	72	51	70	26	6	164	37	9	9	229	974	25	0	34	507	11	33	4	117	6	381	152
2021-01-15	1646	2044	535	980	241	8215	1502	453	261	11335	20406	595	7	3553	17243	1084	1186	113	6498	454	7795	9860	3525	2729	1501	39014	6595	64	41	47	45	3	181	43	10	5	280	950	33	0	55	522	15	35	2	85	0	386	144
2021-01-16	1531	2023	552	715	244	9433	659	617	249	2682	18312	577	8	3913	16144	1031	1146	143	6025	398	7412	10089	3353	2045	1550	38438	4743	61	62	61	33	0	164	17	9	5	633	822	34	0	56	477	26	34	4	95	0	369	156
2021-01-17	1543	2070	233	763	202	5306	879	388	268	28922	13433	510	1	3491	16310	567	777	135	5294	267	6055	10415	3218	573	575	43015	4205	63	48	17	38	1	156	27	5	1	192	540	20	0	45	475	17	31	1	100	0	142	174
2021-01-18	1317	1141	77	379	157	2687	889	266	174	22710	6594	237	9	3232	12544	244	450	86	5581	226	3271	8698	2156	1060	300	25036	2160	70	47	9	28	3	158	28	8	1	141	326	28	0	54	377	5	27	1	37	4	52	156
2021-01-19	1008	697	570	174	162	7815	807	600	202	20813	9169	318	8	2946	8825	812	830	37	4782	446	4835	5898	1509	1909	1707	18675	1250	51	44	82	39	5	160	30	11	0	401	543	19	0	61	377	29	23	5	57	4	291	171
2021-01-20	1614	2936	544	520	164	9721	724	610	447	21609	18463	537	2	2117	10496	1088	1215	85	4292	342	6919	10688	2745	2484	1718	35816	2111	65	58	49	29	1	157	32	5	1	656	766	30	0	47	603	20	25	2	110	18	443	210
2021-01-21	1646	2344	482	902	178	8325	886	669	345	22604	19474	511	4	1996	13568	902	1248	227	5567	355	7152	13681	3000	2464	1458	42497	4732	57	61	37	27	0	148	35	5	4	310	778	27	0	67	524	25	38	2	86	1	419	218
2021-01-22	1733	2415	455	776	164	7667	760	495	408	12515	16825	506	4	2485	14055	876	1023	115	5804	347	6640	12850	2878	1785	1461	41988	4946	44	49	90	27	2	152	37	4	12	346	722	25	0	59	521	19	36	0	95	0	346	222
2021-01-23	1777	2271	566	643	122	8599	773	484	378	2072	15035	562	2	2598	13633	910	1017	119	5741	331	6322	13387	2699	1544	1521	40908	4196	64	53	58	32	1	136	32	10	4	648	631	28	0	57	472	21	34	1	82	0	346	241
2021-01-24	1433	2524	266	599	129	4306	879	532	361	29448	11574	605	2	2357	13331	512	766	143	5445	212	4683	14589	2719	1905	541	42303	3722	50	49	12	29	4	143	28	8	2	229	446	24	0	72	488	14	23	2	83	0	110	264
2021-01-25	1256	1357	121	352	130	2457	754	257	168	22205	5014	334	4	1905	11628	223	479	122	4881	189	2419	10274	1816	551	297	23855	2368	70	68	9	28	3	145	14	7	2	172	214	24	0	61	299	3	20	0	35	4	38	275
2021-01-26	938	796	772	134	126	7106	625	358	247	20900	6750	432	3	1370	8559	693	792	29	4089	387	4604	6355	1551	1590	1682	17352	1147	50	39	60	32	2	140	27	9	2	445	429	25	0	50	420	12	17	2	45	2	264	268
2021-01-27	1410	3286	827	448	109	9314	652	638	605	22313	15520	814	2	1369	10584	1103	1300	119	3958	276	6789	11418	2877	2775	1877	32857	1884	53	44	36	23	2	143	20	6	5	612	584	21	0	72	541	12	28	3	80	6	389	280
2021-01-28	1566	2700	598	857	128	8643	592	691	397	22627	15816	857	7	928	15191	965	931	236	4724	344	7156	15198	3174	2035	1541	37569	4186	57	53	28	31	3	160	20	8	3	349	622	32	0	54	467	10	29	0	72	1	389	291
2021-01-29	1460	2512	560	619	158	8141	423	690	382	12464	13365	713	2	1331	14360	931	841	138	4691	285	6144	13893	2901	2581	1305	35889	4105	51	41	29	30	4	136	21	3	0	343	487	18	0	75	492	18	17	4	76	6	336	296
2021-01-30	1406	2547	695	561	119	8149	701	401	435	2957	12569	882	2	1463	13563	785	769	160	4391	295	5864	12673	2737	2182	1302	33450	2368	50	55	35	29	0	152	13	2	1	819	480	22	0	74	477	14	26	1	66	0	303	276
2021-01-31	1476	2941	349	551	113	4129	431	468	379	29782	9953	795	2	1247	12713	533	785	158	4170	175	4706	11937	2668	1723	587	32428	4253	56	44	20	26	0	126	22	8	3	242	309	15	0	66	421	15	18	4	79	0	98	292
2021-02-01	1089	1550	130	336	160	2644	377	368	233	22756	4210	484	2	1411	11249	411	306	152	3676	183	2503	8336	1825	444	348	18236	2695	45	29	17	29	2	121	19	3	1	195	189	17	0	49	237	7	22	2	39	4	42	297
2021-02-02	1130	844	832	94	120	7365	488	405	282	20040	5862	538	4	1244	7925	775	645	34	3235	319	4326	5470	1313	1737	1516	11755	1164	57	32	97	27	3	133	20	2	0	453	314	33	0	54	329	17	20	1	38	1	253	282
2021-02-03	1210	3299	967	387	128	9260	397	688	535	20247	12305	1221	1	1006	9651	1231	758	190	3548	294	6802	7086	2676	2732	1567	22574	1551	51	40	36	17	0	135	15	9	6	726	396	22	0	57	498	31	19	3	77	6	421	255
2021-02-04	1628	2615	719	730	139	9803	425	672	393	21010	13424	1150	5	871	13182	742	719	203	4017	325	6496	9066	2752	2077	1267	26103	4315	58	52	40	17	1	137	10	10	2	353	451	27	0	77	476	31	15	2	60	8	444	246
2021-02-05	1507	2356	883	516	116	8213	553	592	442	11800	11511	1069	1	1006	13656	876	648	198	4198	253	6053	8387	2668	2630	960	23872	3737	36	43	54	18	5	129	14	4	3	355	442	25	0	59	422	28	24	1	65	0	368	226
2021-02-06	1260	2361	910	549	133	8709	438	590	373	1213	10022	1172	2	1314	14213	1044	688	180	4317	288	5965	7218	2580	2241	984	21198	3396	38	34	30	16	2	127	17	9	1	624	318	19	0	52	377	18	17	1	62	0	283	245
2021-02-07	1357	2411	493	424	132	4874	413	422	366	25685	8380	1106	0	1019	13439	480	424	177	4086	198	4728	6650	2611	1552	498	20233	3260	36	57	9	22	1	128	14	5	2	191	245	29	0	40	385	12	16	2	60	0	93	217
2021-02-08	1145	1256	182	276	115	2490	435	342	237	19805	3094	733	3	785	11640	288	289	158	3916	167	2431	3483	1975	757	308	10353	2332	39	42	20	25	1	131	1	0	0	171	101	21	0	29	270	8	17	2	45	0	45	195
2021-02-09	993	594	1115	71	105	7938	430	544	264	17513	4198	629	1	1020	7969	781	478	31	2257	301	4029	2580	1319	1724	338	6113	1013	40	41	89	29	2	139	0	13	2	456	241	25	0	45	307	16	16	4	30	1	227	203
2021-02-10	1221	2541	1212	283	95	10429	366	802	460	17191	9093	1492	1	829	10612	990	544	141	1759	270	6930	4002	2797	3179	1369	13835	1505	37	37	62	26	0	133	28	3	5	721	306	20	0	37	422	32	15	1	87	9	360	195
2021-02-11	1454	2108	913	577	113	9670	470	680	373	17781	10279	1482	1	543	12947	842	617	225	3172	310	7008	4754	3048	2487	1338	15404	4068	40	41	45	14	4	134	11	3	0	295	306	17	0	57	336	21	23	1	82	0	456	153
2021-02-12	1651	2112	1070	376	103	9133	478	714	382	10098	9372	1323	0	999	15137	808	552	198	4426	262	6379	4332	2644	2431	1047	13399	4353	41	42	34	25	1	131	14	6	5	357	310	22	0	46	391	15	21	2	65	0	247	164
2021-02-13	1552	2051	966	371	113	8953	428	756	362	2168	8538	1372	8	862	13893	773	567	146	4327	247	6586	3358	2550	2330	993	11904	3804	37	35	33	19	2	144	11	5	2	644	253	21	0	29	316	12	17	2	80	0	284	146
2021-02-14	1257	1999	506	379	102	5220	274	668	417	23782	5585	1222	1	919	13523	424	449	157	4170	185	5334	3254	2415	1448	387	11742	3569	34	43	14	17	1	118	4	4	2	192	162	26	0	37	311	8	16	0	48	0	98	154
2021-02-15	1161	1123	163	198	123	2944	295	414	279	19739	3762	662	2	1076	11060	278	216	181	3423	160	2543	1808	1872	572	244	5773	2771	35	31	16	19	1	149	8	6	4	167	106	23	0	26	221	17	12	2	28	1	25	134
2021-02-16	1166	593	1068	68	113	9038	437	617	281	19549	4386	696	2	786	7344	713	413	39	2840	332	5178	1362	1331	1442	746	3587	1211	30	52	47	21	1	129	9	7	4	409	193	26	0	27	258	18	13	3	23	0	196	89
2021-02-17	1482	2727	1349	274	81	12753	384	813	617	20133	9234	1081	0	820	10368	946	455	139	2690	305	8694	2323	2676	3168	1100	8888	1901	34	37	32	18	3	150	7	2	1	582	292	29	0	29	336	22	20	1	93	14	279	114
2021-02-18	1640	2382	1246	502	121	11083	414	1002	514	21167	9994	754	5	711	12066	708	493	268	3368	320	9073	2907	2815	2555	875	9899	4205	28	39	41	18	2	132	8	4	5	309	276	13	0	31	369	13	13	5	94	0	273	126
2021-02-19	1882	2525	1086	365	107	11860	468	953	563	12519	9209	1400	0	638	13755	689	676	229	4557	302	8777	2341	3058	2333	911	8650	4965	38	29	42	24	1	173	3	4	2	267	242	27	0	23	342	12	15	2	67	0	241	98
2021-02-20	1689	2556	1463	388	111	11422	552	788	614	2085	8715	1435	1	896	15470	1069	538	217	4675	338	8510	2309	2712	2705	960	8222	4134	30	33	35	8	1	182	8	10	2	565	222	28	0	34	353	5	16	3	46	0	254	68
2021-02-21	2084	2811	548	431	107	6882	464	584	573	28726	7771	1424	1	753	14914	410	549	182	4537	216	7038	2142	2721	1686	419	7995	4028	23	30	18	13	0	177	6	7	4	183	158	23	0	20	251	4	12	1	62	0	94	72
2021-02-22	1642	1555	227	260	107	4136	496	832	318	22181	3023	884	3	978	13450	274	273	170	4669	221	3890	1177	2419	649	250	4030	2781	34	21	15	9	0	148	5	5	2	159	95	25	0	29	232	4	8	3	20	1	17	67
2021-02-23	1216	805	1925	72	131	11590	450	963	355	20162	4404	870	0	679	9617	669	478	35	4179	411	6310	647	1634	1998	903	2681	1599	31	26	79	20	1	166	5	13	1	327	183	24	0	17	274	24	8	1	33	0	247	63
2021-02-24	1878	3338	1800	343	176	16002	529	1069	624	20736	10167	2111	0	686	13299	983	665	180	3808	445	12146	1515	3382	3547	1095	6863	2538	36	20	45	13	0	148	0	4	5	428	219	22	0	18	356	17	13	1	93	12	372	59
2021-02-25	1951	2918	1733	688	143	13986	523	1151	625	20752	11306	1903	0	557	16402	813	563	321	4368	461	12142	1689	3337	2438	859	7402	5404	36	25	48	15	1	144	2	10	9	273	232	28	0	20	318	6	9	3	63	0	286	49
2021-02-26	2436	2751	1822	544	199	14772	603	1203	600	12393	9895	1783	0	570	19871	725	633	195	4983	527	11539	1534	3923	2645	920	6516	4977	35	22	53	12	0	183	6	8	2	257	200	39	0	26	308	8	16	2	29	2	259	50
2021-02-27	1873	2644	1681	505	272	14993	530	1572	629	2277	9468	1732	1	608	20488	827	623	236	5089	493	12100	1389	3761	2848	949	6201	4830	28	29	49	14	0	191	2	0	7	536	185	29	0	28	253	13	10	3	71	0	303	58
2021-02-28	2483	2800	1079	520	243	7943	520	1201	689	27422	7661	1630	1	773	18902	376	456	202	4921	382	10099	1480	3432	1815	455	6497	4582	25	22	39	8	0	193	5	14	3	185	135	29	0	12	280	4	13	1	37	0	114	31
2021-03-01	2210	1487	332	356	447	4675	463	1027	405	20412	3449	1269	1	729	17440	272	237	124	4634	392	4786	743	2830	842	246	3223	3107	32	29	24	15	0	183	3	9	1	114	73	36	0	16	192	3	7	2	17	1	24	42
2021-03-02	1396	711	2588	91	302	12527	497	1113	422	20453	4688	1170	1	972	13106	645	446	53	3749	552	7937	447	2096	2077	730	2249	1242	32	31	117	11	0	206	4	7	1	375	162	30	0	18	246	17	11	0	21	0	216	38
2021-03-03	2169	3211	2403	394	288	17002	532	1459	869	19786	10965	2312	1	321	17063	919	520	151	3965	639	15698	1187	3950	3357	1212	5407	2826	22	31	83	11	1	193	2	10	7	410	196	23	0	11	343	16	15	1	66	9	309	34
2021-03-04	2439	2758	1154	747	323	15452	574	1421	756	21912	11314	2697	4	357	20840	646	524	268	5022	658	15250	1448	4278	2800	1022	5911	6189	30	25	22	7	0	202	3	8	2	322	169	40	0	14	347	12	12	2	49	0	289	41
2021-03-05	2383	2752	2198	667	384	14852	520	1536	734	13157	10136	2217	0	559	22845	746	459	206	4092	601	15829	1351	4271	2423	885	5985	4870	26	26	93	9	0	218	4	14	1	278	166	35	0	14	339	14	11	5	31	0	263	27
2021-03-06	2342	2682	3004	590	273	13367	614	1541	638	2364	9655	2181	1	460	24010	595	435	186	4662	703	14857	1575	4342	2522	926	5643	4883	24	17	65	6	0	187	3	7	2	431	142	32	0	9	297	7	11	6	31	0	245	27
2021-03-07	2742	2731	1426	658	298	9282	394	1318	630	29327	8295	2301	2	520	23633	322	434	196	5312	465	13574	1595	4064	1286	384	5762	4069	30	33	22	15	0	209	0	9	3	170	133	41	0	14	307	8	6	6	41	0	126	26
2021-03-08	2237	1510	497	394	303	4101	513	1180	432	23466	3362	1142	3	530	20724	194	227	141	4508	572	6170	1097	3288	396	211	2884	3452	34	25	21	5	1	204	2	14	1	127	81	53	0	7	207	4	9	6	29	0	32	30
2021-03-09	1944	786	2995	94	352	10843	425	1308	396	23706	4848	1161	0	520	13882	472	438	30	3883	846	9954	527	2280	2207	743	2060	1451	23	19	150	19	0	236	2	2	2	358	136	39	0	12	318	6	6	0	36	0	282	24
2021-03-10	2502	3685	3502	491	420	15538	527	1485	834	23945	11518	3181	3	432	19725	639	514	144	4284	798	17260	3030	4989	3600	960	5149	1982	24	36	138	12	0	233	0	8	9	356	181	46	0	7	376	21	11	4	53	6	398	32
2021-03-11	2395	3383	2774	962	415	14783	2007	1960	770	26255	13998	2629	2	306	22275	638	546	234	5256	856	21045	1032	4564	1978	862	5701	5928	31	23	97	4	2	229	1	9	3	331	210	43	0	15	332	11	13	5	26	1	375	21
2021-03-12	2856	3387	3121	777	431	11431	862	1361	822	17026	13161	2570	1	631	25649	632	440	264	5296	780	18775	919	5236	2301	772	5544	5326	30	24	95	10	1	229	2	9	4	265	200	51	0	12	373	9	9	2	48	0	351	18
2021-03-13	3040	3497	3159	823	383	15190	645	1587	780	4135	12558	2357	2	591	26790	578	555	178	5975	950	21049	882	5010	2363	852	5397	5332	34	27	102	12	2	213	3	15	4	223	173	49	0	5	380	11	14	6	30	0	343	15
2021-03-14	3006	3752	2019	823	398	7152	613	936	809	38276	10470	2503	3	641	26031	297	485	191	6375	737	17259	827	4964	1268	482	5860	4994	32	20	38	23	0	178	3	9	4	168	126	52	0	4	317	10	9	7	19	0	110	19
2021-03-15	2523	2174	679	561	374	3437	541	1280	494	30555	4835	1626	4	538	21304	178	254	180	5952	698	10896	528	4383	457	205	2844	3953	33	25	51	7	2	229	1	9	4	132	76	53	0	8	264	2	12	2	24	1	28	11
2021-03-16	1906	1383	4637	129	218	10819	612	1466	435	30439	6848	1134	4	383	15252	643	627	49	5500	1107	14396	284	2972	1578	921	1992	1040	30	20	187	8	0	238	2	11	0	333	145	46	0	11	354	8	9	3	22	1	372	14
2021-03-17	2747	5258	4374	691	475	14235	771	1783	893	30375	15787	1508	4	575	20376	818	608	184	4942	1008	25052	738	6118	2892	1114	5621	2714	35	25	107	12	1	219	2	6	1	392	230	59	0	8	502	12	12	4	30	7	453	14
2021-03-18	2852	4599	4201	1445	382	12237	787	1702	767	33123	18361	3458	3	347	23040	482	579	296	5908	1058	27278	1004	6186	2040	976	6139	6786	32	28	136	12	0	199	1	13	1	236	216	56	0	8	431	12	11	7	47	0	356	16
2021-03-19	3509	4835	4008	1197	385	10870	786	1750	743	20670	16734	3070	2	552	24901	622	620	265	6131	1044	25998	678	6174	1679	944	5883	6431	39	25	102	17	0	215	1	11	3	268	236	45	0	11	423	10	8	3	34	0	419	19
2021-03-20	3209	5036	4162	1112	364	9887	843	1252	739	4986	15701	2762	5	581	25707	625	563	281	7346	1001	26405	794	5593	1795	1034	6433	5736	30	26	115	17	0	174	0	11	4	276	198	64	0	9	386	10	13	8	41	0	349	9
2021-03-21	3634	5182	2541	1186	407	5604	590	1375	745	46270	13220	2532	1	510	23913	260	412	254	7602	709	21849	724	6096	925	518	4723	5406	43	31	34	10	1	185	2	7	7	175	144	60	0	5	401	5	13	2	18	0	140	8
2021-03-22	2685	2845	943	834	336	2465	657	993	403	38088	5955	1514	7	525	20045	177	321	206	6969	649	14578	418	4267	401	290	2957	4380	30	24	53	20	1	193	1	10	4	138	108	41	0	5	300	2	10	2	16	1	65	9
2021-03-23	2429	1576	4467	150	410	8386	772	1063	421	37136	8904	1705	16	768	24501	508	780	78	6300	1107	16741	294	3743	1281	988	2318	1579	36	24	169	13	2	210	2	12	0	343	164	69	0	11	386	12	12	2	15	0	396	13
2021-03-24	3008	6285	4851	956	365	11206	754	1556	768	37079	19449	3517	1	520	18739	776	876	165	5608	967	29978	810	6149	1977	1289	6193	2687	38	34	119	22	1	194	1	14	6	269	274	51	0	3	551	11	15	5	53	7	575	10
2021-03-25	3521	6037	4375	1891	293	9013	863	1431	703	39932	22641	3058	21	365	21246	606	790	353	7556	1001	34151	1018	6136	1654	1163	7441	7652	22	24	106	20	2	185	2	13	5	245	267	67	0	1	460	13	6	3	27	0	520	11
2021-03-26	3424	5566	3988	1673	324	8028	450	1152	695	24890	21911	2587	13	680	23783	638	905	298	7684	871	35143	890	6651	1272	1037	6983	7706	28	27	99	10	0	161	4	11	4	223	256	52	0	7	460	3	6	7	26	0	443	9
2021-03-27	3197	5623	4129	1802	361	7898	789	1150	607	5122	20036	1466	6	594	23974	602	781	260	7557	895	31757	765	6516	1531	1252	7381	6365	36	34	89	16	0	155	2	0	3	897	258	53	0	6	457	5	9	2	22	0	448	5
2021-03-28	3280	5740	2537	1790	334	4051	416	894	687	52323	15776	3132	6	569	23771	324	489	290	8782	602	29253	676	5869	925	641	7716	6294	29	20	49	18	2	182	2	0	3	178	194	72	0	10	380	6	14	0	29	0	131	8
2021-03-29	2636	3056	983	1321	326	1809	964	585	352	43554	7590	1441	7	610	19604	167	391	293	7470	477	16965	395	4439	205	289	4149	5196	29	28	60	21	2	117	1	32	4	131	110	54	0	9	297	5	10	2	14	4	48	12
2021-03-30	3227	1691	4497	300	360	7065	679	1204	374	39629	10999	1724	6	604	12900	526	819	26	6780	865	20870	362	3825	1215	1084	2979	1980	34	23	203	18	2	181	1	17	1	360	238	65	0	6	417	10	6	3	13	1	461	4
2021-03-31	2780	6154	5176	1487	439	8770	1210	1019	655	38379	20390	4322	12	537	16051	630	883	182	5855	849	32874	829	6204	1855	1572	7444	2962	37	31	155	17	2	171	2	6	3	361	289	72	0	5	529	6	8	3	35	12	653	2
2021-04-01	3116	5197	4207	2623	728	7378	701	1114	571	38483	23987	3612	10	366	22499	638	889	388	7629	806	35251	909	6156	1304	1340	8277	8467	33	33	129	19	0	154	2	6	2	299	302	76	0	5	467	14	9	3	31	0	621	3
2021-04-02	3375	4727	3694	2422	309	6374	662	913	552	24320	21417	3483	8	410	23639	587	845	238	7819	624	30546	846	6115	1385	1172	9065	8290	38	31	116	20	4	153	4	14	1	308	255	67	0	7	501	9	11	3	19	0	497	11
2021-04-03	3074	4690	4013	2362	705	3932	708	524	487	3775	15481	3058	4	746	21917	279	1006	223	7213	700	28073	735	5808	748	1300	5744	6976	36	40	125	29	1	104	1	9	2	321	201	72	0	10	481	1	8	1	16	0	571	9
2021-04-04	3293	4894	1919	2234	404	2211	745	490	361	8602	10599	3229	7	587	21247	238	797	255	7595	612	22947	410	5498	620	721	3889	6836	42	46	69	29	0	127	4	10	2	185	176	70	0	6	376	8	8	5	30	0	204	7
2021-04-05	2812	2701	740	1376	431	1991	600	397	324	53843	7145	1955	4	508	18017	119	698	204	6860	653	9902	364	4151	158	283	4620	3403	38	40	82	33	0	146	1	9	3	185	128	78	0	5	326	3	6	3	15	3	64	4
2021-04-06	2325	1513	3860	138	565	1469	479	922	321	39110	7022	1863	4	453	10680	309	686	54	5334	715	8245	236	3611	333	273	4294	1449	47	36	197	25	1	125	1	14	1	197	164	73	0	6	296	3	8	2	8	1	60	6
2021-04-07	2003	1562	4004	735	559	5694	520	996	359	35899	11499	4293	8	318	7763	643	1060	7	5559	888	14910	695	5231	1161	1193	7755	3103	32	49	132	30	2	115	2	12	0	412	267	79	0	3	421	9	13	1	23	6	638	2
2021-04-08	2828	5260	3556	1649	529	7176	614	770	545	37967	23724	3445	11	441	13686	740	1074	168	6367	848	27887	774	5407	1576	1531	10949	6813	25	46	116	36	2	121	3	14	1	421	292	75	0	5	627	17	10	1	23	1	954	3
2021-04-09	2845	4741	2957	3217	622	5377	717	685	425	23785	25750	3215	6	418	17209	658	1182	387	7760	770	28487	718	4989	923	1284	10689	7824	50	43	136	36	2	122	1	16	4	343	281	73	0	3	487	18	17	0	21	0	768	10
2021-04-10	2480	4466	2803	2599	601	4919	698	648	407	3728	23289	2734	3	398	18924	666	1071	286	7659	712	24856	800	4942	1080	1257	10435	7760	36	43	138	50	0	107	0	14	2	319	248	78	0	5	718	5	14	1	41	0	749	5
2021-04-11	3437	4497	1352	2535	446	2270	755	451	350	46288	18052	2799	2	469	17551	368	869	183	7655	496	21703	745	4310	589	549	10604	7625	36	44	43	34	4	111	3	0	2	207	213	75	0	5	344	0	15	6	21	0	245	6
2021-04-12	1958	2362	462	1617	470	1019	691	277	227	34343	8853	1717	3	451	15737	210	665	201	8142	396	12013	514	3302	106	291	5691	5626	34	46	67	39	0	93	2	17	2	176	114	52	0	3	331	4	10	2	14	3	61	6
2021-04-13	2051	1305	3122	422	528	3963	514	648	240	30754	12119	1606	4	302	9780	537	1048	29	6658	738	13227	231	2323	870	1050	3975	2390	39	22	201	25	1	85	2	12	0	373	200	76	0	2	358	12	14	2	19	1	644	2
2021-04-14	2222	4729	2944	1936	619	5190	563	559	404	31275	26716	4017	7	385	13439	733	1376	181	6721	595	21283	736	3883	1069	1236	9065	3471	35	44	127	25	2	92	3	8	1	345	290	93	0	6	476	17	7	2	34	18	803	6
2021-04-15	3160	4281	2517	3099	602	3787	663	579	323	32128	28549	3081	2	354	16160	643	1209	270	5440	601	21130	766	4076	843	894	10234	8869	33	37	125	41	3	90	1	7	4	295	313	81	0	4	469	11	11	4	26	1	682	7
2021-04-16	2713	3900	2185	2927	690	3346	798	488	342	20291	25060	3822	4	421	16963	612	1214	214	8694	549	17847	648	3852	636	862	10391	7093	40	39	108	43	7	87	2	6	1	296	260	104	0	4	380	12	8	1	12	1	595	2
2021-04-17	2330	3807	2126	2698	677	3287	677	340	274	4515	23080	3027	7	297	15923	654	1216	196	8889	579	15763	663	3264	750	772	9801	7665	33	42	121	44	1	66	3	12	2	331	237	91	0	5	429	6	15	0	18	0	616	5
2021-04-18	2349	4021	1076	2627	786	1584	724	546	265	39723	17686	2411	4	417	15364	337	818	209	8251	331	12153	717	3474	638	476	10123	6440	34	45	38	37	4	74	0	10	5	177	195	67	0	3	310	5	6	0	26	0	207	5
2021-04-19	2027	2322	418	1565	852	868	902	235	172	30755	8804	1829	13	419	12688	202	589	156	8521	346	7283	413	2265	93	233	5378	4983	39	30	57	39	3	78	3	8	2	140	129	65	0	2	251	3	15	0	13	1	101	1
2021-04-20	2007	1312	2434	410	822	3398	741	543	157	29142	12297	1606	27	270	8863	688	1108	31	7158	575	9246	237	1768	642	726	3959	2514	29	35	217	39	3	72	4	4	0	446	218	78	0	6	316	15	12	1	22	0	601	1
2021-04-21	2074	5433	2096	2106	941	3873	691	482	287	26869	27963	3750	21	403	12069	759	1215	167	6819	532	13926	669	2931	764	1040	8779	2713	30	50	106	42	1	64	4	5	3	381	301	87	0	0	390	8	16	0	26	25	740	5
2021-04-22	2514	4457	2002	3117	843	3007	803	445	286	28363	29367	3010	12	386	13836	578	1329	278	8472	538	12762	690	3006	677	744	10700	7538	46	36	100	49	0	64	2	11	1	313	291	86	0	2	364	9	15	2	18	1	694	1
2021-04-23	2608	4068	1681	2885	927	2677	893	399	232	17221	25431	2756	17	398	16046	683	1384	209	9579	463	10858	733	2989	485	901	9812	7706	25	36	103	46	1	56	2	6	2	283	277	75	0	5	360	6	16	2	19	1	539	4
2021-04-24	2470	3801	1708	2529	889	2664	702	392	257	3476	22963	2739	11	615	14758	711	1181	200	9235	510	9505	652	2523	841	831	9798	6248	34	43	105	46	1	54	5	11	0	331	248	76	0	2	342	7	9	0	18	0	513	1
2021-04-25	1955	3636	798	2535	895	1342	547	217	255	32465	17995	2596	20	433	13814	361	944	195	8060	287	7219	729	2201	435	417	9997	5501	18	42	33	31	1	57	2	6	1	195	186	86	0	3	322	1	9	0	17	0	193	3
2021-04-26	1888	1889	400	1254	773	862	612	169	153	24812	8663	1399	13	461	13157	220	523	109	8020	317	3451	440	1542	99	192	5057	4568	28	36	48	39	0	53	1	0	1	145	99	57	0	2	217	4	11	1	14	1	22	5
2021-04-27	1575	1138	1759	410	611	2664	704	478	140	21077	12186	1307	6	429	8440	596	1040	44	6224	502	5709	212	1256	488	810	3868	1756	19	39	194	51	3	58	2	5	0	391	210	80	0	2	301	4	19	0	14	0	460	0
2021-04-28	1900	4270	1850	1797	760	3295	624	403	242	20966	25251	3287	18	436	10398	967	1522	223	5305	481	8895	609	2019	682	404	8903	3069	30	44	81	52	2	52	2	0	3	344	242	92	0	4	373	8	18	0	27	16	636	5
2021-04-29	2258	3760	1382	2904	845	2538	835	429	229	22575	25002	2770	9	420	13382	696	1437	239	8650	419	8427	719	2240	564	921	9772	7267	24	26	96	44	3	67	2	0	2	315	231	63	0	3	344	7	15	1	16	1	541	3
2021-04-30	2142	3448	1237	2439	668	2280	769	369	275	3828	21404	2415	11	368	14314	763	1342	207	7283	414	6796	661	1850	467	949	9293	7144	31	49	90	39	2	43	2	10	2	306	206	73	0	2	288	6	10	2	16	2	429	1
2021-05-01	2105	3347	652	2007	783	2228	874	413	201	3376	19154	2125	5	469	13445	812	1425	153	7763	441	6469	647	1636	509	1019	8901	5931	27	46	31	41	4	50	2	8	1	290	184	66	0	2	263	8	11	2	26	0	423	0
2021-05-02	1644	3487	466	2046	463	1207	617	177	197	27245	15046	1389	4	544	12964	380	1068	198	5782	251	4612	598	1307	378	367	9036	5424	19	33	45	49	1	35	4	2	2	164	135	72	0	1	226	5	13	1	18	0	144	2
2021-05-03	1532	1335	348	944	58	531	867	178	109	20203	6650	0	3	567	9145	203	707	68	5460	296	2525	327	1083	130	210	3930	4753	31	28	48	52	1	36	1	4	0	113	96	0	0	3	144	10	9	3	3	1	37	1
2021-05-04	1099	1137	631	349	481	2271	761	406	135	17478	9115	2146	4	401	5946	425	986	9	9185	511	2296	198	682	381	893	3126	1718	31	34	56	36	7	40	0	5	2	308	140	134	0	2	256	5	17	0	21	0	28	1
2021-05-05	1421	4331	367	1396	509	2463	809	429	316	15889	20969	1368	8	452	9113	358	1246	177	7757	463	3896	708	994	708	930	6034	3068	24	43	61	46	5	45	1	6	0	255	209	81	0	1	305	7	16	0	29	10	349	3
2021-05-06	1702	3651	1635	2494	562	1916	988	367	206	17918	20842	2091	6	382	10579	773	1414	183	7244	495	6431	553	1564	343	777	7566	7034	27	40	164	51	1	37	1	4	0	244	190	96	0	1	267	12	10	0	30	0	510	2
2021-05-07	1379	3615	545	1640	460	1614	1012	386	265	3888	17147	3418	2	415	11798	1036	1300	154	6752	509	6047	594	1632	362	609	7922	6482	20	38	27	40	1	44	1	6	1	219	150	83	0	2	258	19	16	1	18	0	453	5
2021-05-08	1377	3515	1123	1435	324	1679	1023	352	238	1562	15457	2671	5	387	10549	786	1408	134	7458	438	4765	551	1422	373	634	6978	5716	23	38	86	33	4	29	2	2	2	235	156	63	0	1	207	11	6	0	25	0	421	1
2021-05-09	1141	3294	466	1342	397	749	677	157	214	23884	12008	2461	6	430	10174	632	1014	147	7424	352	3852	556	1305	80	291	7529	5244	23	26	16	36	2	32	2	6	1	176	95	68	0	2	224	4	10	1	27	0	147	2
2021-05-10	1053	1714	241	665	269	408	874	199	134	16618	5317	1427	2	399	8289	338	857	111	6636	352	2032	324	857	311	146	3450	4476	15	42	27	45	2	35	0	3	0	115	70	51	0	3	139	1	13	0	2	0	22	1
2021-05-11	738	855	1078	253	276	1591	932	363	130	15762	7388	1900	6	506	5077	659	1264	14	5858	524	3098	193	620	350	491	2439	1657	25	32	116	34	1	33	0	2	0	290	105	60	0	3	198	4	9	2	19	1	319	1
2021-05-12	915	3362	877	876	390	1731	925	373	256	1571	16744	3172	3	380	6943	729	1206	128	5523	427	4255	469	1156	404	730	6023	2460	15	28	59	46	2	33	2	4	1	231	142	52	0	1	251	6	7	1	43	6	343	1
2021-05-13	1153	2990	657	1471	260	1299	1246	302	215	17164	16463	2478	4	378	7848	698	1218	188	6341	380	3730	595	930	328	599	5995	6311	13	17	46	40	2	33	0	2	1	182	139	70	0	1	262	17	9	0	18	0	342	4
2021-05-14	981	2808	506	1064	213	1258	1355	285	256	8576	9661	2139	7	446	8082	666	1245	159	6010	298	3288	583	953	294	472	5938	5269	26	19	44	34	1	22	0	5	2	131	74	55	0	0	201	8	13	0	11	0	289	1
2021-05-15	849	943	518	926	171	1087	951	283	157	2262	7630	2188	4	437	7562	544	1137	24	5541	415	2896	561	835	258	496	5690	3918	11	21	49	41	4	18	0	3	2	173	85	56	0	0	182	9	3	0	11	0	298	0
2021-05-16	632	2557	203	826	157	607	1074	134	250	18820	8592	1950	2	420	6652	381	918	108	4472	240	2167	551	729	103	293	5977	2580	12	20	7	23	0	16	3	2	5	100	83	43	0	1	136	9	16	0	13	0	55	9
2021-05-17	683	1254	151	480	165	274	964	153	163	15432	4274	1259	7	461	5748	147	556	101	4424	280	1109	317	565	136	115	2870	3970	16	22	9	21	0	13	0	1	6	81	48	50	0	1	93	3	11	1	15	0	11	0
2021-05-18	519	735	677	116	167	1164	836	298	134	13220	5241	1395	3	375	3454	563	679	20	2858	183	1734	153	392	233	497	2216	1408	12	17	84	30	1	23	1	6	2	195	82	56	0	2	140	11	11	1	7	0	245	2
2021-05-19	633	3576	457	491	167	1241	916	257	284	11514	12309	2781	0	379	4449	609	974	53	5325	542	2344	542	681	246	538	5156	2107	11	24	36	27	1	14	0	3	0	221	91	63	0	0	201	18	13	0	13	7	329	1
2021-05-20	841	3264	361	1000	135	801	1088	242	217	11986	11299	2292	2	365	5500	497	925	165	4542	541	2086	543	707	253	358	5979	4642	16	17	37	27	0	17	2	3	3	140	75	53	0	3	149	3	16	0	16	0	250	1
2021-05-21	605	3118	368	695	77	712	1214	229	230	4817	8426	1886	5	526	5736	477	866	68	4615	603	1679	664	618	138	334	5416	3410	3	25	31	36	3	17	1	4	6	133	63	54	0	2	164	8	11	2	19	0	191	1
2021-05-22	657	2409	362	525	135	701	1351	181	217	13447	7577	1982	0	470	5215	441	816	50	4137	668	1516	643	484	190	382	5459	3166	8	16	27	28	2	13	0	1	0	121	68	56	0	0	218	14	9	0	11	0	191	3
2021-05-23	564	2425	148	518	91	344	751	103	169	11821	5820	1503	0	533	4714	233	523	65	3173	352	1075	638	455	116	158	5647	2318	14	19	13	27	1	11	1	0	0	75	45	37	0	3	125	3	14	0	20	0	46	0
2021-05-24	507	1434	81	251	75	203	835	77	109	9704	2002	875	0	384	3993	134	272	85	3422	338	559	397	307	19	84	2711	1909	9	18	9	20	1	13	1	1	2	70	23	38	0	1	72	2	14	1	6	1	17	0
2021-05-25	346	773	81	74	100	717	919	164	93	1908	1798	1377	0	447	2489	435	499	9	2727	383	1000	224	230	132	323	1989	620	12	11	17	26	2	6	1	0	2	61	23	50	0	1	110	14	10	0	13	0	151	1
2021-05-26	406	899	406	323	79	681	794	186	189	1749	3668	2402	5	349	3220	396	599	1	2483	428	1267	496	381	190	391	4551	1194	7	19	68	21	1	8	1	1	0	207	52	50	1	4	166	6	9	0	15	1	209	3
2021-05-27	473	2789	393	538	69	567	1073	147	153	12438	7144	1511	6	353	3935	348	600	90	2738	363	1230	658	379	168	367	5442	2739	10	16	36	21	0	11	1	2	0	143	62	44	0	1	121	7	8	0	6	0	135	1
2021-05-28	606	2534	293	375	75	528	1119	141	144	13704	6790	1876	4	445	4143	354	528	80	3373	384	946	660	307	96	289	5280	1418	13	14	20	10	0	16	0	3	1	141	44	39	0	0	171	4	7	1	18	0	117	0
2021-05-29	537	2215	287	321	73	475	997	128	127	11090	5172	1928	5	432	3737	306	549	81	3836	347	775	675	321	148	356	5346	92	11	6	15	11	3	7	1	3	0	123	36	40	0	0	126	11	12	2	15	0	125	1
2021-05-30	424	2023	115	338	56	228	1038	66	135	10007	3690	1497	3	461	3348	180	301	59	3345	199	579	643	265	102	137	5341	297	13	11	5	10	0	6	4	1	0	66	27	29	0	2	83	0	12	0	7	0	56	0
2021-05-31	385	1116	53	186	44	119	949	60	64	8541	1606	906	7	456	2948	101	200	43	2621	185	333	416	158	31	92	2921	285	9	16	5	12	0	4	0	1	0	44	17	30	0	2	44	6	10	1	7	0	7	0
2021-06-01	326	603	303	40	95	540	844	133	78	938	2439	1005	0	367	1818	319	368	0	2020	344	588	343	153	145	323	1955	1948	9	18	38	12	0	10	0	6	2	126	25	41	0	2	82	3	8	0	2	0	111	2
2021-06-02	359	2026	236	216	58	494	908	131	150	8498	5104	1857	5	370	2483	348	444	51	2480	387	664	720	241	124	373	4833	1898	7	14	26	8	0	7	0	1	0	117	25	27	0	1	93	7	4	1	8	1	128	1
2021-06-03	489	1682	197	432	58	367	954	107	122	8582	4487	1379	5	337	2896	296	330	44	2559	293	572	758	164	139	273	5138	2783	9	11	21	8	1	5	0	1	1	95	32	23	0	1	62	6	6	1	11	0	91	1
2021-06-04	305	1498	170	280	53	447	1028	100	119	7978	2934	1209	2	407	1963	259	380	61	2761	282	319	899	196	94	280	5128	1364	10	16	45	14	1	3	1	0	0	69	18	39	0	1	59	10	8	0	13	0	26	3
2021-06-05	351	1466	157	88	83	335	927	63	110	6762	2273	1106	7	465	2556	256	345	94	2395	262	415	390	225	117	247	4464	1081	4	15	18	11	1	7	0	2	0	88	14	34	0	0	73	5	4	0	10	0	38	1
2021-06-06	284	1348	89	211	41	158	592	52	101	6229	2309	932	4	517	2434	135	206	34	2117	145	312	672	179	96	157	4583	989	6	10	3	13	0	3	1	1	1	43	17	35	0	2	57	6	5	0	6	0	13	2
2021-06-07	326	647	47	157	29	100	853	39	64	5070	1136	579	2	384	2275	76	84	37	1568	151	194	529	121	15	58	2443	758	5	13	7	6	0	4	0	1	0	25	10	24	0	0	51	0	3	0	3	0	8	2
2021-06-08	311	399	208	43	80	306	459	85	60	946	1714	798	2	313	1270	256	221	3	1468	203	400	315	89	95	220	1715	222	6	7	34	5	1	4	2	0	0	59	12	24	0	1	65	10	8	0	4	1	95	2
2021-06-09	307	1237	178	178	60	395	377	69	139	4700	3536	1339	0	377	1894	244	239	35	1436	213	428	792	202	147	254	4173	491	5	5	6	5	1	6	0	1	1	63	12	30	0	0	102	5	5	0	13	4	108	1
2021-06-10	356	1041	131	275	77	270	904	54	101	5358	2862	915	4	271	2198	196	214	52	1751	207	382	873	140	116	195	4155	1184	4	13	12	7	2	2	0	1	1	64	11	15	0	0	77	15	4	0	6	0	84	0
2021-06-11	287	841	100	184	59	204	475	54	81	4475	2281	750	0	227	2078	178	188	40	1577	202	341	1016	133	84	123	4111	825	6	6	15	7	4	6	2	0	0	68	10	24	0	0	88	6	4	0	4	0	68	6
2021-06-12	226	764	123	134	60	187	418	53	72	3639	1843	784	1	398	1892	178	225	23	1387	155	239	442	103	91	126	4126	729	4	7	6	13	1	2	1	0	1	71	11	11	0	0	69	2	5	0	3	0	47	1
2021-06-13	198	779	81	125	42	80	437	38	70	3603	1311	682	0	319	1722	90	119	21	1239	129	227	834	127	42	91	4005	484	8	9	5	9	1	4	2	0	0	25	4	24	0	0	52	5	3	0	1	0	11	0
2021-06-14	207	390	42	59	33	43	315	28	47	2850	516	297	3	431	1390	74	70	17	1041	111	140	617	69	12	24	2214	524	5	6	2	0	0	3	0	0	0	13	7	17	0	2	26	0	5	0	3	0	1	2
2021-06-15	103	209	157	18	57	182	237	62	49	407	933	468	2	315	907	143	120	1	878	208	215	555	50	49	113	1554	159	4	4	15	20	1	0	1	0	0	60	14	21	0	0	36	8	5	0	3	0	52	0
2021-06-16	147	765	161	96	64	220	222	60	93	1867	1703	794	1	202	1253	156	139	21	1040	195	241	1097	103	62	117	3620	0	4	6	17	8	0	4	1	0	0	72	10	22	0	0	63	11	4	0	1	1	62	3
2021-06-17	180	535	95	146	68	140	353	41	77	2865	1441	546	3	283	1400	141	104	19	1024	215	218	1297	104	61	84	4069	1	4	6	25	2	0	1	0	1	2	44	9	13	0	1	52	7	6	0	4	0	46	6
2021-06-18	171	419	110	95	65	172	331	56	64	2775	1162	512	1	287	1323	108	75	18	1056	197	190	1216	87	38	89	3979	36	3	6	23	3	0	5	1	0	0	55	7	16	0	2	37	3	0	0	4	0	48	1
2021-06-19	131	450	105	113	76	153	203	35	91	2132	1032	453	1	373	1147	84	75	13	890	171	168	1357	70	49	84	3993	2190	3	7	7	3	0	3	0	0	0	63	4	20	0	1	35	8	4	0	3	0	41	5
2021-06-20	149	424	41	84	62	67	243	25	81	2322	737	389	0	302	1193	74	52	11	692	153	133	1323	63	28	26	4013	601	7	9	2	1	0	0	2	1	0	20	1	20	0	3	28	3	2	0	1	0	5	2
2021-06-21	108	274	27	58	61	60	189	12	57	1815	276	247	0	393	881	40	30	8	710	115	73	860	53	1	19	2267	19	6	6	1	5	0	1	0	0	0	14	2	14	0	0	17	0	2	1	1	0	1	2
2021-06-22	115	139	120	11	67	127	149	37	80	290	609	206	4	393	484	125	61	0	568	205	188	679	26	59	67	1669	1	5	3	10	8	0	1	1	1	0	39	5	17	0	1	21	1	4	0	1	0	29	3
2021-06-23	102	482	94	75	122	114	155	26	112	978	1069	395	2	284	834	102	63	12	698	266	165	1247	41	35	54	3866	678	5	5	8	6	0	3	0	0	1	45	9	16	0	1	31	0	0	0	6	2	35	7
2021-06-24	116	365	93	43	167	122	223	20	109	2287	904	512	2	174	1140	33	63	35	665	239	147	1549	66	36	43	4425	506	1	3	5	2	0	0	0	0	0	33	3	14	0	1	12	3	3	0	1	0	24	2
2021-06-25	99	396	62	101	175	105	173	12	143	1796	830	454	0	298	266	20	21	4	696	174	133	1606	68	34	46	5028	379	6	5	9	2	0	4	0	0	1	44	5	18	0	0	28	1	3	0	1	0	36	2
2021-06-26	108	339	86	118	169	136	222	34	162	1851	741	386	2	304	751	39	43	14	646	175	100	1600	65	41	11	3893	373	3	5	4	4	0	1	0	0	0	33	6	21	0	0	56	2	0	0	5	0	21	2
2021-06-27	117	398	28	86	226	68	195	27	195	1762	483	375	3	380	838	41	25	19	550	106	71	1626	62	20	19	5692	31	0	5	1	1	0	2	0	0	0	10	0	12	0	0	40	0	2	0	0	0	5	2
2021-06-28	66	259	16	45	216	59	174	15	131	1571	223	235	7	443	780	30	15	18	501	106	52	1277	46	15	11	3756	8	3	2	0	3	0	0	1	0	0	17	2	18	0	3	14	0	0	0	1	0	0	1
2021-06-29	73	177	115	14	314	164	151	47	119	509	524	361	1	340	387	89	35	5	567	226	123	799	37	43	36	3123	8	1	3	13	2	0	0	1	0	0	32	4	18	0	0	28	5	2	0	0	3	26	3
2021-06-30	93	598	105	70	332	166	243	37	230	1104	899	563	1	329	677	100	42	53	527	213	104	1950	73	33	47	8134	444	2	2	9	3	0	0	1	0	0	43	7	13	0	1	42	5	0	0	4	0	16	6
2021-07-01	106	557	78	136	815	147	340	21	260	2336	867	627	1	342	776	71	30	92	636	261	98	2227	52	17	23	10732	251	5	5	12	1	0	2	0	0	0	25	1	11	0	0	24	7	2	0	0	0	23	4
2021-07-02	80	628	73	103	473	177	475	39	195	2572	710	729	3	405	879	40	29	107	822	197	96	2272	31	17	24	13112	560	3	2	6	3	0	1	1	0	0	28	5	4	0	0	21	6	1	0	4	0	21	4
2021-07-03	108	676	81	92	529	179	326	39	203	2581	670	980	3	448	794	60	34	136	940	186	107	2417	37	20	30	14066	285	1	5	16	3	0	2	1	0	0	22	4	12	0	2	28	0	2	0	6	0	18	7
2021-07-04	104	724	51	114	583	128	447	27	166	2695	509	1182	2	512	929	31	23	194	1120	99	54	2708	58	21	9	14977	326	6	3	1	3	0	0	1	0	0	12	2	9	0	0	22	2	1	0	1	0	1	5
2021-07-05	68	521	19	56	577	112	392	20	131	2549	208	617	2	448	806	22	19	195	1200	123	38	1731	33	3	8	10294	3	4	3	0	3	5	2	0	1	0	9	2	6	0	1	12	0	2	0	0	0	1	0
2021-07-06	73	366	98	9	787	135	337	50	108	796	556	999	3	562	480	46	37	9	1512	207	96	1347	28	15	48	7642	2	2	2	41	1	1	0	0	0	0	26	2	6	0	1	31	3	3	0	1	3	10	5
2021-07-07	103	998	87	96	827	113	542	42	243	2044	1066	2181	5	335	907	48	46	118	2192	200	103	2560	51	45	73	16932	415	0	3	2	2	0	0	1	0	1	31	5	11	0	0	24	3	1	0	1	0	17	2
2021-07-08	127	1042	60	141	952	287	689	58	261	3996	963	1816	2	397	1010	50	35	201	3601	204	93	3242	60	33	69	20514	369	3	1	2	3	0	1	0	0	1	28	3	9	0	0	14	1	0	1	2	0	19	6
2021-07-09	148	1173	55	110	993	273	658	39	292	4324	959	2061	4	533	1391	34	67	131	5392	183	76	3383	30	39	81	23091	258	2	0	5	2	0	0	0	0	0	23	2	10	0	0	13	1	0	0	2	0	17	12
2021-07-10	198	1227	61	87	882	298	551	64	284	4498	950	1997	3	533	1386	32	76	131	6881	175	86	3276	54	41	81	22808	237	2	2	4	0	0	0	0	0	0	17	7	12	0	0	25	0	1	0	2	0	7	6
2021-07-11	178	1289	32	88	960	175	520	27	307	4102	793	2327	2	631	1394	36	28	127	10224	108	66	3369	36	25	24	24579	228	2	2	2	1	0	0	1	0	0	14	6	2	0	0	12	0	0	0	1	0	1	7
2021-07-12	154	1004	16	58	849	163	609	22	149	4231	311	1464	5	581	1391	18	26	113	9303	101	44	2047	26	7	11	15090	7	2	5	0	0	0	2	0	0	0	4	0	5	0	0	7	0	3	0	1	0	0	9
2021-07-13	184	781	83	15	832	251	848	57	160	1120	803	2063	4	576	887	53	79	8	8431	187	96	1648	39	28	84	12308	0	0	0	4	2	0	0	0	0	2	24	4	10	0	1	13	2	1	0	0	0	13	7
2021-07-14	245	1764	74	83	1081	331	1055	56	330	5367	1764	3911	3	572	1530	34	77	135	7800	146	86	3273	51	18	83	25851	443	1	2	10	2	3	0	0	0	2	40	6	4	0	0	20	2	1	0	3	2	6	9
2021-07-15	273	1429	84	155	1120	271	1202	64	341	8748	1627	2935	9	589	2153	37	112	118	10405	183	105	4584	79	29	56	28467	370	3	0	4	2	1	0	0	1	1	6	6	7	0	0	23	1	1	0	1	0	12	8
2021-07-16	302	1446	94	139	1152	229	1141	62	380	3583	1521	2794	17	737	2473	46	81	123	10978	187	93	4055	62	34	63	29930	350	4	1	5	0	0	0	1	0	0	16	2	6	0	1	9	0	0	0	3	0	14	6
2021-07-17	352	1390	76	131	953	254	960	64	382	8433	1620	2688	14	994	2895	39	99	127	11258	226	114	4096	72	37	61	29590	366	0	2	6	1	1	2	1	0	0	14	4	14	0	2	11	1	0	1	2	0	7	6
2021-07-18	430	1570	57	139	928	201	1030	41	355	10949	1281	2554	24	1170	3118	33	79	133	11050	111	69	4273	49	29	21	29747	337	3	2	0	2	0	0	1	0	0	16	5	7	0	0	13	0	0	1	0	0	3	6
2021-07-19	336	1104	35	107	858	121	641	35	205	12523	499	1558	16	1377	3126	25	66	84	10183	144	67	3089	44	4	9	18571	11	1	0	5	2	1	1	0	0	0	5	3	10	0	2	3	1	0	0	1	0	0	8
2021-07-20	265	838	113	18	1056	227	844	81	247	3959	1433	1834	16	1179	2070	54	110	7	8874	229	104	2427	46	35	89	14506	6	1	2	3	2	5	2	0	0	0	16	4	8	0	1	7	4	0	0	2	3	4	9
2021-07-21	335	2134	145	146	995	313	820	97	419	16723	2341	4327	44	1071	3555	62	174	90	6776	173	124	3274	95	46	110	29854	628	3	0	7	3	1	0	0	0	0	21	9	9	0	0	10	2	1	0	5	0	3	5
2021-07-22	363	1954	96	191	1014	244	851	121	422	21386	2295	2968	57	1110	4254	44	204	140	6856	261	126	4238	102	34	70	31874	517	1	0	3	1	3	1	0	0	0	22	7	3	0	0	21	0	1	0	3	0	9	13
2021-07-23	419	790	121	179	1046	220	805	84	468	21769	2227	2601	78	1260	5056	38	238	94	6233	215	108	3771	78	40	58	31907	582	1	3	2	1	4	0	0	0	2	10	5	5	0	0	15	0	0	0	3	0	4	16
2021-07-24	421	1914	135	176	895	199	707	106	486	19052	2120	2852	84	1188	5142	43	234	103	6370	251	122	4162	104	43	93	31106	477	1	4	4	0	0	0	0	0	0	31	4	7	0	1	17	1	0	0	3	0	6	16
2021-07-25	342	1656	54	191	789	135	749	91	478	23373	1593	2472	96	1386	5138	56	190	75	5259	175	82	3621	126	46	32	30227	444	5	2	0	0	1	0	0	0	2	20	10	8	0	1	5	0	0	0	4	0	1	17
2021-07-26	325	1158	57	125	727	84	644	67	301	15233	637	1553	88	1345	4742	23	118	61	4607	199	74	2354	109	7	21	18211	11	1	3	1	0	2	0	0	0	1	6	1	8	0	3	7	0	0	0	4	0	0	8
2021-07-27	316	784	193	27	851	209	772	192	350	5154	1665	2056	71	1126	3115	68	212	4	3834	315	106	1700	84	51	106	12707	2	3	2	5	2	3	0	1	0	1	42	5	5	0	0	22	2	1	1	1	0	7	11
2021-07-28	365	2112	200	193	791	264	559	173	771	24127	3098	4170	125	1276	4516	78	348	88	3979	349	138	2915	175	82	85	25802	839	2	1	4	0	7	0	3	0	2	17	7	8	0	2	24	2	0	0	3	0	3	5
2021-07-29	547	1600	216	198	769	207	1284	220	725	27798	2846	2870	126	1114	5693	67	420	107	3444	422	167	3652	159	49	99	28961	654	1	4	2	2	2	0	1	1	1	39	20	15	0	3	15	0	1	0	8	10	5	14
2021-07-30	506	1752	231	188	655	219	848	181	811	21259	2637	2694	130	1301	6167	82	375	70	4452	346	153	3164	170	44	117	27105	656	0	1	3	1	4	0	1	0	1	15	10	9	0	0	19	2	1	0	3	0	2	9
2021-07-31	532	1782	346	170	635	152	1085	249	772	22043	2531	2843	125	1361	6613	64	378	54	3432	354	153	2863	153	66	135	25675	621	2	6	3	4	4	0	0	0	4	50	15	13	0	1	18	0	1	0	6	0	2	14
2021-08-01	543	1797	182	218	742	117	739	127	696	22785	1963	2752	156	1501	6509	36	229	65	2941	251	91	2703	156	57	58	25819	686	3	7	2	5	2	2	1	0	0	38	9	17	0	0	16	0	2	0	6	0	0	17
2021-08-02	420	1186	94	143	277	77	893	87	406	19600	783	1603	87	1427	5320	26	233	50	2313	246	91	2105	152	6	31	14829	4	4	3	2	4	1	2	0	0	1	18	6	10	0	2	2	0	1	0	2	0	0	9
2021-08-03	346	1056	393	29	493	158	785	221	476	5184	2120	2154	68	1098	3185	112	388	5	2099	455	164	1308	137	41	181	9626	1	3	1	7	3	4	1	1	0	0	24	12	8	0	0	23	0	2	0	0	10	4	11
2021-08-04	402	2251	462	186	598	250	810	232	892	20508	3756	3969	110	1352	4841	97	538	52	2209	446	164	2536	233	94	139	19865	1151	2	5	3	1	4	0	0	1	3	55	12	14	0	4	27	2	3	0	3	0	4	17
2021-08-05	595	1950	429	271	575	213	927	258	840	27856	3543	2855	120	884	6590	70	480	101	2792	502	176	3130	271	53	139	21657	961	3	5	4	0	1	0	0	3	3	41	11	16	0	0	21	0	1	1	7	0	6	14
2021-08-06	497	1875	500	247	580	171	932	242	784	25481	3531	2787	154	1217	7224	80	566	68	3331	463	172	2764	244	65	143	20632	853	3	4	14	3	3	1	2	0	4	42	16	13	0	1	27	1	0	0	11	0	6	10
2021-08-07	601	1836	549	108	525	185	865	242	875	22643	3540	2924	108	1492	6599	63	493	50	2901	478	181	2274	230	44	134	19636	819	5	3	8	0	4	2	0	1	1	51	18	22	0	1	24	0	1	0	8	0	4	18
2021-08-08	572	2133	392	233	599	162	946	126	685	24960	2792	2746	122	1781	6897	74	423	77	2396	322	122	2534	255	33	67	19206	818	3	3	1	1	1	0	0	0	2	28	14	10	0	2	22	0	2	0	9	0	0	14
2021-08-09	563	1275	176	213	389	108	821	146	484	20422	1140	1850	57	1828	5733	41	313	54	2307	331	64	1871	208	19	46	11018	6	1	3	3	1	4	0	0	0	4	27	6	17	0	3	11	0	4	0	2	0	0	13
2021-08-10	436	923	774	44	446	181	935	290	537	672	2928	2593	106	1837	4200	125	518	2	2037	669	200	954	181	101	219	7272	3	2	3	23	1	3	1	0	0	0	62	18	22	0	2	22	2	2	1	2	1	0	17
2021-08-11	617	2597	805	246	573	269	1004	343	1038	24236	5562	4614	142	1411	5624	120	617	42	2162	576	198	2600	312	68	247	15147	1487	2	5	10	2	3	0	2	2	1	54	24	21	0	3	31	0	4	0	7	2	4	19
2021-08-12	874	2218	782	381	484	229	1162	368	826	30757	5646	3472	85	1509	6921	107	650	61	2119	610	223	3138	326	74	250	17271	1201	3	2	18	0	6	1	0	0	1	57	23	20	0	1	31	0	2	2	9	0	2	11
2021-08-13	859	1992	882	333	402	195	1085	281	923	26647	5446	3603	120	1819	7267	127	631	47	2566	539	196	2804	371	59	199	15847	1057	0	2	15	3	3	0	1	0	1	50	28	20	0	3	30	0	3	0	7	2	6	11
2021-08-14	968	2158	1047	308	419	231	1038	290	788	22502	5788	3493	131	1733	7398	108	579	50	2664	546	211	2677	383	94	264	14908	1040	2	3	11	2	2	0	3	0	1	34	18	24	0	2	45	0	6	1	6	0	2	13
2021-08-15	952	2273	623	367	401	143	917	203	740	24427	4638	3270	83	1978	7181	73	495	49	2304	435	148	2604	408	74	97	13937	1016	3	5	7	2	2	0	1	0	2	53	20	24	0	2	34	0	3	0	6	0	0	9
2021-08-16	832	1352	272	298	165	77	850	163	426	21125	2071	1888	64	2074	5661	49	368	39	2260	376	128	1726	323	7	57	8068	8	5	4	5	1	0	3	1	0	0	44	13	17	0	3	19	2	5	0	3	1	0	13
2021-08-17	797	766	1301	46	381	227	959	358	445	5829	4527	2212	57	1758	3669	154	568	7	2236	625	221	997	286	74	318	5579	10	1	2	32	2	5	3	0	2	2	79	23	14	0	3	24	2	5	0	6	1	7	14
2021-08-18	877	2829	1405	341	412	309	886	287	767	17104	8923	4412	104	1441	5268	180	676	89	2304	637	208	2492	544	112	387	9642	1780	0	5	19	3	3	1	2	0	0	91	37	16	0	4	54	1	3	0	5	1	1	10
2021-08-19	1213	2247	1387	524	433	219	1193	357	740	27437	8758	3437	125	1496	7159	146	704	76	2785	689	197	2938	541	77	382	12047	1330	0	3	16	3	3	3	0	0	1	110	45	25	0	2	69	1	3	1	7	0	4	17
2021-08-20	1292	2266	1371	486	420	171	984	330	708	23102	8689	3273	108	1704	7240	133	623	63	2484	670	212	2719	595	84	335	12647	1275	2	4	27	3	4	2	0	0	3	107	36	20	0	2	55	1	6	1	6	1	4	10
2021-08-21	1311	2007	1368	468	311	179	923	218	666	18918	8837	3596	63	1818	7220	160	623	67	2208	741	222	2530	628	94	388	11779	1028	3	9	21	1	6	1	1	0	2	38	35	30	0	1	49	0	9	0	6	0	1	10
2021-08-22	1287	2245	845	505	311	140	1024	101	657	22636	6821	3184	76	2098	7466	101	409	82	2440	592	185	2831	591	105	246	11786	1047	2	9	8	3	2	0	1	0	1	129	27	23	0	0	45	1	6	0	8	0	0	6
2021-08-23	1105	1285	384	373	193	113	720	318	397	17282	3098	1947	56	2125	5922	73	383	55	2461	554	107	1836	517	11	117	6517	1	3	7	8	3	6	0	2	4	0	115	21	33	0	5	23	0	9	0	6	0	0	9
2021-08-24	983	956	1891	73	333	219	774	374	455	3857	6574	2626	73	1688	4166	169	537	8	2382	1179	233	975	415	111	476	4110	3	2	7	57	2	2	1	1	0	2	55	48	38	0	5	44	0	3	0	4	6	8	8
2021-08-25	1155	2654	1911	470	355	260	1340	437	684	22905	12900	5000	69	1590	6078	249	714	86	2459	1336	234	2736	782	81	509	9849	1708	6	3	33	3	2	1	1	0	1	134	57	44	0	1	60	1	6	0	11	0	5	12
2021-08-26	1620	2460	1601	677	257	255	987	402	609	22610	12718	3265	88	1571	7539	150	767	96	2816	1414	251	3121	849	161	511	9888	1270	2	6	48	4	0	2	3	1	3	103	59	43	0	4	59	1	8	0	7	0	3	15
2021-08-27	1450	2395	1733	638	254	220	982	351	699	18812	11628	3528	107	2051	7215	181	672	130	2613	1394	258	2689	953	89	544	9101	1516	6	7	34	6	5	0	2	1	2	-6	51	30	1	4	43	2	9	0	7	4	3	16
2021-08-28	1404	2187	1713	596	324	189	925	324	610	10563	10399	3067	70	1866	7823	256	576	75	2798	1435	290	2552	946	122	540	8203	1270	3	6	43	2	5	1	3	0	2	30	53	22	0	5	45	0	10	0	4	0	5	12
2021-08-29	1378	2217	1004	595	213	138	877	330	705	17381	8406	3062	89	1875	6858	196	507	88	2450	1000	204	2450	1015	85	277	8137	916	6	5	15	6	2	2	1	2	2	74	54	38	1	3	54	0	9	0	9	0	0	8
2021-08-30	1345	1372	451	377	208	82	737	255	438	13589	3739	1581	55	1997	5954	81	381	59	2311	956	151	1613	868	49	144	4038	3	9	4	26	1	2	1	3	2	0	53	29	37	0	8	37	0	15	0	2	10	0	9
2021-08-31	1081	833	2090	139	311	244	762	359	465	2132	7089	2343	49	1706	4253	237	602	8	2171	1856	285	1003	699	132	541	2695	5	3	4	109	6	2	0	0	1	1	62	54	20	0	4	53	5	9	0	2	0	5	11
2021-09-01	1281	2945	2053	668	287	298	843	408	744	17441	14580	4306	83	1292	5492	469	733	88	2274	1624	366	2331	1313	199	772	6280	2356	3	5	56	3	3	0	4	1	6	123	77	35	1	6	75	1	7	0	12	0	13	12
2021-09-02	1852	2358	1745	805	256	267	825	474	651	17102	14741	2868	67	1382	6496	340	862	144	2788	1613	390	2520	1443	178	668	7152	1022	4	4	54	4	4	0	0	2	2	95	71	52	0	7	69	1	14	0	2	0	7	13
2021-09-03	1555	2222	1564	798	235	315	694	347	648	15353	12722	2836	56	1789	6754	354	803	77	2789	1523	349	2164	1470	232	611	5969	1103	4	7	51	11	1	2	0	1	1	91	82	34	0	3	62	4	8	0	5	0	5	9
2021-09-04	1691	2113	1640	816	238	322	697	353	648	8708	12073	2715	43	1751	6729	360	838	121	2530	1545	389	2025	1520	329	743	5279	1426	8	6	50	6	4	0	3	1	2	95	65	36	0	6	58	0	11	0	9	0	7	9
2021-09-05	1931	2155	854	882	295	212	438	255	519	13143	9480	2284	54	1407	6156	358	683	56	2748	992	324	1901	1568	219	318	4922	1322	6	6	32	7	2	0	3	4	1	-32	60	30	0	10	56	1	9	1	9	1	0	12
2021-09-06	1576	1240	488	539	147	144	632	211	336	10360	4045	1284	24	1703	5314	114	399	80	2358	954	183	1010	1242	101	236	2725	1	9	10	32	8	2	0	0	1	0	49	24	43	0	6	49	3	6	1	2	4	0	13
2021-09-07	1391	733	677	184	223	402	461	390	346	2310	7016	1765	28	1180	3347	311	721	7	2114	1784	406	607	1035	306	881	1908	10	9	8	34	5	1	2	2	3	0	112	70	47	0	9	52	4	7	0	3	0	13	12
2021-09-08	1801	2800	2005	704	206	592	451	486	578	12851	15121	3442	26	1136	4715	459	903	113	2472	1438	533	1656	2033	417	1095	4238	2180	4	7	121	10	2	3	2	0	6	67	89	38	0	8	71	3	7	0	8	0	11	7
2021-09-09	2301	2361	1956	1237	182	393	514	467	520	12348	14157	2198	40	1465	5921	490	991	97	2794	1382	510	1820	2079	478	1019	4722	1399	8	9	65	10	5	1	5	2	3	117	62	43	0	6	69	3	14	1	7	2	6	10
2021-09-10	2168	2190	1629	941	174	432	591	540	481	10649	12391	2163	45	1537	5518	489	938	85	2357	1326	528	1519	2226	377	999	3723	1397	8	9	52	10	3	0	5	2	1	89	74	46	0	8	59	4	11	0	3	9	8	9
2021-09-11	2338	2105	1626	1042	142	457	557	493	459	7575	11141	2129	26	1271	5617	419	1050	92	2676	1183	530	1560	2520	519	1088	3718	1481	10	6	72	8	1	0	4	1	2	2	71	42	0	4	62	5	14	1	4	6	8	7
2021-09-12	2247	2324	909	1162	136	254	386	329	496	9408	8550	2190	37	1619	5191	393	948	100	2208	665	476	1233	2648	412	560	3784	1515	11	7	10	14	1	0	3	2	0	44	58	39	0	4	57	2	20	0	6	0	0	10
2021-09-13	1838	1306	437	807	100	142	434	268	331	7653	3280	1319	14	1466	4664	135	536	62	2095	778	269	797	2255	54	285	1730	2	7	7	53	13	0	2	0	1	1	29	25	28	0	6	34	4	24	0	1	5	0	8
2021-09-14	1390	680	1998	167	159	509	263	472	284	415	6881	1608	31	1346	2792	460	889	4	1751	1313	537	434	1849	474	1394	1280	1	3	7	139	7	4	0	3	0	5	82	58	54	0	5	36	8	7	0	4	0	8	5
2021-09-15	1848	2930	2029	974	126	570	425	525	533	9944	13393	3590	31	877	4009	697	1333	96	2001	1012	767	1278	3929	760	1365	3368	2138	10	7	83	9	2	3	0	2	1	80	76	45	0	8	72	7	19	0	10	0	21	6
2021-09-16	2599	2498	1862	1835	230	530	370	510	482	8686	12227	2406	26	1176	4826	596	1325	102	2375	921	722	1298	4004	370	1327	3423	1114	16	8	65	7	1	3	3	4	2	75	83	43	0	8	73	4	15	0	7	2	10	9
2021-09-17	2319	2322	1724	1369	124	584	313	532	454	7690	10274	2322	39	1181	5115	533	1292	102	2090	810	652	1102	4441	902	1145	2903	1185	10	7	67	9	1	0	2	3	1	69	52	43	0	6	67	3	11	0	7	4	8	7
2021-09-18	2211	2426	1892	1394	153	458	324	391	437	5898	8883	2231	26	1408	4544	542	1302	91	2126	684	797	1212	4478	816	1253	2902	996	11	1	79	9	0	3	3	3	1	32	56	40	0	6	66	5	12	0	10	0	14	7
2021-09-19	2028	2390	951	1455	140	311	325	462	388	7414	7038	2184	23	1386	4576	404	1083	93	2014	510	540	1075	5388	742	545	2968	833	11	5	30	12	2	5	3	1	1	42	37	39	0	7	51	0	17	0	4	0	1	6
2021-09-20	1428	1260	458	875	94	192	252	366	238	5814	2779	1286	20	1456	3836	189	779	56	1664	481	363	597	3817	114	292	1395	1	8	9	43	7	0	2	3	2	0	28	23	33	0	6	26	5	25	0	3	0	0	6
2021-09-21	1340	652	2360	264	156	496	268	463	285	180	5408	2124	25	1224	2405	494	1029	2	1353	988	711	327	3342	880	1308	902	0	19	7	138	14	1	4	2	5	5	9	56	39	0	6	44	13	21	0	9	0	15	7
2021-09-22	1379	2940	2192	1037	117	612	344	689	486	7465	11263	3688	48	1150	3374	674	1483	71	1663	702	882	1225	6789	1180	1189	2401	1179	11	6	58	12	0	2	3	2	1	144	58	43	0	3	67	7	11	1	5	0	20	10
2021-09-23	2108	2269	850	1812	106	545	346	590	488	6400	10457	2325	38	1420	3963	776	1540	141	1894	725	974	1119	7045	949	1012	2730	891	9	5	27	13	0	2	1	4	1	55	60	27	0	2	67	4	19	0	4	0	14	9
2021-09-24	1837	2171	1835	1373	145	499	341	546	481	6110	9087	2101	35	1429	4053	710	1540	136	1810	760	813	1090	7095	829	941	2506	744	12	11	99	15	2	3	4	4	2	59	53	31	0	6	63	6	16	0	12	12	14	4
2021-09-25	1816	2080	1904	1291	109	563	382	643	485	4527	8411	2033	42	1354	3790	816	1565	74	1693	650	917	992	7116	1039	1007	2309	771	9	11	73	12	0	0	2	0	4	20	58	33	0	8	52	7	15	0	3	0	20	9
2021-09-26	1829	2253	1038	1293	99	433	358	464	429	6012	6350	1814	41	1163	3519	567	1344	86	1600	404	643	948	7676	689	447	2464	718	9	7	26	14	2	2	0	1	3	29	43	16	0	6	50	2	16	0	2	0	1	5
2021-09-27	1385	1216	496	837	78	257	353	390	299	4683	2649	1100	22	1335	3099	290	1053	75	1599	386	421	523	6333	121	286	1234	1	14	7	40	15	1	0	2	2	1	14	25	24	0	8	44	5	19	0	1	0	0	2
2021-09-28	1386	723	2536	217	136	686	333	796	358	1161	5768	2122	24	1459	1773	804	1302	7	1386	750	975	294	5655	1012	1041	822	6	9	7	149	11	0	0	4	5	3	73	62	48	0	10	45	11	17	0	4	0	29	1
2021-09-29	1590	2628	2573	1061	117	482	457	745	689	5859	12649	3287	36	1044	2962	1203	1919	68	1717	609	1234	853	11049	1459	1342	2470	1069	10	13	87	8	0	3	6	0	3	49	67	24	0	3	65	6	22	0	8	0	22	8
2021-09-30	2611	2391	2142	1911	123	750	542	791	647	5479	11379	2157	22	1497	3212	1208	1909	132	1751	583	1208	869	10826	1427	1028	2229	845	17	7	87	14	0	5	2	6	4	43	83	44	0	2	63	11	24	0	6	0	27	5
2021-10-01	1924	2167	2050	1710	129	937	427	730	678	4858	9499	2232	19	1447	4094	1127	1988	89	1701	498	1362	878	12032	1216	973	2047	854	8	7	70	12	0	1	2	0	4	54	67	33	0	7	51	4	22	0	2	7	16	7
2021-10-02	1738	2164	2091	1517	59	849	441	741	630	4124	8388	2601	39	1267	3403	1190	2034	107	1717	488	1344	775	10887	1293	993	1852	768	10	11	87	10	2	1	3	3	3	21	65	32	0	8	52	10	27	0	6	0	23	4
2021-10-03	1807	2149	1228	1448	84	564	426	627	541	4948	6150	1798	61	1057	3309	1033	1660	91	1669	300	1090	721	12590	977	533	1869	700	9	6	26	14	0	1	4	3	5	30	52	29	0	11	25	10	26	0	5	0	6	7
2021-10-04	1556	1147	513	944	83	320	368	540	364	3744	2649	1142	31	1586	2967	479	1256	101	1602	256	684	355	8682	267	225	983	2	15	8	43	14	1	4	0	0	3	9	26	31	0	9	33	2	32	0	1	1	0	7
2021-10-05	1371	679	2806	219	117	849	380	892	383	1138	5671	2125	27	1051	1612	1010	1634	3	1610	657	1325	304	8292	1242	980	691	0	11	8	178	7	1	4	1	16	5	40	61	36	0	8	37	14	18	1	2	0	46	7
2021-10-06	1460	2791	2866	1074	146	1166	477	1046	752	3875	12219	3084	33	893	2463	1671	2683	99	1899	486	2085	836	15037	1971	1209	1876	1194	8	5	104	19	1	3	0	4	4	54	94	35	0	9	50	16	19	0	7	0	33	4
2021-10-07	2671	2290	2542	1925	100	1068	573	948	737	4632	11114	2294	45	1124	3232	1752	2298	161	1904	492	2007	434	14744	1451	969	1805	738	16	14	91	18	1	5	1	4	7	34	96	21	0	3	39	10	20	1	3	0	29	4
2021-10-08	2034	2545	2302	1748	131	1022	607	954	748	4281	10145	2229	55	982	2933	1695	2426	160	2733	449	1895	835	14467	1690	842	1753	843	8	13	94	8	0	3	3	4	2	33	81	30	0	3	41	4	25	0	6	7	31	12
2021-10-09	1853	2517	2485	1691	144	1038	670	1067	610	3897	9219	2277	54	1206	3017	1669	2459	77	2769	446	2012	886	13854	1793	883	1666	741	11	11	81	22	0	4	1	3	3	16	71	27	0	10	30	7	28	0	2	0	29	7
2021-10-10	1875	2545	1246	1594	134	678	618	814	597	4734	7021	2162	42	2002	2747	1359	2097	104	2483	238	1527	809	14019	1162	489	1819	600	8	7	30	11	0	3	0	0	9	15	49	36	0	6	46	4	25	1	2	0	5	7
2021-10-11	1585	1424	621	908	94	348	544	724	425	3991	2638	1320	29	1940	2278	1002	1231	71	2735	243	903	444	10400	402	188	894	16	12	11	40	9	1	4	0	6	5	8	37	30	0	8	27	2	29	0	0	1	0	7
2021-10-12	1298	820	3471	170	170	1373	564	1256	399	635	6261	2358	28	1384	1516	1376	1908	3	2249	616	2118	297	9148	1509	1005	528	9	10	4	157	6	2	5	2	2	3	28	81	42	0	2	34	18	23	0	5	0	49	8
2021-10-13	1597	3924	3469	1007	166	1550	587	1229	690	5583	12644	3237	43	1357	2486	2236	2675	104	2883	459	2640	803	16743	2406	1229	1978	1123	12	18	93	24	0	7	3	2	5	47	104	33	0	6	49	17	31	0	6	0	40	9
2021-10-14	2717	3436	3327	2022	142	1527	789	1055	609	5340	12061	2312	55	1456	2769	2408	3036	163	3718	386	3000	947	15733	1871	1082	828	906	19	13	98	27	0	6	0	5	3	22	96	31	0	9	37	21	39	0	12	0	60	7
2021-10-15	2112	3598	3183	1851	153	1577	767	1277	641	4932	11339	2572	49	2051	2666	2142	2992	166	3635	375	2771	935	16383	1951	1105	1873	797	11	8	98	18	0	6	2	6	3	36	91	48	0	13	40	12	26	0	4	5	49	6
2021-10-16	2389	3890	3440	1758	142	1827	700	1238	557	5626	11151	2618	65	1626	2729	2799	2761	91	3695	448	3236	813	15828	1941	1438	2036	669	11	10	86	15	0	10	3	7	4	23	106	28	0	3	42	12	25	1	6	0	44	7
2021-10-17	2380	4168	1867	1947	126	1195	753	1117	570	4899	8487	2301	63	1907	2982	2377	2275	134	3691	290	2523	779	15239	1735	632	2016	565	12	18	43	15	2	9	1	4	2	15	59	31	0	7	14	9	32	0	5	0	1	10
2021-10-18	2145	2376	1000	1301	99	817	591	820	346	3778	3411	1689	56	2180	2435	1253	1639	111	3658	259	1537	443	11546	553	364	1114	14	21	14	43	19	1	11	5	3	1	5	44	27	0	12	24	7	28	0	6	3	3	8
2021-10-19	1997	1490	4979	319	166	2601	752	1101	319	757	8140	3147	41	1380	1594	1853	2353	17	3348	746	3931	262	10141	1797	1673	773	0	20	10	214	11	2	12	3	6	4	38	137	43	0	8	44	23	27	1	1	0	64	4
2021-10-20	2727	6570	4957	1741	181	3318	756	1346	658	5689	19160	3926	87	1576	2695	2599	3633	103	3914	580	5559	865	18863	3480	2155	2125	1078	11	19	124	21	0	11	2	3	6	36	187	29	0	7	70	24	16	0	13	0	75	6
2021-10-21	3970	6296	4522	3162	143	3369	1127	1506	552	5796	17977	3252	73	2397	3699	2935	3255	246	4580	715	5592	967	17158	3091	1853	2099	820	13	13	107	23	2	7	4	6	1	26	154	38	0	10	33	23	36	2	9	0	46	4
2021-10-22	3617	6552	4816	3053	144	3749	1247	1322	517	5498	17301	3376	51	2147	3791	3133	2938	131	5177	645	5706	883	16110	3470	1969	2103	788	14	14	120	17	0	10	2	0	2	31	191	34	0	7	36	24	36	0	7	8	59	8
2021-10-23	3484	6906	4826	3258	175	4357	1270	1642	624	6058	16674	3541	72	2026	3879	2932	3307	141	5836	752	6274	951	15410	3456	2272	1987	778	16	10	136	17	1	14	0	10	2	23	177	36	0	8	39	26	22	0	10	0	75	8
2021-10-24	3706	7149	3354	3585	97	2813	1262	1786	579	6169	13286	3155	79	2465	3905	2252	2704	194	5671	463	4728	993	15261	3207	1498	2104	894	17	18	58	25	1	14	1	7	8	22	145	43	0	11	39	10	28	0	25	0	13	4
2021-10-25	3528	4090	1370	2293	89	1883	1349	1282	375	4993	5182	2075	83	2427	3723	887	1801	154	6302	502	2950	530	11725	993	708	1136	526	17	20	40	28	1	21	2	8	4	4	58	30	0	6	24	21	31	0	1	0	0	3
2021-10-26	2795	2450	5863	680	189	4402	1411	1192	391	1011	11870	3937	81	1725	2535	2117	2408	12	5298	1224	6265	264	9187	2850	2296	845	319	23	16	243	22	2	20	0	8	2	38	162	54	0	6	30	26	32	0	6	0	93	5
2021-10-27	3446	9704	6816	3360	162	6467	1253	2025	797	6251	26378	4276	82	1845	4053	3206	3658	161	5754	1055	8361	1024	16765	4746	3138	2260	539	12	18	124	30	0	16	4	6	13	36	204	25	0	5	48	33	35	0	19	0	133	3
2021-10-28	4483	9401	5643	4571	200	5987	1871	1996	680	6437	27306	3639	90	2180	4595	2919	3637	239	7262	1114	8378	1005	14950	4981	2632	2111	1263	25	27	154	26	1	21	5	8	4	31	219	63	0	5	50	64	44	1	17	0	101	3
2021-10-29	4302	9225	5178	4154	109	4477	1847	1679	645	6126	24353	2957	101	1624	4863	2758	3392	138	7665	1143	9387	948	13197	4587	2517	2125	891	30	33	124	26	0	26	1	11	5	23	230	31	0	11	50	25	38	0	15	18	102	5
2021-10-30	5933	9196	5256	4392	160	5897	1784	1890	622	6061	22570	3611	81	2598	5332	2879	3330	182	7386	1178	9798	931	12474	5142	2991	2171	1082	16	18	154	26	0	26	0	14	5	21	202	55	0	11	33	39	28	0	13	2	115	4
2021-10-31	5978	9290	2836	4547	155	5192	1671	1877	657	7285	17080	4670	104	2541	4877	1800	2788	219	7941	605	7145	959	12106	4036	1664	2440	978	14	21	46	30	3	26	4	15	2	20	148	38	0	11	37	16	42	1	13	0	9	4
2021-11-01	5628	4972	1457	3319	112	2873	1532	1411	406	6329	7453	2722	65	2966	4525	772	2219	163	8151	687	4894	647	7424	1856	1258	1369	861	27	16	81	22	0	31	1	9	3	12	108	44	0	7	26	16	37	1	14	0	13	1
2021-11-02	4793	3059	6007	1126	280	7848	1457	1571	439	1834	11483	5425	78	1963	2818	1884	2114	18	7690	1975	4514	367	6993	2287	1136	952	302	18	18	310	31	0	31	2	10	5	6	157	52	0	12	20	43	26	1	11	0	9	5
2021-11-03	5284	3584	5863	785	249	10076	1981	2308	976	1859	24404	6856	89	2855	2831	2718	2307	11	7692	1415	10429	421	11073	5361	3462	1010	632	24	25	145	40	1	37	0	13	12	84	299	60	0	7	41	45	41	2	18	0	124	11
2021-11-04	6582	11715	4922	4573	188	9728	1978	1945	754	9503	36144	6141	94	3723	5188	2347	2949	97	9146	1652	15515	1241	10196	6713	4518	2876	1163	24	20	135	41	0	45	1	11	3	33	322	59	1	18	63	47	42	0	33	0	250	6
2021-11-05	8972	10706	4662	6310	252	8810	2598	1435	770	9373	36466	6784	151	3174	5902	1821	3452	432	10204	1498	15904	1366	8971	6805	3779	2936	837	35	17	166	32	0	45	5	7	7	47	311	42	0	11	59	43	33	1	24	39	152	6
2021-11-06	9765	10183	4734	6932	227	9499	2251	1522	801	8451	33747	6889	179	3024	6761	1888	3483	219	10874	1457	15190	1286	8268	6502	3664	2998	826	29	26	185	36	0	57	3	17	8	10	281	49	0	12	51	28	29	0	20	0	186	8
2021-11-07	9696	11143	2826	7094	174	5879	2097	947	843	9537	23771	6356	98	3903	6760	1255	2371	225	11969	885	12493	1285	8057	5338	2326	3190	731	35	25	65	50	1	52	10	12	11	25	171	43	0	9	31	27	32	3	36	0	24	4
2021-11-08	8107	6454	1256	4159	133	3126	2416	790	514	8489	11864	4283	93	3685	5822	423	1453	186	11340	958	7316	852	5293	3015	1288	1835	597	31	30	69	50	0	41	3	7	9	8	128	52	0	12	20	16	29	0	8	2	3	5
2021-11-09	8008	4073	5286	1242	284	9523	2294	1087	505	1958	24288	7335	123	3428	4547	1451	2362	41	11757	2390	13644	492	4255	4958	3348	1213	278	30	15	334	46	0	49	2	6	4	54	297	66	0	5	38	46	36	0	22	0	220	5
2021-11-10	7750	15267	4955	4966	266	14909	2562	1354	1123	11500	47198	8969	182	3161	6111	1689	3139	185	11284	1753	18550	1340	7589	7055	4483	3446	502	34	28	147	59	0	64	2	14	12	42	404	53	0	6	68	37	41	1	28	2	269	9
2021-11-11	11959	13018	3853	7315	275	13930	3017	1180	835	11822	50848	7089	193	5331	8033	1378	2641	347	12645	1966	19074	1640	6291	6546	3573	3824	1321	41	27	199	50	1	75	3	13	9	31	366	79	0	6	60	48	30	0	25	0	274	5
2021-11-12	13204	12751	3207	6987	263	10697	2132	1040	970	12504	49745	6771	199	2968	8697	1388	2816	243	16249	1773	12965	1514	5416	6843	3434	3891	1020	31	26	196	66	0	71	4	12	4	17	417	67	0	4	67	37	22	2	25	39	31	8
2021-11-13	10564	5055	3146	6449	224	14667	4585	993	935	3600	46085	6832	176	3677	8522	1422	2426	179	16053	1792	14292	1690	4844	7244	3667	4338	928	62	32	175	53	1	67	4	6	6	44	348	56	0	8	68	51	21	1	31	2	266	7
2021-11-14	12628	13752	1610	6315	218	9433	2948	561	945	14645	33974	6132	134	5478	8539	765	1550	252	13800	1088	14442	1765	4006	5804	2369	4906	913	58	39	66	66	0	74	7	5	5	16	274	70	0	8	53	28	25	0	32	2	46	7
2021-11-15	11421	8364	828	4151	206	5838	3223	512	618	12475	19034	3842	139	4642	7565	422	971	191	11974	1061	9512	1186	3021	3345	1820	2900	830	60	20	88	41	0	64	7	17	3	17	177	80	0	12	36	3	33	3	7	5	12	15
2021-11-16	11178	5506	3223	1135	354	11868	3670	871	569	3162	34587	6950	152	3805	5199	1077	1894	50	19191	2861	16590	825	2136	6421	3771	2142	311	49	27	276	55	0	93	5	10	6	75	344	72	0	4	44	31	36	1	16	1	282	9
2021-11-17	10984	20838	3869	4443	386	23148	3899	1020	1255	18413	63010	8364	215	4565	7815	1501	2291	130	20143	2140	24239	1976	4128	8342	4283	5596	575	48	46	121	50	0	72	9	7	17	44	480	85	0	10	74	79	27	0	35	0	463	10
2021-11-18	16443	18431	2839	6670	346	14588	3907	873	1200	20201	63190	6653	156	4400	10167	1221	2175	491	20702	2434	24882	2436	3535	7616	3667	6335	1298	51	29	164	64	0	82	5	0	9	56	458	89	0	5	72	26	29	1	44	3	370	11
2021-11-19	15000	18148	2785	7270	388	13871	4013	715	1171	19840	61227	7276	132	3632	10645	445	1761	299	23559	2335	23242	2455	3076	7418	3518	6470	1205	62	42	145	63	1	121	6	7	5	49	496	63	0	9	69	19	20	2	34	42	403	13
2021-11-20	14862	18574	2737	2234	475	23666	4070	464	1216	20847	62547	7751	190	4646	10554	617	2053	300	20974	2222	23414	2329	2889	9171	3239	6851	1130	54	43	139	65	0	114	5	14	4	49	459	93	0	9	48	20	38	0	39	2	382	4
2021-11-21	14039	19151	1455	5614	255	14769	3795	837	1275	22568	42328	5944	139	3133	11540	493	1428	323	21756	1378	18883	2616	2697	7727	2248	7746	1320	62	33	56	65	1	96	10	7	6	22	252	69	0	2	49	10	26	0	55	0	41	12
2021-11-22	14072	11215	733	4262	212	8505	3415	403	707	19749	24774	4108	116	5959	9707	349	899	283	20632	1351	12334	1826	1936	4544	1390	4487	1092	49	36	73	60	0	115	3	11	9	15	214	76	0	12	46	17	33	0	11	6	8	11
2021-11-23	11627	6754	3462	1327	491	14895	3711	820	674	5201	46663	7287	110	4177	6403	1293	1784	71	22984	3534	19936	1304	1550	6739	3400	3169	482	69	37	254	73	0	114	6	8	5	96	474	112	0	3	70	40	29	0	29	7	398	18
2021-11-24	11953	25625	3233	4926	437	26609	4199	655	1426	28255	74550	8348	204	5634	10044	1279	2344	159	22949	2800	28380	2813	2736	10315	3143	8141	953	67	36	151	62	0	115	4	9	10	82	565	92	0	10	83	56	18	0	53	0	460	14
2021-11-25	14492	21139	2569	6136	434	18493	4426	621	1337	32451	75727	7106	150	3661	12450	1095	2018	556	23699	2939	28128	3736	2796	10165	2670	9120	2079	65	38	120	67	0	94	9	10	10	76	521	95	0	13	85	20	22	0	50	0	497	15
2021-11-26	14426	20175	2370	6246	489	28592	4390	636	1255	33320	71863	6561	142	3891	13756	874	2053	421	22173	2822	26735	3137	2104	9331	2367	9632	2109	63	49	113	64	0	115	12	8	9	72	488	81	1	11	71	30	21	2	61	39	421	15
2021-11-27	12093	20230	2488	5460	451	21101	4076	646	1278	34251	64086	6602	153	4763	13681	919	2091	335	21263	2728	26182	3246	1958	9152	2228	9909	2115	73	44	105	75	1	119	9	8	11	58	485	86	0	9	51	17	22	2	59	0	378	11
2021-11-28	12017	20045	1218	5502	535	12884	3744	389	1301	37137	44935	5859	134	4619	12869	488	1391	447	21989	1796	20576	3392	1727	7575	1481	11061	2026	79	41	47	51	1	96	13	2	8	32	363	82	0	12	90	16	23	1	54	4	51	10
2021-11-29	9594	11590	728	3339	337	9522	4290	311	793	31642	25541	3823	81	4791	12927	315	688	376	22067	1845	13115	2476	1377	5054	1039	6777	1759	60	48	58	64	2	119	9	7	8	23	193	98	0	5	47	9	26	4	43	10	18	12
2021-11-30	7968	7073	3020	1031	586	18125	4326	722	793	5981	44349	6677	112	3735	7972	931	1785	79	21453	4688	19074	1474	1096	7069	2484	4537	880	72	47	224	67	0	108	11	2	3	118	424	108	0	13	65	24	20	2	33	1	526	15
2021-12-01	8096	25210	2681	3858	613	22599	4148	587	1698	46975	73615	7720	120	4603	12757	1031	1939	171	22057	3788	29064	3330	1622	9534	2258	11546	1347	80	45	128	73	3	122	12	3	15	110	507	90	0	16	89	34	23	1	65	0	570	12
2021-12-02	10935	20870	2105	5709	492	21693	5120	522	1425	49563	74014	6192	161	5458	15073	712	2018	585	18496	4073	27356	4484	1141	7853	2128	13305	2659	48	61	89	68	1	140	14	5	7	95	501	77	0	6	103	19	25	1	43	0	502	15
2021-12-03	8752	19670	2018	5341	538	19153	4680	507	1447	48129	68014	6256	142	3790	16810	723	2179	570	23030	4186	26965	2533	1149	15278	1739	14351	2426	75	44	114	76	0	126	3	2	12	97	478	91	0	13	72	16	19	3	65	39	470	14
2021-12-04	7213	18330	2289	4521	594	18145	4559	460	1468	49549	62517	6201	135	4159	17015	727	2060	438	21475	4293	25576	3558	1673	9359	1908	15571	2209	77	53	113	53	1	124	15	5	5	124	423	102	0	11	74	13	19	1	61	3	502	22
2021-12-05	6239	17769	985	4465	428	11283	4325	340	1531	51523	42490	5143	110	5408	16627	477	1537	471	22600	2681	22389	4649	1490	7367	1116	16166	2155	71	48	36	54	2	109	12	8	6	47	318	89	0	6	75	6	20	3	56	0	45	24
2021-12-06	5305	9638	706	2796	307	6481	3026	301	970	42222	23069	3526	91	5622	15010	230	801	359	23050	2898	13250	3337	916	3020	774	11090	2084	69	45	47	68	0	110	7	2	7	29	209	79	0	14	43	10	22	1	26	1	25	21
2021-12-07	4243	5978	2426	728	706	16013	7146	547	1000	8530	42507	4927	110	5156	9494	860	1866	105	20975	6473	19366	1960	803	7049	1955	7674	928	59	57	208	51	1	127	10	1	5	184	404	121	0	8	92	23	18	1	34	1	504	14
2021-12-08	4391	20741	2299	3262	619	20063	6324	469	1078	58796	69333	7254	126	2911	15742	796	2098	199	17941	5517	28542	4057	1421	9425	1852	8029	2254	65	39	103	60	0	112	9	10	3	171	452	99	0	9	99	25	12	3	68	1	592	23
2021-12-09	6041	15681	1652	4751	576	16691	6629	550	1922	61148	67188	5899	129	5565	17946	793	1777	666	18053	5310	27458	5193	1279	8523	1688	18268	3333	71	48	116	54	3	113	7	2	7	122	443	86	0	8	86	24	24	2	71	0	562	15
2021-12-10	4304	15081	1827	4428	635	14668	6985	595	1729	56609	57700	5513	156	4126	12516	650	1781	486	19730	5301	24991	3066	1032	6620	1324	12044	3258	63	55	103	62	2	114	11	7	9	135	399	81	0	5	79	11	13	0	78	49	571	23
2021-12-11	3106	13437	1719	3797	662	12732	6599	457	1707	55020	51133	5087	105	4003	20490	805	1801	369	17443	5184	23764	4285	931	5832	1480	21259	3073	58	35	77	71	0	122	13	3	7	144	386	103	0	6	118	6	19	1	84	0	486	12
2021-12-12	4797	13103	1073	3860	428	9347	5606	377	1805	53647	34634	4751	148	4097	21035	481	1444	427	17744	3166	19452	5180	931	4913	786	26233	2870	57	48	27	58	1	100	9	4	6	65	288	72	0	6	96	9	21	3	69	22	65	20
2021-12-13	3245	7113	532	2339	393	4244	5989	317	1125	43848	15536	3225	106	4004	19212	271	838	373	16603	3212	11379	3550	716	2370	677	16740	2396	50	45	50	45	2	125	9	13	7	48	140	91	0	10	66	1	19	1	39	0	29	13
2021-12-14	3255	3907	1959	453	715	12227	7799	618	1267	8434	31590	3829	134	4662	12704	930	1543	73	13787	6646	17460	2090	494	4762	1716	12986	1475	41	44	152	47	1	115	9	3	5	238	300	97	1	11	98	14	26	0	28	0	537	16
2021-12-15	2916	13885	2004	3071	662	17170	8314	658	2355	63123	60218	5953	164	4688	20665	886	2230	209	12795	5200	24266	4330	946	6783	1530	27317	2714	51	43	76	56	1	114	7	1	7	148	398	130	0	10	120	18	17	2	74	2	669	13
2021-12-16	4113	10584	1725	4671	650	11991	8773	647	1839	65586	52435	4786	144	3871	23190	934	1965	711	13495	5024	22097	5786	829	5394	1347	32470	4067	52	37	83	57	2	126	9	0	6	144	376	78	0	11	129	11	18	0	41	0	592	11
2021-12-17	2920	9284	1443	3765	632	9771	9999	602	2102	60647	47264	4696	187	4230	26104	841	1730	537	16345	4657	20027	5282	812	4497	1281	37160	4011	35	42	86	46	2	97	12	5	8	181	318	98	0	7	123	11	17	1	54	27	566	20
2021-12-18	2690	8110	1614	3778	695	9261	17269	578	1990	57914	41271	4761	195	4141	28615	910	1765	351	15336	4252	19397	4724	743	4021	1288	39001	4121	39	37	81	54	1	94	3	8	8	160	305	85	0	12	120	8	23	1	59	12	543	24
2021-12-19	2342	7746	904	3487	508	6157	8872	427	2177	58409	28517	4337	211	3595	28057	423	1416	428	14660	2749	15976	5284	733	3431	769	44566	4181	35	26	33	51	2	104	13	2	8	82	181	63	0	9	123	6	25	1	50	2	70	13
2021-12-20	1982	4753	456	1936	448	3846	8522	387	1612	48473	12233	2831	211	7333	24303	326	649	374	13255	2606	9609	3722	499	1224	586	26874	3389	32	36	35	51	1	71	9	4	2	75	111	92	0	10	97	10	25	3	48	21	29	23
2021-12-21	1879	2850	2001	2803	835	8820	10439	864	1750	14684	26961	3689	241	5124	16205	991	1485	117	12140	5366	13806	2577	424	3683	1558	22492	2020	37	38	157	47	3	81	8	5	5	222	230	85	0	4	137	12	24	1	34	0	538	21
2021-12-22	1940	9122	1883	367	806	12194	13558	725	3049	72634	48255	6542	309	4788	30783	748	1825	229	9388	4174	18021	6260	826	5080	1255	55347	3036	33	36	64	62	0	82	60	2	8	224	295	79	1	3	153	11	27	1	31	0	775	16
2021-12-23	2797	7380	1463	4226	883	7936	13386	865	3168	79567	40920	5635	319	5269	36326	954	1714	600	13391	3690	17156	8643	851	3391	1124	74753	4673	31	36	56	36	1	85	14	4	6	162	249	71	0	6	146	12	24	1	48	0	616	8
2021-12-24	2155	7392	1966	3831	978	7648	12487	719	3538	91288	34989	6647	491	6307	44585	948	1642	582	13314	3353	15392	10150	775	4679	1207	86703	5112	23	37	77	53	2	60	15	8	8	176	220	72	0	13	168	5	23	1	40	0	596	18
2021-12-25	2258	7525	1033	3241	917	2149	11229	469	3899	93532	21897	7660	488	7411	50590	122	1432	543	12465	1781	10788	13155	717	1074	1091	97354	5132	24	36	40	53	2	80	14	0	10	165	130	94	0	3	141	6	18	0	40	0	269	11
2021-12-26	2103	6523	743	3271	268	1136	10027	434	2272	104505	10423	6590	520	11182	54787	203	755	576	12555	2026	6252	9306	598	383	666	75688	5815	19	35	52	47	1	68	10	2	6	81	80	58	0	12	144	3	26	1	45	0	16	10
2021-12-27	1622	2820	838	151	912	2095	14844	538	2672	27697	10407	4036	470	13765	24882	335	679	130	11891	2439	5029	3313	349	1221	701	47311	2364	21	20	46	46	1	85	13	7	5	96	82	79	0	7	81	4	18	2	11	59	38	14
2021-12-28	1732	4567	1278	560	1925	7092	16164	984	3300	29767	24476	9284	671	10404	30799	1186	1674	28	11428	4798	9843	5744	566	4243	1820	52945	1793	23	22	49	50	2	51	7	2	9	254	174	67	0	2	142	22	20	2	12	0	549	16
2021-12-29	2590	13298	1235	4139	2241	9364	13000	883	6655	174296	43340	21732	893	6735	78300	1319	2127	486	9134	4017	15571	17890	1144	4455	1871	116892	6132	25	28	34	50	0	74	14	4	17	281	229	61	0	9	190	24	25	0	75	0	794	20
2021-12-30	3329	12819	3449	5768	3002	6399	23228	1386	6866	207692	41659	28828	827	9006	98016	1246	1864	1053	15696	4172	14325	26260	1271	3190	1691	138713	9233	24	21	162	41	5	75	16	6	12	183	197	79	0	6	148	8	19	1	50	0	709	11
2021-12-31	3168	15046	3616	5958	3851	5983	18903	1071	7375	204636	41464	35580	903	16428	127000	1157	2076	1231	14758	4193	13601	29312	1497	2995	1898	150534	10934	17	34	71	27	1	59	9	4	14	174	196	72	0	5	156	9	13	2	40	0	638	14
2022-01-01	3801	16062	2810	5567	3568	5237	18695	721	7318	229948	28966	40560	1377	20554	144255	167	2201	1281	16680	2834	12032	32060	1668	2660	1668	148244	11472	30	29	65	45	2	56	11	6	20	186	112	82	0	13	155	7	15	1	33	0	505	17
2022-01-02	3683	12298	1076	5293	2132	1151	20885	430	6861	219126	14223	30009	957	20110	141352	180	1278	1250	15582	2591	7179	22788	1451	216	835	105807	10602	14	16	28	33	0	48	5	0	19	110	57	59	0	11	111	2	20	0	27	0	33	23
2022-01-03	3000	4071	1356	413	3321	2070	7954	691	3987	58432	14576	31648	585	23065	61041	671	1306	299	17426	4057	6422	10637	958	1328	1011	59469	5277	8	22	44	38	1	52	15	1	11	91	64	92	0	14	133	15	20	1	6	49	9	16
2022-01-04	3469	9092	1918	1103	3544	9990	8801	1508	4961	62804	35951	36246	881	17071	68034	1628	2475	43	14493	9146	11670	10609	1756	3579	3402	71719	5731	12	15	53	44	2	61	5	1	13	268	155	80	0	7	140	6	22	1	14	0	433	13
2022-01-05	5982	27582	6252	5845	3977	10907	25073	1499	9485	261541	64489	50182	1415	16986	170837	1835	3490	877	18502	8017	17196	28009	3900	3900	4084	147269	9989	23	25	157	46	5	60	15	2	17	338	195	63	1	4	259	13	14	1	19	0	632	12
2022-01-06	10045	28142	6766	8587	3722	8033	28283	1655	9945	329558	64483	43386	1238	21302	189088	1994	3442	2132	24437	7046	16576	40260	4893	3269	3848	167617	17593	12	17	66	32	3	41	15	3	24	246	155	62	0	6	231	12	20	2	38	0	646	15
2022-01-07	8763	26048	5525	9058	3377	7281	25995	1737	9750	258245	56289	33711	1378	17656	219430	1877	3837	1932	24525	6220	11902	40867	6018	1116	4085	163221	24110	10	14	72	33	1	58	11	6	20	201	122	70	1	6	198	17	6	1	12	0	117	25
2022-01-08	8864	23666	5524	3911	3823	7274	18261	1654	7397	322327	55901	29334	1315	23817	108297	1815	3858	1904	34726	6376	10900	40945	5922	3031	4492	76316	17714	9	19	96	41	0	46	10	3	14	191	121	78	0	10	223	8	20	0	24	0	292	18
2022-01-09	7019	23808	3176	8817	3959	4299	12588	1291	9563	303669	37047	37670	1250	21926	197535	1010	2971	1845	27784	4435	11106	38852	6036	2130	3360	150321	19944	14	19	45	36	4	43	28	1	19	142	71	65	0	15	184	8	18	3	8	0	22	17
2022-01-10	10683	15350	1716	7333	3012	3000	19248	1263	5981	290057	23739	18592	1050	26122	155642	864	1903	1626	32335	5178	7785	28504	4712	855	2530	91741	19503	8	17	40	37	4	23	14	1	19	90	46	66	1	17	157	3	14	2	7	31	19	25
2022-01-11	10870	11229	6761	1578	4187	8077	14414	1995	6853	88617	53730	27766	1104	21384	117405	2241	3058	364	27737	12140	11406	18747	4104	2595	5174	93010	16511	14	23	116	40	4	43	9	3	14	279	98	85	1	13	227	7	15	4	7	0	493	21
2022-01-12	12584	37776	7062	7956	3515	13706	22396	2210	11085	343164	86116	32833	1236	23909	220519	2439	5349	961	28856	10917	16173	36557	8861	3251	7436	176089	15106	10	25	89	38	4	38	14	4	25	319	123	80	0	8	294	22	11	0	18	0	684	27
2022-01-13	16477	31715	5703	9894	3197	12848	24343	2452	9730	358044	88415	24245	1208	19290	196205	2566	4586	1924	31907	11137	16878	43746	8600	2848	6880	171896	22948	10	24	77	27	4	42	25	4	14	245	116	78	1	12	313	10	26	0	8	0	481	19
2022-01-14	16756	31164	7034	9157	3103	13146	25751	2102	9451	299641	84087	20409	1215	20909	184577	2628	4556	2312	33144	10884	16047	42659	9785	1888	6940	160829	26596	9	22	84	23	3	34	20	3	19	225	110	95	0	16	316	12	13	1	13	0	423	21
2022-01-15	16903	30114	6863	8555	3042	14896	23614	2242	8677	308908	80804	19772	1235	18904	200869	3065	4747	2109	35195	11350	16896	42880	9884	2049	7603	149884	26101	9	22	80	32	1	33	15	6	20	179	108	77	1	11	360	14	20	3	16	0	429	35
2022-01-16	16996	31860	4389	8958	2351	10474	25034	2412	8673	324580	57365	17447	1208	17065	192936	2140	4104	2275	31624	7748	14667	41977	10062	3208	6022	134461	26217	12	17	40	35	1	26	16	3	23	144	83	79	1	13	308	4	14	0	6	0	35	34
2022-01-17	14815	21185	2379	5732	1971	8125	26169	2121	5871	278129	35605	10783	1137	14555	157465	1560	3160	1607	35778	8643	10445	33622	7595	1015	4978	85744	25792	8	14	44	45	8	29	10	5	19	98	52	96	0	11	248	4	11	1	6	29	4	36
2022-01-18	16086	15000	9996	1397	2918	22312	28780	2311	6509	98892	82746	18834	1194	10753	83387	3706	5449	546	41768	20821	19652	22647	8118	3933	8694	75699	22085	11	20	161	39	4	28	11	3	20	296	147	103	0	11	287	8	15	2	3	0	377	35
2022-01-19	18282	62740	11181	7548	2200	32154	33493	3186	10983	428429	126765	23691	1451	6329	228123	5082	7145	1325	31018	18541	30586	46956	16760	6183	12301	156097	24224	8	32	91	55	6	26	14	3	26	336	132	110	0	8	434	17	12	2	10	0	375	41
2022-01-20	28082	60745	10160	10427	2226	30696	38759	3877	9715	432729	140155	20100	1583	5767	200966	4885	8041	2560	37982	18156	32835	55884	16610	6011	10305	148661	39312	8	28	93	45	1	28	16	4	14	227	127	88	0	9	380	14	15	1	10	0	315	34
2022-01-21	25128	60925	8932	11343	2282	30565	40626	4525	9132	421807	144599	18867	1397	6843	198865	5972	7743	3073	39720	18280	36665	59653	19105	7035	9865	141956	40628	12	37	87	43	11	19	15	5	16	240	143	81	0	8	385	9	17	0	10	0	248	32
2022-01-22	29593	57284	9874	11114	2192	29687	46831	4828	8726	379597	144117	20507	1670	5523	185600	5789	8199	2838	57192	18559	40876	62081	19649	6478	9960	132547	43712	7	17	86	35	3	23	21	4	19	218	138	110	0	6	373	11	17	2	11	0	193	47
2022-01-23	26650	56456	6630	10701	1984	20577	36120	3700	7914	387472	96292	18333	1224	6597	177335	4753	6428	2495	46133	12270	34088	61320	19371	7607	14191	127406	39808	17	23	32	36	6	22	25	2	14	165	100	73	0	7	333	2	13	0	8	0	25	46
2022-01-24	23321	32798	2847	7095	1813	16484	42018	5076	4660	301339	61919	12108	1253	6689	142487	3953	4617	2774	64569	12869	29100	47855	14088	3503	8414	72780	37705	12	25	28	36	5	18	12	3	13	115	78	86	0	12	227	4	7	1	1	29	2	33
2022-01-25	25108	20751	11049	1831	2815	33563	40348	5195	5199	60695	139286	19073	1300	4731	77666	6097	6559	229	64094	28366	36995	33939	12082	8120	12837	66420	30985	16	16	132	44	1	22	13	5	10	353	164	113	0	11	352	15	18	1	8	0	252	48
2022-01-26	26662	76034	12399	8471	2546	42070	46590	5886	10159	500563	193449	17879	1614	3692	215051	9143	11834	1713	53454	23592	53420	61013	19685	13840	17511	131194	33921	13	26	73	51	3	15	14	5	26	465	187	104	1	13	469	14	19	0	7	0	276	49
2022-01-27	38122	62545	9916	11812	2499	59594	46747	6272	8479	421898	194812	17960	1598	4006	167166	9087	12793	3073	57675	22090	57659	69146	34255	14252	14228	118518	46695	16	37	70	64	8	22	21	5	14	253	179	118	0	13	426	18	12	2	11	0	262	42
2022-01-28	35712	54796	9874	10500	2536	51170	51033	5869	7059	390453	199065	19712	1612	5605	156040	8682	13478	3029	64192	20095	57262	69610	31683	14312	16898	109985	41680	10	32	78	59	1	28	18	2	21	267	174	113	1	8	389	9	17	0	14	0	271	37
2022-01-29	37891	47549	9871	9924	2587	55317	53655	7169	7024	337275	187848	22361	1293	5265	144347	9626	13313	2552	72948	19003	51695	67068	31724	15118	14902	93829	53914	17	29	71	65	2	24	26	4	21	243	180	112	0	12	378	7	13	1	8	0	231	43
2022-01-30	33666	41458	5875	9904	2184	21463	41083	5998	6518	330748	124823	19584	1438	5109	137427	6860	11509	2173	38859	10780	48251	62231	30168	13282	13866	84632	39514	20	45	33	41	4	28	17	3	20	173	138	80	0	7	377	6	18	1	8	0	23	36
2022-01-31	29166	23224	2602	6220	2225	27797	36196	4997	4187	240671	74849	11112	935	5091	104110	3775	7302	2244	74623	11548	33480	47397	19668	7796	8584	47007	34329	15	27	39	46	1	29	21	1	13	108	83	97	0	16	235	5	20	2	3	33	33	35
2022-02-01	26315	13246	10151	1445	3396	34645	29084	6546	4324	82378	159120	19731	931	4400	57631	9028	10316	134	110429	27867	39114	28901	20131	14643	11730	39887	15066	16	36	158	50	3	34	17	4	9	347	218	128	0	16	349	15	16	1	4	0	239	50
2022-02-02	27848	50098	11143	7385	3038	67064	45366	7243	8908	367424	230851	24996	1347	3872	133306	10610	14771	1453	104549	23470	56051	53296	40018	20224	24258	80659	24795	15	29	87	66	1	44	15	2	26	342	254	108	0	12	427	23	20	1	14	0	318	62
2022-02-03	44186	36784	9152	10003	3083	50784	55001	6886	7616	311639	239477	18825	1428	4208	119323	9831	15412	2549	66100	20359	54477	57320	35802	19388	16802	72148	40934	15	40	87	54	2	40	20	8	19	266	271	113	1	9	395	12	16	3	10	0	307	54
2022-02-04	33854	30900	8142	8815	3078	44305	44225	8044	7192	274179	237218	17662	1500	5940	112956	10137	14876	1994	81617	17534	47534	53238	32671	19533	11790	66464	35947	21	48	96	42	3	40	21	6	29	262	242	112	0	10	414	11	15	0	10	0	246	59
2022-02-05	36931	25895	8116	8094	2907	33938	40179	7849	6543	239755	209835	18640	1253	6061	100900	10501	14722	1979	71117	17422	45749	50111	31776	19577	11745	58306	28295	24	46	100	46	2	54	17	3	24	353	233	94	2	8	433	11	18	2	5	0	272	45
2022-02-06	33414	22421	4737	7536	2568	28039	39190	7081	6125	213366	133318	16023	1883	6697	93192	7234	10903	1628	53017	10968	34703	43998	28921	15549	7543	53554	25705	20	61	40	43	1	48	35	3	19	170	166	72	0	18	375	6	17	4	10	0	19	45
2022-02-07	30045	12501	2181	4780	2214	10574	36512	4630	3597	149713	82843	10980	1455	6260	78943	3646	7888	1333	79942	11102	21980	32648	16108	9965	5573	27977	19987	26	36	42	59	6	46	18	6	22	112	107	95	0	9	229	9	16	2	7	54	10	53
2022-02-08	25896	7305	8012	1270	3374	35059	34849	6315	4325	45694	178186	18847	1501	4933	41602	11144	10254	69	81480	29479	35960	17485	16958	19240	11243	23745	10074	20	40	176	57	4	60	28	10	9	417	250	116	1	9	326	9	9	2	5	0	286	37
2022-02-09	29027	27430	8140	5545	2885	44469	49798	6704	9268	201219	251013	23687	1352	3975	102429	11835	14179	1112	391648	25520	46872	32542	36269	20582	5138	53074	9656	24	34	98	50	7	53	18	13	23	654	303	112	0	9	415	9	24	2	8	0	310	40
2022-02-10	40130	19446	7263	7868	2779	34070	55120	6608	7936	176501	247518	19616	2274	3780	81669	11599	12486	1352	86497	24017	42095	36034	27346	20160	12225	46501	19619	19	48	108	37	5	46	21	7	10	272	291	88	0	9	384	9	11	0	7	0	262	51
2022-02-11	35096	16808	6278	6341	2374	26563	53747	5128	7315	153009	230141	19154	2169	5677	76195	11797	12077	1050	86719	21935	35777	29331	26466	20051	7579	42894	15840	19	55	76	48	1	57	29	5	15	370	306	97	2	10	325	20	19	2	15	0	290	42
2022-02-12	33198	14225	6531	5169	2485	26248	48170	5799	6716	129791	206646	17645	1880	5649	67478	10707	11639	917	80596	20538	31331	25634	22737	19872	7404	37419	7425	28	66	86	44	4	58	24	6	23	268	248	102	2	9	334	13	22	1	20	0	333	42
2022-02-13	29697	12209	3625	2730	2120	12785	44350	4634	6134	117574	122295	16442	2029	6618	62221	7789	9279	751	70297	9193	22070	20652	18751	14196	4313	32887	5831	32	46	45	51	5	68	37	7	17	160	169	70	0	4	269	4	30	1	11	0	31	50
2022-02-14	24910	6772	1539	5212	2047	8321	38323	2904	3723	86562	74058	10853	2062	4940	52345	4144	5075	674	60067	7832	13473	16723	11967	8552	3650	16608	2817	33	38	45	49	5	56	30	2	17	107	115	75	1	8	191	5	20	3	7	61	17	39
2022-02-15	23968	4850	6130	452	2930	23226	29474	3527	4339	26360	158569	20360	1954	4331	28776	11105	7560	15	55025	20273	22267	8776	12069	18896	7176	14344	1175	23	38	187	64	3	49	41	7	10	384	249	82	0	8	281	12	36	3	6	0	378	37
2022-02-16	26424	16502	6589	3410	2646	33369	42978	8466	8753	118385	228759	21958	1874	3494	71023	11425	10473	549	53464	16667	28859	19333	21885	19955	4750	32677	2547	34	52	95	47	3	47	30	17	22	350	298	81	1	4	388	20	21	1	12	0	372	54
2022-02-17	38678	11572	5023	5795	2549	19932	42948	6519	7477	98697	230093	19509	2601	4160	59869	11595	7741	769	63694	17191	29229	21211	17447	18443	4583	29941	4886	31	42	93	48	7	53	24	9	21	276	317	84	2	8	278	12	14	0	18	0	316	47
2022-02-18	30800	10634	4626	4461	2200	18463	40600	6751	7384	92318	213196	19501	2962	5264	58055	10285	6978	560	56315	15827	23990	17626	15374	17536	3842	27169	4047	24	33	105	47	16	56	44	4	13	286	338	94	0	7	320	20	8	3	18	0	304	41
2022-02-19	30461	9293	4616	3599	2304	16388	35658	6995	6947	78410	178726	18604	2417	5026	53700	11992	9489	635	49242	15700	20902	16650	14524	17933	3765	24068	4217	31	42	89	50	5	59	43	0	30	284	258	88	0	4	314	6	18	1	15	0	283	51
2022-02-20	25693	7729	2605	3525	1764	9571	33304	4138	6646	73008	119597	15305	2840	4795	50675	6776	6841	511	33523	7700	13687	15004	12319	11912	2297	22570	3422	20	47	25	44	4	57	28	10	26	145	186	77	0	7	252	9	15	0	10	0	25	35
2022-02-21	21744	4505	1235	2055	1794	4965	25690	2990	3722	58933	64202	9596	2178	4830	42202	3819	4167	606	36285	7537	9589	9901	7687	6691	2037	11530	1969	28	24	44	42	5	50	34	8	10	114	109	67	0	10	141	5	22	1	8	86	16	39
2022-02-22	21329	2946	4845	312	2698	16025	28883	5285	4062	3480	139660	18088	2495	3351	24484	11837	7022	18	35915	22217	18792	6122	7694	13420	2337	10075	1084	25	31	143	54	2	57	29	11	19	245	251	90	1	8	201	17	24	1	8	0	325	31
2022-02-23	23636	10956	4667	1810	2322	16829	30480	6589	9032	95944	218713	19601	2495	3473	60137	11320	9112	798	34536	18336	20456	14329	14775	19075	2403	23654	2297	28	22	60	36	5	60	34	7	26	275	295	68	1	8	322	15	20	1	17	0	360	27
2022-02-24	35199	8000	3411	3774	2167	13258	29040	4408	7554	66801	208448	16962	2886	3280	49162	11088	7891	1072	41439	18140	18282	19373	11477	15183	2373	21979	3440	30	29	53	37	3	41	47	7	25	210	299	53	0	6	252	14	21	2	11	0	341	28
2022-02-25	28485	7629	2854	2559	1935	11896	25209	5040	7444	66714	190147	15819	3646	4121	47493	9952	6788	818	41151	15342	16724	12488	10749	12829	1937	20949	3106	28	19	59	22	1	57	39	9	26	281	261	65	1	10	249	32	33	0	13	0	198	20
2022-02-26	29730	6689	2903	2030	1826	10882	22784	4011	6561	53362	171873	15908	4333	3729	42069	10117	6079	708	37550	14545	13960	11434	8974	12384	1828	18169	3529	33	21	76	26	14	48	40	9	24	156	256	65	0	7	193	17	13	2	8	0	221	30
2022-02-27	25013	5830	1468	1871	1606	6568	17359	4202	6271	53623	108608	11883	4862	4304	39360	5427	4245	715	32898	6210	8902	10590	7191	8264	929	16323	2756	39	28	25	22	4	44	37	12	19	101	153	51	0	10	210	7	28	0	6	0	40	31
2022-02-28	22051	3379	724	1028	1387	3816	16454	2291	3606	42569	55473	8214	1746	3595	31878	3616	2451	527	27408	6188	6564	7580	4247	4728	680	8811	1483	31	20	24	18	2	48	46	11	12	76	89	66	0	5	144	9	11	2	3	114	1	37
2022-03-01	21188	2353	2759	198	2356	12061	16578	4671	4164	3447	128764	16263	1096	2338	18278	9524	5591	32	28867	17547	12984	4319	4757	11207	2559	7569	1092	27	24	99	39	2	56	28	12	15	206	217	75	1	8	207	17	22	1	6	0	269	29
2022-03-02	27292	8331	2641	1149	1986	13881	18561	5087	9083	79705	194210	17208	3356	2277	47136	10574	6990	625	36527	12468	14737	11846	8461	12763	1869	17138	1455	31	16	56	32	1	39	37	11	36	209	288	54	3	4	233	28	15	0	16	0	277	21
2022-03-03	40830	6896	2274	2510	2109	10663	20458	3573	7564	56214	205677	15557	2305	3298	37946	8900	6431	1060	48477	11102	14068	10349	6832	11462	1863	16750	3078	41	20	59	21	2	46	38	8	26	185	289	58	0	10	214	15	21	1	10	0	266	27
2022-03-04	31618	7581	1104	1625	2046	9658	16669	3325	7364	59935	212887	15783	2529	3342	42588	7676	6112	845	58311	8896	12483	12993	5953	11029	1901	20326	2446	29	21	20	23	2	46	44	8	25	179	279	64	3	12	185	24	15	2	6	0	206	27
2022-03-05	31821	7166	2125	1351	2114	9884	16975	3055	6873	55714	190313	16050	2560	4043	38353	7754	5639	654	68396	8291	12737	15617	5602	9925	1872	19677	2085	33	16	74	27	9	33	41	0	28	179	242	56	1	7	210	25	21	1	8	0	199	25
2022-03-06	31450	6930	1388	1524	1834	5407	15735	1646	6303	52449	122334	12997	2501	3995	41364	3992	3838	901	67297	3722	7697	15106	4837	6186	963	18376	2030	31	22	21	22	2	32	58	18	23	120	138	51	0	9	173	3	15	0	9	0	10	19
2022-03-07	27522	4178	515	875	1730	3054	10827	1396	3548	45328	79841	9213	2016	3854	35889	2594	2652	680	66945	3397	5585	10579	3092	3419	769	9798	1269	30	18	21	20	2	37	38	0	20	32	120	51	1	10	105	9	19	0	3	155	6	19
2022-03-08	26474	3529	2462	157	1584	12504	12225	3317	3584	1243	166097	8639	1707	1254	22662	8158	5809	30	64294	11621	13152	5909	3188	9819	3202	8499	327	24	10	91	20	1	37	37	15	15	157	277	52	0	11	130	9	18	3	5	0	217	17
2022-03-09	34024	12341	2180	1016	3695	12496	15475	2877	9739	89546	247974	21057	3323	2383	60753	7547	7406	779	66650	7558	14415	16167	5461	11712	2209	19370	1429	33	14	41	16	5	43	43	12	37	166	282	57	6	6	184	15	19	0	12	0	234	30
2022-03-10	50960	9122	1920	2588	2866	10799	16958	2478	8568	67257	261629	23335	2781	4355	49815	7066	6948	1082	74680	7188	13438	15697	4176	12066	2335	18793	2219	26	30	31	26	3	32	60	7	40	153	309	63	1	7	156	13	11	1	11	0	184	18
2022-03-11	49903	9407	1693	1728	3473	9818	14309	2177	8901	72891	254406	21863	2640	1698	55156	6232	6304	1174	75147	5846	11637	13714	3565	9923	2259	18615	2103	24	24	33	18	3	25	41	10	30	106	289	58	2	9	136	14	6	4	39	0	121	20
2022-03-12	49290	8669	1635	1538	3020	10036	13826	1892	8172	68752	238735	21260	2659	4057	53961	6535	3290	1010	69340	5385	11116	13377	2974	9051	2305	17500	1624	27	18	41	14	6	19	27	9	26	143	325	49	1	9	156	23	21	0	17	0	127	17
2022-03-13	43425	8607	960	1575	2812	5206	7091	1376	7600	72443	155777	19002	2051	9125	54669	2729	3076	1062	60258	2208	7580	12981	2743	7627	1141	16879	1513	28	28	15	13	4	26	52	7	29	51	171	40	1	13	133	2	12	0	11	0	10	16
2022-03-14	37375	5111	523	956	2314	3206	6658	929	4171	60422	88886	11986	1096	4332	50079	2098	2629	837	52796	2256	5298	9026	1626	3375	934	9368	820	29	18	14	15	3	26	47	6	13	29	98	49	0	15	86	8	13	0	8	188	1	22
2022-03-15	34228	3998	2433	141	3782	12935	7892	2716	4390	9986	207889	22682	1270	5475	29698	6264	5921	24	46496	7378	12695	4889	2087	9654	4238	8907	406	27	11	64	18	5	36	21	8	19	176	274	73	2	12	129	6	15	2	6	0	178	17
2022-03-16	40002	15916	2393	1179	3294	12696	9947	2144	10834	113572	285196	26620	2365	2100	86414	5141	7124	907	53395	4628	14480	14830	4854	11528	2997	20699	880	27	24	34	19	2	27	36	4	42	146	341	51	4	8	180	20	15	1	12	0	151	14
2022-03-17	63508	12456	1949	2659	3714	10236	9585	1752	9380	107225	307434	23694	2016	6282	74147	5259	6260	1450	60733	4568	12274	15295	3913	11000	3137	19723	1711	34	16	26	10	0	29	25	5	39	172	360	44	4	7	137	14	17	1	13	0	207	11
2022-03-18	51537	12351	1720	2032	3951	9670	8326	1521	9282	100519	294843	24256	1878	5452	82368	4225	5435	1405	54392	3777	11660	13624	4033	9782	3068	19959	1786	26	18	26	9	1	32	43	9	40	113	365	62	0	11	128	10	7	2	17	0	107	12
2022-03-19	50500	11256	1601	1939	2568	10410	7216	1372	8402	92516	254695	23621	1548	5204	78577	3838	5313	1501	49285	3466	10379	12739	3749	9386	3304	18193	1863	40	22	18	18	4	21	38	8	26	107	299	55	0	7	165	13	15	1	19	0	119	27
2022-03-20	41956	10126	919	1775	3347	5583	6352	840	7320	98104	143106	19705	1293	5628	75768	1911	3204	1197	41589	1576	5696	11991	3168	6833	1520	18562	1302	40	20	6	15	1	21	37	5	30	62	159	46	0	8	85	4	14	1	11	0	12	16
2022-03-21	37331	5727	472	901	3698	2667	4984	671	4064	81228	89131	12462	747	4787	61564	1352	2264	1053	34779	1290	4165	8506	2241	2840	1113	9530	620	34	16	10	10	3	23	27	7	18	30	96	44	0	15	93	3	10	1	8	202	3	26
2022-03-22	31064	4121	1960	292	5124	12512	5221	2011	4682	23602	237763	23528	950	5067	33445	4817	4578	278	31868	4697	10149	4427	2236	8937	5092	9387	342	35	18	48	16	1	38	28	6	23	152	324	58	0	10	119	11	14	2	4	0	133	21
2022-03-23	36816	18117	1943	1254	4673	12504	7401	1839	11039	168907	304859	26709	1533	4024	96904	3634	5607	848	40521	3003	10437	14736	5140	10387	3391	23484	924	36	28	20	12	3	20	30	7	57	120	347	34	2	14	197	13	16	4	23	0	124	30
2022-03-24	54376	13596	1552	2077	4704	10060	6291	1457	9665	144951	307887	23102	1100	7708	78358	3324	4538	1284	42781	3246	8994	15025	4521	9649	3331	23750	1613	35	20	25	13	4	29	26	5	43	100	310	54	2	12	153	21	19	2	15	0	146	22
2022-03-25	40830	13623	1424	2061	5186	8491	5408	1474	9214	148243	286251	22107	1024	7044	82648	2822	4186	2217	39170	2495	8241	12861	4088	8104	2910	22482	1263	50	28	21	9	0	31	32	6	34	124	296	42	2	16	182	10	17	3	16	0	110	19
2022-03-26	36917	12515	1333	1815	3329	8976	5654	1289	8249	139188	244167	16234	831	8869	76397	2513	3673	2146	34947	2291	6633	11434	3725	7279	2952	18443	1336	42	21	29	10	3	26	24	7	50	118	288	35	0	10	146	3	13	1	19	0	85	17
2022-03-27	32889	11176	704	1587	5172	4183	4322	652	7697	139000	138135	16558	700	9147	74616	1138	2424	1383	28104	987	3494	11871	3100	5560	1346	16949	1152	47	21	4	14	2	27	41	3	40	65	162	56	0	7	118	3	14	1	21	0	7	29
2022-03-28	25364	5896	362	961	4314	2604	3359	577	3785	110174	69610	13429	371	7729	60612	931	1285	1613	24947	816	2368	7683	1939	2778	953	8262	508	39	25	8	11	0	20	2	5	15	41	115	52	0	11	82	2	16	3	6	172	1	23
2022-03-29	20814	3684	1442	143	6494	10524	3372	1462	4013	19699	206874	27489	357	6940	31560	2903	3195	61	21509	2846	6608	3991	1951	6557	4530	6507	249	32	20	43	14	3	30	0	4	14	142	259	73	0	9	95	19	9	3	10	0	110	18
2022-03-30	25922	18029	1698	913	5089	10597	4496	1418	10038	216341	274383	29072	575	5263	100296	2447	3740	1111	30713	1743	5742	12741	4276	6790	3073	13673	714	33	26	18	14	2	29	0	3	48	163	275	51	0	14	177	12	12	3	17	0	101	23
2022-03-31	33830	13078	1176	2294	4774	8761	4411	1174	8316	169024	260019	22451	464	5935	71411	2008	3469	1708	27745	1968	4997	12908	3583	7334	2817	11723	1104	38	25	14	15	1	24	83	4	30	149	281	62	1	18	170	8	8	0	32	0	133	30
2022-04-01	25909	12054	1143	1767	4349	7787	3931	1025	7635	167812	232041	21096	440	5370	74364	1796	3005	1732	25493	1459	4053	11754	2972	5754	2419	11635	1071	50	26	17	12	2	16	30	8	24	138	264	56	2	15	159	16	9	1	25	0	74	20
2022-04-02	22022	11025	1033	1442	2491	7128	3000	940	6851	143972	182125	21102	440	5243	77040	1318	2399	1148	21780	1438	2103	11099	2921	5591	2433	10126	796	43	24	25	9	2	14	25	3	40	125	246	61	0	9	154	7	12	1	9	0	96	17
2022-04-03	18727	9151	497	1303	3894	3069	2852	461	5608	132114	93095	15823	234	5725	71412	556	1781	1303	16889	549	557	9862	2174	3258	941	9904	757	52	23	11	8	3	21	22	2	22	68	107	52	0	23	129	4	10	1	14	0	2	27
2022-04-04	13856	5165	226	809	2853	1986	2080	436	2810	102266	46492	10357	106	3747	55009	418	928	1078	12367	510	493	6757	1429	1465	811	4859	327	27	21	3	9	2	19	17	1	18	31	59	61	0	10	118	5	6	2	7	130	0	20
2022-04-05	11405	3095	1180	97	4210	7871	2266	1130	3253	16652	155413	18424	193	2313	31329	1614	2228	30	10795	1840	1891	3483	1332	5144	3433	4012	184	40	22	40	18	4	23	15	6	16	138	243	62	1	15	125	9	12	0	9	0	50	13
2022-04-06	15131	14663	839	835	2987	7986	3363	1012	8508	201995	210934	18456	270	3164	88914	1223	2524	645	14066	1252	1571	10919	3047	5219	2299	12197	206	27	28	28	15	3	30	21	4	51	127	258	70	0	19	194	10	7	1	15	0	77	26
2022-04-07	20772	11006	726	1653	2716	6395	3214	903	6554	161950	188951	130335	260	2738	69885	1240	1971	1522	13046	1221	1487	11392	2320	4380	2134	11288	1035	36	22	19	12	1	27	15	2	34	128	238	76	0	16	149	3	7	0	23	0	64	13
2022-04-08	16201	11019	683	1242	2457	5919	2747	845	6342	157666	167860	11058	235	4059	70123	1114	1817	1249	12830	913	1330	10097	1984	3573	1907	11865	816	37	31	17	6	2	30	24	5	34	105	217	76	0	9	150	3	12	1	9	0	58	21
2022-04-09	13743	9954	715	1091	2028	4956	2680	756	5692	145117	142874	15028	236	3150	67641	1121	1842	863	10902	948	1414	10291	1709	3105	1856	11795	867	30	16	13	8	3	21	24	4	25	137	175	57	1	18	144	5	6	2	15	0	41	24
2022-04-10	12888	9055	321	903	1764	2668	2457	350	5263	141375	76053	12750	186	2843	64421	570	1004	1022	9896	390	440	9737	1451	2168	799	11953	627	28	36	7	15	1	22	24	4	36	87	84	51	8	15	112	1	6	0	15	0	0	19
2022-04-11	10525	4588	265	515	1459	1618	1722	282	2680	107654	42678	8753	125	2745	53920	278	731	840	7164	331	381	7218	912	1024	545	6393	354	30	17	8	10	2	14	23	1	11	45	56	54	0	14	90	5	8	2	2	125	0	25
2022-04-12	7268	2555	871	82	2254	5725	1805	919	2954	25492	140503	7044	86	1442	28705	1136	1696	34	6613	1159	1623	3728	1026	3014	2671	5330	192	26	20	30	9	3	18	13	3	26	178	210	75	0	19	115	3	4	3	3	0	61	24
2022-04-13	9405	12852	886	699	1692	4840	2683	635	7782	177974	182457	15642	214	1715	84056	1277	1846	777	6286	728	1269	12206	2067	2538	1624	14764	552	28	25	10	8	2	10	11	3	40	148	201	69	0	13	169	8	11	1	14	0	40	24
2022-04-14	12364	9157	647	1142	1414	4090	2257	634	5616	146307	158868	11293	163	1748	62586	960	1514	1189	4942	564	1186	12514	1602	2676	1547	14303	742	32	23	16	5	2	13	13	4	22	152	176	70	0	15	155	10	8	1	21	0	39	15
2022-04-15	10226	8774	550	834	1421	3964	2259	464	5181	136424	150809	9484	136	2096	65617	958	1382	1008	4686	303	1201	11493	1477	2477	1357	14535	685	23	27	8	8	4	13	16	3	41	133	193	62	0	16	149	6	6	1	11	0	34	25
2022-04-16	9747	8188	609	668	0	1455	1447	261	4257	122231	60924	8403	84	1924	62290	195	1384	775	4134	324	1078	11739	1255	927	1318	7845	527	16	21	17	5	0	11	13	3	29	150	73	0	0	13	133	3	8	1	8	0	29	16
2022-04-17	8638	7416	254	644	0	1324	1410	286	1998	111268	51748	8150	13	1770	64533	566	784	861	3517	348	312	5125	1046	798	571	6373	311	22	31	1	5	0	13	11	5	19	61	61	131	0	17	133	1	6	0	5	0	0	25
2022-04-18	7334	3816	222	382	0	880	1607	184	2255	86650	34163	5788	132	1666	52253	67	485	768	2838	219	266	7636	582	1263	399	7766	138	21	29	2	10	0	8	12	6	22	35	52	51	0	14	85	0	3	0	1	80	0	27
2022-04-19	5555	2372	895	30	0	1039	1422	696	2328	19810	36808	3953	11	852	18588	413	477	26	2070	473	304	3278	686	704	475	7286	118	18	15	26	7	0	16	0	3	20	48	61	64	0	16	79	1	3	1	2	0	0	13
2022-04-20	5700	3057	669	116	0	4304	1593	214	2945	25465	158663	10436	130	1668	27326	985	1255	27	2494	1140	1527	13087	1524	2083	2161	14849	146	16	15	6	10	0	15	22	1	12	182	217	49	0	7	127	8	8	0	4	0	31	19
2022-04-21	8388	11623	609	478	0	4089	2351	818	7677	155711	179713	7495	169	778	100440	1133	1389	678	3500	753	1178	14158	1107	2415	1271	19746	465	19	19	11	5	0	18	11	2	38	227	180	64	2	11	205	11	7	1	11	0	30	25
2022-04-22	10834	8079	631	1301	6115	2578	2042	385	5082	89190	155969	6951	119	1395	75995	765	1170	1468	2989	571	1097	11512	1063	1741	1164	18139	667	14	20	11	8	18	14	17	3	20	174	146	43	0	10	166	4	8	0	18	0	27	17
2022-04-23	7952	6876	287	839	0	2541	1634	362	4259	85499	119642	7214	87	1410	73744	696	878	829	2589	549	1240	11608	974	1452	1054	16789	546	25	19	4	7	0	11	13	0	20	145	113	31	2	7	202	4	5	2	9	0	22	14
2022-04-24	6435	6068	354	894	0	1089	1350	184	3483	80571	54464	4324	122	1163	71028	322	509	652	2112	157	344	9511	566	1155	508	16805	413	21	21	7	6	0	9	12	1	25	75	50	28	1	15	143	0	13	1	9	0	0	16
2022-04-25	5432	2905	237	560	0	713	1005	152	1594	58954	27023	0	64	1513	56848	123	297	632	1577	134	267	6913	494	370	347	7698	213	17	8	5	4	0	8	12	1	10	40	24	0	1	5	79	1	9	0	5	62	0	20
2022-04-26	4288	1607	377	87	0	2716	983	535	1692	13984	118993	8550	45	705	25282	591	909	27	1382	620	1356	3716	321	1398	1558	6785	78	12	24	2	8	0	12	21	0	12	197	173	66	1	17	93	11	2	3	7	0	29	16
2022-04-27	6115	8455	1140	704	0	2440	1484	375	4834	84609	139493	5085	99	1058	29984	614	994	588	1910	352	1041	4788	724	1395	1147	20440	387	13	16	23	11	0	10	11	1	30	163	129	43	2	6	146	11	2	0	6	0	21	17
2022-04-28	8140	6014	741	1390	0	1970	1207	326	3400	67711	115747	11798	62	1223	88431	527	746	823	1752	409	958	14271	1464	1125	294	20882	454	15	18	8	7	0	15	9	4	26	152	126	46	6	13	186	8	7	1	2	0	24	22
2022-04-29	6443	5354	588	850	9901	1879	1088	294	3119	57103	94770	7813	77	970	70034	411	647	561	1243	340	857	14370	1146	926	1267	21040	428	17	14	14	9	9	12	10	1	19	131	108	51	0	5	131	1	6	1	3	0	20	18
2022-04-30	6047	4857	491	896	0	1682	940	277	2796	50365	78379	7700	87	1148	59395	485	598	608	1672	344	842	13853	1016	933	977	19573	374	15	16	10	5	0	11	14	1	17	156	80	41	0	7	133	5	2	0	4	0	17	12
2022-05-01	5225	4364	263	797	0	747	934	142	2518	49482	34021	6718	59	959	54017	156	271	571	1605	107	234	13490	887	737	489	19657	403	9	15	2	6	0	9	9	3	18	61	34	39	0	5	130	1	5	0	6	0	0	20
2022-05-02	4445	2406	242	523	0	479	671	110	1248	36726	15845	5361	51	721	41591	72	118	465	1318	86	188	8971	492	150	244	8499	178	7	17	5	7	0	9	12	3	6	32	18	22	0	6	105	4	7	2	4	72	0	21
2022-05-03	3908	1216	228	47	0	2027	780	560	1256	8737	86962	2877	38	188	19068	384	268	25	1291	465	890	4772	528	765	461	7251	101	14	15	2	8	0	7	13	2	11	173	136	30	0	11	124	7	3	0	3	0	10	18
2022-05-04	5541	7221	720	549	0	1650	993	258	4175	56086	106688	4659	68	784	62409	424	250	418	1755	333	173	13553	1116	746	1659	16045	263	12	22	27	5	0	6	8	3	17	120	108	44	9	7	153	3	2	0	6	0	1	16
2022-05-05	7072	5503	435	1184	0	1436	962	258	3144	47925	89896	8675	53	491	47643	198	215	797	1683	298	912	16447	831	553	1013	22889	456	15	13	6	8	0	7	16	1	10	114	95	35	0	6	152	0	1	1	3	0	29	26
2022-05-06	5920	5201	439	961	3444	1141	872	220	2699	42203	80455	5650	59	1031	48715	314	197	543	1714	289	611	15485	685	504	742	21873	383	9	17	12	9	12	13	11	2	15	122	81	31	0	12	138	9	2	0	4	0	25	17
2022-05-07	6028	4954	156	778	0	984	887	186	2813	37537	67238	5599	54	1147	44364	336	218	485	1302	319	704	17449	730	489	756	20808	315	5	9	0	9	0	9	8	0	7	109	67	34	0	9	125	1	3	1	2	0	14	22
2022-05-08	5074	4470	201	835	0	294	919	86	2560	37958	26992	5092	69	889	40783	178	37	527	1501	90	199	17113	590	234	326	20503	281	10	13	1	7	0	6	8	1	14	62	24	20	0	5	113	0	2	0	3	0	0	15
2022-05-09	3429	2235	151	406	0	149	575	33	1118	29324	13329	3464	49	1205	31225	75	18	478	1247	87	184	13421	330	53	200	8591	173	6	9	7	7	0	5	4	1	7	54	23	23	1	3	72	0	0	1	2	46	0	19
2022-05-10	3882	1176	624	57	0	1061	582	317	1128	7354	84876	3132	33	524	17421	291	302	13	1047	460	727	7394	385	349	995	7466	70	18	6	21	8	0	4	6	0	7	126	90	25	0	5	84	2	3	1	2	0	12	16
2022-05-11	4681	6584	422	440	0	904	1003	196	3921	48584	94933	7115	67	463	56199	346	237	16	1592	291	566	22806	812	443	675	25011	201	6	12	13	3	0	4	8	2	11	123	93	27	10	5	158	2	1	1	3	0	15	29
2022-05-12	5893	4895	359	960	0	716	850	185	2528	40287	77242	5226	123	2773	42683	198	235	506	1403	307	500	27369	705	350	613	22400	366	7	12	12	6	0	6	8	0	18	96	67	27	0	4	115	2	2	1	6	0	11	28
2022-05-13	5001	4193	332	637	2422	643	742	110	2383	31824	65059	5268	130	2299	39483	229	169	869	1448	277	469	27806	602	251	589	21219	370	6	10	16	7	24	2	11	1	14	82	72	20	0	6	130	2	2	1	4	0	11	25
2022-05-14	4725	3686	313	726	0	574	765	198	2082	30100	56988	4827	115	3144	39029	221	185	613	1278	291	434	29458	588	335	560	19532	307	12	9	8	8	0	2	7	0	11	98	61	30	0	2	115	5	1	0	0	0	21	29
2022-05-15	3681	3215	153	543	0	172	427	86	1843	30459	20106	4731	88	2680	36334	73	35	438	1159	86	139	24269	520	179	237	18640	228	3	6	2	5	0	2	7	1	12	74	20	15	0	3	91	0	0	0	3	0	0	17
2022-05-16	3293	1477	126	42	0	83	488	108	805	17301	9621	3543	54	892	27726	45	21	246	1002	63	95	19197	282	49	135	7540	101	3	12	3	12	0	3	2	1	9	13	9	11	0	7	62	0	0	0	0	26	0	28
2022-05-17	2477	740	362	345	0	637	570	216	831	5936	65678	311	71	188	13776	304	285	16	832	397	512	9086	322	262	742	6335	87	4	9	11	5	0	0	6	0	8	126	82	28	0	4	102	1	0	0	1	0	10	36
2022-05-18	3247	4401	457	406	0	598	803	160	2739	43624	68155	10046	152	663	44901	164	205	436	1263	45	388	38409	681	253	543	19589	216	8	5	6	2	0	2	3	0	12	90	67	24	8	4	148	7	1	0	2	0	13	30
2022-05-19	4375	3232	275	773	0	425	744	184	2040	29995	53855	5120	103	404	30927	229	184	432	1198	371	359	34170	513	262	408	19104	296	4	11	6	1	0	3	8	1	12	80	64	20	0	5	136	2	1	0	0	0	12	29
2022-05-20	3364	2751	262	468	2103	434	664	129	1945	22962	44276	4381	146	792	30722	121	144	331	1448	285	315	32797	467	214	417	17618	475	5	8	7	5	6	1	8	1	11	67	48	23	0	3	108	0	1	1	4	0	13	33
2022-05-21	3117	2187	239	426	0	405	510	151	1608	20943	39975	4131	107	4836	26818	198	165	261	1051	294	336	29562	484	201	391	15963	412	6	7	9	4	0	5	4	1	16	63	34	16	0	0	89	2	1	1	4	0	13	28
2022-05-22	2694	2027	92	462	0	104	510	70	1597	22507	13797	3774	107	263	24246	96	35	237	1154	90	95	29266	320	118	164	15143	231	2	6	3	7	0	1	4	2	16	44	20	21	0	4	91	0	0	1	1	0	0	31
2022-05-23	1733	1025	96	205	0	73	510	69	720	16965	6941	2646	102	644	18289	51	17	169	764	74	65	16566	192	38	89	5975	113	5	9	3	5	0	0	4	0	8	11	12	11	0	2	34	0	1	0	0	38	0	34
2022-05-24	1743	497	293	37	0	479	510	145	761	1134	47076	2493	71	466	10021	236	251	13	731	423	420	9805	234	196	580	4971	74	4	7	13	2	0	4	5	2	9	75	78	21	0	4	80	2	3	0	0	0	16	39
2022-05-25	2402	2599	100	272	0	242	515	129	2724	32029	46668	6234	191	622	31860	262	165	261	1103	286	284	35702	491	179	398	17083	230	4	4	3	2	0	2	6	0	13	88	51	14	0	4	118	1	0	1	3	0	6	40
2022-05-26	3131	1748	316	587	0	427	573	157	1775	22004	35406	4634	110	455	22999	190	170	235	1057	303	249	31346	434	172	334	14154	306	13	10	6	3	0	2	4	0	17	51	38	18	0	4	114	2	1	0	5	0	9	32
2022-05-27	2593	1590	236	421	1774	299	524	136	1809	20595	8339	4453	134	720	22636	188	129	245	1066	80	262	31031	381	164	295	13010	308	2	3	6	5	2	0	4	1	6	28	6	13	0	2	107	3	2	0	0	0	6	24
2022-05-28	1737	429	168	325	0	305	306	127	780	4811	32612	4146	107	727	20051	211	150	38	900	334	264	26251	427	150	263	11618	143	8	5	11	0	0	2	1	2	7	24	25	15	0	9	105	0	0	0	2	0	6	35
2022-05-29	1812	1510	133	355	0	71	468	78	2024	15638	10620	3565	122	504	18622	80	27	222	988	79	83	25338	295	86	93	11900	144	2	10	1	1	0	1	6	0	11	23	7	13	0	0	66	0	1	0	2	0	0	37
2022-05-30	1879	823	73	188	0	33	403	60	750	16382	6449	2847	97	902	15136	38	13	160	823	82	83	17258	203	28	61	5042	119	2	6	1	4	0	1	4	1	3	14	7	19	0	3	27	0	1	1	1	36	0	31
2022-05-31	1737	437	253	36	0	384	403	166	887	4673	46913	2696	100	349	7846	208	207	15	904	474	346	8933	188	145	384	4598	64	0	5	11	1	0	2	4	2	5	85	49	25	0	1	62	1	1	0	0	0	7	32
2022-06-01	2389	2667	182	47	0	337	712	150	2815	33084	51532	6061	134	388	24687	208	168	344	1338	301	256	34946	491	142	334	14955	178	3	8	3	3	0	1	5	0	5	69	47	17	0	3	66	2	0	0	4	0	7	33
2022-06-02	3569	1923	189	206	0	293	646	135	1719	26068	44920	4517	143	853	18822	176	164	423	1388	316	220	32586	300	148	288	13264	217	5	5	2	4	0	0	5	0	5	58	41	12	0	2	59	2	1	1	2	0	7	42
2022-06-03	3176	1896	182	486	1814	207	591	124	1794	25365	42401	4175	123	615	17718	145	153	270	1524	303	236	26626	182	117	258	13432	252	3	1	3	4	8	2	4	0	4	41	33	12	1	4	79	0	2	1	1	0	4	50
2022-06-04	3240	1720	189	405	0	353	545	120	1527	22584	39436	4081	162	306	9692	180	140	347	1457	306	254	25357	404	133	304	12421	232	5	12	10	3	0	1	3	2	11	37	29	17	0	6	40	2	0	1	0	0	11	31
2022-06-05	2689	1579	80	267	0	99	496	57	1560	19747	12776	3661	220	1054	22809	71	32	268	1445	93	62	23777	311	78	87	11871	167	1	6	0	0	0	0	3	0	11	30	6	15	2	0	47	0	0	0	0	0	0	44
2022-06-06	2373	939	49	182	0	36	496	45	703	20542	7110	2945	109	790	15522	31	13	264	1239	76	53	14606	161	28	80	4843	146	3	8	0	0	0	0	3	3	8	10	13	12	1	1	27	0	0	0	0	39	0	43
2022-06-07	2071	659	292	30	0	497	496	167	762	6184	9356	2801	100	135	8616	215	220	18	973	122	339	7570	213	167	460	4352	66	3	7	19	5	0	1	3	0	3	9	9	14	0	2	70	4	1	1	0	0	6	51
2022-06-08	2371	816	168	202	0	335	499	146	2495	9703	71237	6526	126	884	28547	211	218	27	1421	514	204	27407	404	174	356	13665	102	3	7	2	1	0	1	4	2	9	62	79	24	0	3	70	2	1	0	0	0	7	39
2022-06-09	3702	3418	160	434	0	538	906	151	1731	53705	82053	5057	180	475	22925	225	208	751	1858	423	274	22337	366	194	336	14137	359	2	2	4	3	0	3	4	0	10	77	62	15	2	1	80	1	1	1	1	0	6	41
2022-06-10	5178	2577	113	322	2207	352	912	151	1790	40151	71291	5045	170	905	23534	205	223	630	2434	385	247	22407	341	168	293	13185	472	3	6	6	5	1	0	3	1	12	42	44	10	0	3	73	0	1	0	3	0	1	42
2022-06-11	4269	2420	188	285	0	402	833	126	1571	5998	65336	5052	189	758	22012	244	183	518	2236	421	263	19340	389	165	345	11720	373	5	8	2	2	0	1	4	1	9	28	58	21	2	2	63	2	0	0	2	0	2	31
2022-06-12	4006	2379	82	344	0	115	833	57	1488	6075	19739	5107	217	2106	22458	96	36	407	2435	119	56	6602	271	68	142	10253	369	2	6	0	2	0	2	4	2	9	20	14	15	1	3	60	0	0	0	2	0	0	44
2022-06-13	3037	1201	42	153	0	74	833	45	744	78014	12255	4119	100	1497	19310	77	23	358	1886	129	45	13748	168	28	74	3779	124	4	7	0	3	0	0	4	0	2	2	13	8	0	3	26	0	2	0	2	33	0	33
2022-06-14	2844	696	246	19	0	579	837	112	661	8474	87051	0	98	214	10668	279	288	133	1784	582	321	6163	173	206	566	2721	102	4	3	8	0	0	0	7	1	9	67	91	0	1	4	41	2	1	0	0	0	9	32
2022-06-15	4795	4387	167	243	0	583	1159	162	2513	65425	93643	9358	215	888	39844	271	268	625	2879	447	234	23230	0	213	478	0	238	6	7	2	1	0	0	3	0	9	57	79	13	1	5	73	0	0	0	0	0	7	40
2022-06-16	6958	3412	152	547	0	527	1205	129	1762	51885	81877	10562	239	546	32809	273	244	856	3408	512	228	20291	0	177	470	0	383	2	3	4	2	0	0	2	0	14	49	77	16	2	1	48	1	0	0	1	0	3	41
2022-06-17	7239	3351	240	422	3470	458	1222	170	1843	53081	37233	8220	201	2742	37068	206	197	692	4161	552	48	17816	0	171	475	0	376	3	7	9	0	2	3	2	0	11	49	32	8	0	1	64	2	1	1	5	0	0	39
2022-06-18	4808	3106	208	68	0	563	1194	105	1560	39241	77485	8283	209	1279	36170	271	239	604	3865	635	255	6210	0	216	522	14871	429	3	2	4	2	0	1	0	0	8	34	80	13	0	4	41	2	1	0	1	0	3	38
2022-06-19	5735	3236	121	461	0	160	1077	98	1538	50266	23158	8188	34	1054	34971	121	45	662	3836	166	65	16809	0	114	190	0	352	6	9	1	3	0	0	2	0	8	19	18	9	1	6	45	0	0	0	2	0	0	39
2022-06-20	6122	1655	92	343	0	89	1077	50	717	40125	13211	6553	221	1471	34255	49	25	525	3475	174	47	10969	2609	64	152	0	223	2	4	0	3	0	1	2	0	1	3	19	8	1	6	18	0	4	0	0	37	0	41
2022-06-21	5143	957	381	29	0	754	1078	152	655	10263	105428	5613	132	1547	16905	317	399	21	2912	940	374	5326	0	319	849	0	169	5	7	3	1	0	0	4	2	8	37	132	12	1	1	59	5	0	1	0	0	7	31
2022-06-22	8379	5682	310	397	0	759	2141	229	2656	95217	124661	14666	362	982	63264	399	335	825	4784	748	324	17991	0	331	679	48310	380	5	4	3	4	0	1	3	0	10	56	96	16	0	4	62	4	0	2	2	0	4	24
2022-06-23	10989	4448	336	834	0	855	1958	180	1973	77967	113553	12159	355	1545	54873	432	358	964	4821	875	306	15069	0	338	771	0	743	3	4	5	4	0	0	2	0	7	66	78	9	2	7	50	0	2	2	1	0	1	24
2022-06-24	9601	4852	320	175	7263	955	1766	41	2091	79795	101434	12271	348	1223	57432	149	335	1017	5503	757	348	13177	0	319	656	0	635	7	3	3	4	2	1	2	0	10	40	93	17	0	1	75	0	0	0	2	0	7	33
2022-06-25	8972	4827	254	612	0	942	1184	51	1908	68601	87174	13972	272	2307	56410	66	41	211	5180	816	344	11412	0	425	781	67517	603	2	4	8	4	0	0	3	0	9	35	97	13	0	6	51	0	1	0	4	0	5	20
2022-06-26	8831	4527	240	1087	0	291	1185	106	637	80926	27121	14109	302	2533	56873	111	66	706	4864	244	97	9865	0	198	251	0	351	8	7	0	1	0	0	3	0	4	30	38	8	0	3	40	0	2	2	0	0	0	14
2022-06-27	6987	2474	123	437	0	139	1185	47	466	66301	14739	10886	163	1675	49325	69	56	734	4483	225	88	4665	3974	95	218	0	210	4	9	0	2	0	0	3	0	6	11	24	16	2	11	44	0	3	1	2	66	0	20
2022-06-28	6442	1381	595	31	0	1602	1185	223	716	16101	116868	27064	129	1830	25019	824	646	31	3503	992	696	2889	0	470	1237	0	174	6	6	1	2	0	1	3	3	9	43	137	12	0	8	63	3	0	0	2	0	3	21
2022-06-29	9648	8241	549	662	0	1536	2832	270	3678	147248	138066	6203	421	1310	84161	617	474	860	5769	756	545	15418	0	522	1068	52218	581	12	9	2	7	0	3	6	0	9	37	137	16	1	5	69	2	1	1	4	0	4	22
2022-06-30	12425	6665	532	1197	0	1491	2333	244	2273	124724	125155	19138	439	1579	95455	645	457	1364	6276	684	589	10519	0	619	1010	0	807	5	9	2	1	0	0	9	0	10	48	105	12	0	7	60	0	0	1	8	0	0	18
2022-07-01	12684	7089	472	1148	10879	1309	2166	230	2079	133265	110225	18482	473	1995	84234	462	423	1186	6504	594	643	10444	0	537	917	0	724	6	3	4	5	3	4	6	0	9	42	97	14	0	2	59	0	1	0	8	0	5	28
2022-07-02	10363	6634	538	1047	0	1682	1790	206	1642	115435	94943	18996	373	2225	86900	596	510	752	6071	453	616	11706	0	577	1163	81479	726	7	8	2	5	0	1	2	0	9	42	90	18	4	4	72	0	1	0	2	0	6	12
2022-07-03	10014	6429	314	1078	0	484	1311	104	1572	122639	23904	18967	424	2238	85943	196	62	935	5676	203	158	9865	0	274	377	0	727	9	13	0	3	0	1	5	0	17	30	20	26	1	6	63	0	2	1	0	0	0	22
2022-07-04	8349	3420	183	813	0	193	1311	72	619	96191	13579	13826	234	1974	72917	131	55	605	4268	156	119	5481	7726	59	290	0	335	4	8	0	6	0	4	5	0	11	14	19	26	0	2	57	0	0	0	1	71	0	16
2022-07-05	7809	1952	942	57	0	1708	1313	218	602	24418	120728	11201	209	1115	36885	690	665	42	3804	494	1075	3248	0	667	1843	0	223	5	10	3	3	0	3	6	8	5	97	145	25	0	6	59	2	0	0	2	0	2	18
2022-07-06	10964	11880	866	812	0	679	2901	175	2587	206554	136661	30897	420	2915	133015	685	616	803	6659	432	964	13424	0	250	1492	71818	554	9	10	1	7	0	4	7	0	11	75	129	22	0	9	94	4	1	0	9	0	3	17
2022-07-07	13238	9810	643	1794	0	282	2774	235	2028	151565	127505	23364	425	1755	110017	694	75	1379	6424	417	1068	10369	0	673	1642	0	738	6	3	2	4	0	3	5	0	18	46	139	22	0	4	72	3	1	2	3	0	9	18
2022-07-08	12260	9748	842	1454	14914	2054	2672	208	2200	161187	110893	22109	452	1795	108386	595	756	1044	7287	380	1046	9270	0	709	1345	0	874	9	7	1	3	4	3	6	0	12	89	106	29	0	1	94	0	1	1	5	0	0	27
2022-07-09	11092	9060	1005	1349	0	2444	2414	177	1961	131345	95557	22877	322	2753	101863	723	667	919	6678	365	1264	7392	0	910	1471	83613	758	15	6	2	5	0	1	5	0	8	62	100	22	0	5	105	2	1	1	4	0	4	21
2022-07-10	10511	8172	361	1488	0	618	1861	105	2024	116405	23540	22109	350	1783	98901	349	96	647	6204	134	284	6521	0	365	516	0	665	8	10	0	2	0	2	6	0	11	39	51	26	0	3	93	0	1	1	1	0	0	11
2022-07-11	8370	4046	256	757	0	306	1861	46	825	110589	14306	24225	199	3828	81563	214	57	690	5130	131	227	4131	14943	114	457	0	359	11	11	6	4	0	1	6	0	4	15	28	49	0	8	44	0	0	0	0	94	0	23
2022-07-12	7327	2170	1308	64	0	2753	1863	250	896	24343	131067	0	152	1892	83761	995	1033	134	4097	418	2035	1996	0	841	2396	0	283	8	14	5	11	0	3	7	9	12	108	193	0	0	5	127	0	2	1	2	0	5	22
2022-07-13	11636	12400	1139	1012	0	2664	2957	272	3359	182006	144750	0	332	314	144058	908	824	881	7349	349	1647	8717	4044	873	1887	59226	681	8	12	2	6	0	4	1	0	17	126	204	0	0	7	157	0	3	0	2	0	6	20
2022-07-14	14957	9230	1021	1808	0	2663	2505	253	2420	127529	135594	0	327	2337	111591	1107	816	1277	6816	329	1840	7178	3777	822	1787	0	973	6	9	2	6	0	0	0	0	18	109	163	0	0	2	106	2	1	3	4	0	4	10
2022-07-15	13016	8475	1107	1763	15386	2389	2498	282	2693	115424	116958	0	331	1207	108632	838	825	835	7051	296	1974	5576	3993	846	1632	0	1008	7	10	2	5	7	2	13	0	19	48	164	0	0	5	105	2	1	1	4	0	2	18
2022-07-16	13088	7088	1113	1654	0	3123	1942	261	2356	14911	108577	0	255	2850	97936	998	915	622	6523	328	2131	5263	4107	1085	1911	57635	953	4	14	6	8	0	5	8	0	5	101	159	0	0	9	134	0	0	1	5	0	0	17
2022-07-17	12162	6440	552	1654	0	777	1855	149	2405	124009	25260	0	280	1863	91384	433	108	831	5634	139	397	5321	3718	471	614	0	1044	9	9	2	4	0	7	4	0	14	59	40	0	0	11	111	0	2	1	8	0	0	24
2022-07-18	10267	2975	417	979	0	343	1855	98	916	73668	13110	148435	136	2040	68996	119	79	375	4174	128	319	3065	2165	156	529	0	475	10	9	3	9	0	4	4	0	8	26	32	223	0	12	79	0	0	0	0	100	0	17
2022-07-19	8288	1454	2292	80	0	3916	1858	314	922	17733	134452	0	135	998	32051	1179	1420	13	3241	355	3251	1658	3288	982	2839	0	308	13	10	7	2	0	3	4	4	4	174	238	0	0	8	112	3	1	0	3	0	5	13
2022-07-20	13108	7997	1862	1151	0	4391	2885	313	3761	134188	143413	0	258	572	121103	2093	1138	542	5012	298	2853	7133	7658	1159	1868	41683	704	15	17	6	11	0	3	4	0	15	144	206	0	0	9	176	1	2	0	6	0	11	14
2022-07-21	14996	5422	1644	2239	0	3825	2225	289	3048	85747	122163	0	254	1111	86801	1631	1160	1082	4502	264	2999	5622	6779	1016	1878	0	1277	9	13	6	12	0	7	4	0	17	119	214	0	0	9	157	0	2	0	7	0	6	16
2022-07-22	13510	5189	1640	1793	10152	3686	2116	388	3034	80624	103667	0	244	1280	81535	1250	1159	542	4497	248	3038	5097	7129	1015	1643	0	1095	11	10	6	7	13	6	10	0	22	133	214	0	0	9	157	0	2	0	3	0	6	13
2022-07-23	11517	1339	1777	1491	0	3945	1885	332	2887	67587	89486	0	199	895	71667	1699	1221	572	4629	241	3493	4219	7390	965	1972	31980	976	14	13	10	10	0	8	10	0	12	100	173	0	0	3	155	0	2	0	6	0	12	15
2022-07-24	10868	5693	822	1654	0	1299	1622	208	2799	68532	22218	0	204	936	69174	603	168	428	4170	110	642	4463	6484	667	751	0	1109	14	5	0	8	0	12	6	0	15	57	29	0	0	7	116	0	1	1	6	0	0	10
2022-07-25	8505	2363	489	1076	0	472	1622	154	1136	50032	11907	136077	91	951	51875	264	107	391	3268	84	589	2561	4094	153	548	0	505	11	16	1	11	0	7	6	0	15	23	43	302	0	9	77	0	3	0	3	90	0	7
2022-07-26	7248	1366	2987	97	0	5131	1622	349	1057	11195	120266	0	81	292	24117	1368	1901	24	2481	274	5108	1192	4955	1185	3017	0	291	18	18	12	18	0	11	6	8	10	130	301	0	0	4	104	5	3	0	1	0	14	8
2022-07-27	10041	7198	2191	1266	0	4701	1624	371	4378	81818	118099	0	202	134	88651	2111	1508	342	4451	244	3721	5316	12353	1119	1996	39089	680	17	15	8	14	0	15	9	0	26	112	189	0	0	7	253	3	1	0	11	0	11	10
2022-07-28	11428	4983	1944	1899	0	4107	1809	420	3038	58638	96169	0	162	976	64400	1575	1323	568	4123	209	3514	4091	9802	600	2036	0	1033	9	16	6	16	0	13	5	0	15	103	185	0	0	5	207	3	0	2	6	0	12	12
2022-07-29	9021	4513	1770	1979	6863	3519	1574	376	2858	50518	75465	0	196	523	60826	1421	1306	414	3679	206	3391	3251	9339	1014	1520	0	1140	15	14	4	12	16	18	5	0	19	112	157	0	0	4	199	2	1	0	5	0	9	13
2022-07-30	7439	3873	1702	1467	0	3892	1375	417	2485	40224	62140	0	166	1063	54417	1803	1313	257	3236	194	3687	3283	8831	1184	1810	26018	1040	15	9	12	11	0	15	11	0	11	74	131	0	0	6	244	4	1	2	4	0	14	9
2022-07-31	6699	3591	722	1496	0	886	1319	192	2321	41278	15674	0	148	602	50297	524	125	234	2898	114	651	3140	7532	474	599	0	1000	19	11	5	12	0	7	10	0	11	55	28	0	0	3	121	0	0	0	2	0	0	10
2022-08-01	5674	1718	479	940	0	444	1319	104	903	31535	7999	122230	91	556	37252	278	114	174	2372	100	618	2037	4079	139	487	0	525	14	9	3	13	0	25	10	0	11	20	28	355	0	10	83	0	1	1	0	73	0	9
2022-08-02	4314	1041	2610	48	0	4809	1319	434	833	7249	84115	0	63	104	19520	1705	2099	12	2062	241	5649	1064	5202	934	2668	0	293	13	10	24	13	0	13	12	8	11	121	213	0	0	6	121	3	1	0	4	0	22	7
2022-08-03	7565	5499	1951	1038	0	4305	1953	434	3840	54105	84412	0	53	424	65099	1775	1599	287	3295	203	4479	3996	11696	1078	1787	19417	740	7	10	10	10	0	18	11	0	20	101	133	0	0	5	190	1	3	0	3	0	16	12
2022-08-04	8460	3598	1701	1768	0	3704	1830	377	2732	32965	68883	0	106	205	45956	1767	1584	294	2919	206	4481	3702	9106	1031	1645	0	1160	7	11	6	14	0	9	5	0	20	83	139	0	0	3	171	0	5	1	6	0	20	10
2022-08-05	6834	3196	1496	1486	5472	3055	1686	353	2800	33751	56242	0	123	507	42959	1605	1419	214	2435	159	4295	3055	8617	947	1468	0	1210	11	10	4	15	28	15	13	0	19	87	133	0	0	7	161	1	0	2	4	0	17	11
2022-08-06	5857	2784	1566	1226	0	3458	1362	315	2404	26466	48687	0	110	585	38215	1696	1565	218	2471	178	4410	3122	7765	933	1621	20188	1180	12	12	5	14	0	10	14	0	16	69	111	0	0	5	175	0	2	2	2	0	15	10
2022-08-07	5629	2567	663	250	0	772	1170	143	2200	28518	13452	0	90	573	34997	907	173	155	2035	62	698	2835	6441	418	595	0	1067	8	9	2	10	0	12	12	0	19	45	27	0	0	2	158	0	0	0	12	0	0	7
2022-08-08	4688	1157	411	743	0	376	1170	181	796	21528	7192	103773	64	462	26656	306	92	140	1611	93	599	1469	3518	105	498	0	573	9	6	4	12	0	12	12	0	8	20	20	362	0	6	74	0	5	0	4	65	0	9
2022-08-09	3804	675	2318	64	0	4198	1171	388	721	5090	66185	0	73	270	11975	1731	2233	10	1227	218	5964	1001	4689	874	2446	0	314	11	7	16	19	0	15	13	6	6	109	159	0	0	9	113	4	1	0	1	0	26	11
2022-08-10	6316	3697	1636	987	0	3438	1933	352	3265	38211	67498	0	116	255	43078	1881	1622	196	2166	202	4482	3854	9864	926	1728	14353	684	17	15	9	14	0	9	7	0	27	111	109	0	0	5	177	3	2	0	4	0	31	12
2022-08-11	7185	2713	1429	1872	0	3146	2140	337	2279	27081	55935	0	127	504	31699	1779	1548	182	2115	197	4321	3110	7313	853	1636	0	1206	14	11	9	12	0	12	16	0	22	88	113	0	0	3	145	0	2	0	4	0	20	8
2022-08-12	5936	2442	1274	1583	3611	2695	2171	296	2187	19410	47405	0	125	537	28423	1539	1366	124	1759	168	4226	2796	6469	611	1406	0	1324	10	10	6	15	6	12	6	0	18	72	90	0	0	4	130	1	0	1	2	0	14	8
2022-08-13	5881	2364	1024	1094	0	3140	1878	299	1923	19811	43547	0	117	808	26689	1488	1521	166	1885	167	4642	2879	5710	776	1592	13582	1271	10	10	10	11	0	12	12	0	21	66	97	0	0	7	152	0	2	0	5	0	22	3
2022-08-14	5472	2037	818	1215	0	825	1346	171	1859	21175	11166	0	99	357	24785	850	180	103	1672	76	775	2726	4684	307	550	0	1247	9	10	1	12	0	11	8	0	18	37	20	0	0	6	129	0	5	2	4	0	0	10
2022-08-15	4754	1030	355	629	0	366	1346	89	786	16347	6531	75229	47	257	19455	273	143	80	1362	79	772	1605	2651	93	520	0	598	2	12	2	12	0	11	8	0	15	21	23	307	0	6	78	0	6	0	1	56	0	7
2022-08-16	3067	662	1864	65	0	4061	1349	308	632	4564	54456	0	49	267	9893	1679	191	38	972	188	807	774	2254	695	562	0	313	6	10	13	12	0	8	8	8	13	7	132	0	0	1	42	4	3	0	0	0	0	9
2022-08-17	3931	719	1350	165	0	4026	1900	283	3003	6325	63117	0	106	174	8941	1736	2964	14	1914	138	7175	1008	3600	639	2630	12162	816	4	7	13	12	0	7	10	0	23	113	137	0	0	3	70	5	3	0	10	0	25	4
2022-08-18	6699	3432	1189	771	0	3406	1656	254	1933	30652	52417	0	107	534	36261	1466	1942	199	1679	143	5271	4059	7500	571	2049	0	1262	11	18	3	8	0	15	7	0	15	91	121	0	0	9	128	1	2	0	7	0	28	8
2022-08-19	7754	2406	1087	1874	2130	2718	1458	196	1882	23271	42896	0	74	388	27291	1144	1485	207	1363	137	4819	2987	5485	497	1527	0	1443	7	7	10	17	3	19	3	0	13	92	89	0	0	2	147	1	2	0	2	0	34	2
2022-08-20	5831	1996	1141	1025	0	3019	1077	229	1535	18260	35662	0	74	222	24689	1390	1380	137	1430	130	4827	2892	4854	550	1696	8463	1251	11	6	12	7	0	17	10	0	7	61	69	0	0	2	124	4	3	0	10	0	21	9
2022-08-21	5573	1721	420	1306	0	671	927	100	1346	19870	9720	0	96	421	24392	489	129	107	1274	50	766	2547	3865	296	568	0	1153	14	5	2	7	0	10	6	0	13	40	19	0	0	5	88	0	2	0	5	0	0	2
2022-08-22	4713	872	290	639	0	291	927	56	514	14811	5091	55992	49	237	19470	191	63	86	1013	65	722	1571	2065	83	441	0	402	6	10	3	12	0	15	6	0	6	13	17	273	0	0	63	0	5	0	1	56	0	5
2022-08-23	3129	488	1750	46	0	3689	929	226	450	4012	50469	0	40	52	10417	915	2229	3	776	145	6176	959	2599	544	2333	0	203	6	7	16	8	0	10	7	0	9	63	114	0	0	3	75	4	3	0	2	0	28	9
2022-08-24	5513	2732	1150	720	0	3170	1167	216	2149	28988	52061	0	32	10	35357	972	1204	162	1362	132	4397	3916	5659	546	1629	9020	754	13	9	2	16	0	2	6	0	16	88	72	0	0	3	134	6	2	0	4	0	27	4
2022-08-25	5919	1862	968	1176	0	2740	1109	192	1269	21289	44149	0	154	482	25388	906	1200	143	1261	127	3852	2968	3963	466	1585	0	1141	6	3	8	17	0	9	13	0	10	57	69	0	0	4	112	1	2	1	3	0	31	7
2022-08-26	5441	1798	903	1051	2154	2300	1109	170	1212	13851	35861	0	79	338	23435	994	934	101	1205	109	3852	3059	3650	365	1381	0	833	7	9	8	10	16	7	4	0	13	38	51	0	0	1	84	2	4	0	2	0	40	7
2022-08-27	5059	1599	851	851	0	2643	941	183	991	16317	32388	0	49	200	21995	908	983	142	1154	110	3934	2924	3319	463	1558	9192	915	7	9	6	17	0	8	5	0	8	43	55	0	0	2	99	4	5	0	2	0	23	4
2022-08-28	5046	1509	299	988	0	637	709	81	958	17833	8126	0	51	322	21802	593	112	86	1195	55	608	2684	2718	172	545	0	915	9	3	1	7	0	11	6	0	12	23	16	0	0	3	80	0	3	1	2	0	0	8
2022-08-29	3948	725	189	501	0	273	709	39	375	13331	4889	50579	32	323	17647	164	40	135	848	64	556	1650	1403	57	383	0	306	2	4	3	12	0	4	6	0	6	9	17	202	0	2	41	0	3	0	1	32	0	8
2022-08-30	2758	463	1403	59	0	3958	712	195	358	3806	46162	0	32	114	8347	779	1702	8	778	140	5306	840	1905	125	2206	0	181	8	2	11	15	0	10	7	9	7	78	92	0	0	4	60	3	2	0	1	0	29	8
2022-08-31	5003	2354	860	568	0	3297	987	137	1590	27358	47510	0	67	27	31087	1176	1008	167	1281	94	3840	3793	4046	342	1545	9554	723	10	8	1	14	0	13	8	0	12	72	64	0	32	3	98	2	2	0	1	0	34	6
2022-09-01	5570	1836	777	1111	0	2893	760	137	1084	19240	36875	0	54	557	21814	805	838	141	1196	125	3342	2870	3097	502	1561	0	1095	2	5	3	12	0	5	3	0	4	54	64	0	0	3	90	1	1	0	2	0	26	10
2022-09-02	4773	1773	747	921	1752	2307	792	111	961	11392	30422	0	60	75	20498	716	744	132	1171	109	3454	2941	2630	74	1282	0	931	7	7	4	10	4	8	11	0	10	28	47	0	0	5	68	2	2	1	2	0	11	7
2022-09-03	4157	1646	672	692	0	2737	586	137	805	16399	28709	0	56	493	19158	820	775	124	1208	101	3275	2612	2398	325	1370	9489	813	1	6	4	12	0	3	2	0	8	55	43	0	0	2	91	1	2	0	2	0	23	5
2022-09-04	3945	1624	226	728	0	557	605	71	764	15597	7907	0	59	313	17660	449	65	82	1138	39	502	2295	1825	161	530	0	727	2	8	0	11	0	2	5	0	10	14	23	0	0	1	48	0	0	0	0	0	0	3
2022-09-05	3366	774	178	430	0	249	605	33	311	12157	4153	42155	13	336	13196	172	50	63	883	39	480	1549	981	51	412	0	300	8	4	2	4	0	5	5	0	6	2	12	205	0	2	30	0	1	0	0	25	0	11
2022-09-06	2832	436	724	27	0	4150	606	174	394	3443	42893	0	17	149	6608	795	1575	6	801	121	5845	696	1176	337	2543	0	252	7	5	7	10	0	8	7	6	8	67	86	0	0	4	40	3	1	0	0	0	21	6
2022-09-07	4569	2754	461	479	0	3559	1064	175	1604	26918	45910	0	40	25	24848	1200	1030	153	1451	96	4450	3599	2876	409	1865	7212	809	8	4	1	10	0	12	7	0	23	60	59	0	0	1	80	1	0	0	4	0	20	7
2022-09-08	5309	1944	747	934	0	3402	877	151	1138	15481	39440	0	47	520	17570	893	1030	151	1462	80	4227	2626	2227	357	2073	0	874	12	7	11	5	0	10	3	0	8	41	45	0	0	1	57	2	0	0	2	0	25	6
2022-09-09	4444	1860	550	794	1869	3035	882	131	1193	19800	33668	0	49	242	17317	921	959	136	1342	86	4556	2513	2060	309	1629	0	988	2	4	6	11	1	9	2	0	13	58	45	0	0	1	89	1	0	0	1	0	14	8
2022-09-10	4286	1846	563	665	0	3519	830	144	1003	15038	30293	0	65	285	15542	1011	1010	86	1214	81	4973	2484	2063	333	2084	8416	854	6	4	7	8	0	7	3	0	11	16	52	0	0	2	59	0	0	0	1	0	19	4
2022-09-11	4140	1665	257	687	0	692	598	92	1016	19517	7543	0	36	223	15563	631	121	132	1181	44	648	2396	1802	150	644	0	863	6	7	1	12	0	5	4	0	10	15	10	0	0	2	18	0	0	1	3	0	0	3
2022-09-12	3399	803	165	441	0	380	598	46	426	15769	4339	34087	22	241	12315	285	68	91	885	38	659	1564	906	49	612	0	437	8	8	0	5	0	5	4	0	11	4	14	142	0	2	34	0	0	0	0	40	0	4
2022-09-13	2793	467	852	34	0	4934	599	227	433	4579	47141	0	21	116	6411	1021	2393	8	727	112	7876	883	1474	356	3519	0	201	3	8	9	9	0	10	6	4	5	40	92	0	0	3	33	3	2	0	1	0	28	7
2022-09-14	5127	3083	654	496	0	4587	990	198	2192	41850	51617	0	49	22	23158	1731	1747	164	1495	99	6134	3642	3114	418	2545	6469	639	4	7	3	7	0	7	1	0	25	49	67	0	0	1	93	4	1	1	3	0	19	7
2022-09-15	6249	2441	544	1021	0	3953	869	175	1536	31003	42851	0	32	455	18849	1419	1570	198	1416	85	5861	3035	2254	347	2424	0	1119	4	8	5	4	0	8	4	0	18	28	61	0	0	2	69	1	4	0	2	0	17	11
2022-09-16	5621	2227	377	907	2482	3727	840	196	1507	33118	39323	0	33	259	17973	1369	1473	194	1526	76	5431	2626	1968	73	2207	0	951	5	4	4	10	5	10	3	0	18	32	49	0	0	2	60	4	1	0	1	0	25	4
2022-09-17	5370	2042	704	727	0	3870	744	189	1307	28686	34961	0	28	267	17362	1634	1542	144	1377	64	5435	2619	1801	486	2374	10760	879	8	9	8	7	0	6	3	0	18	28	53	0	0	1	44	2	1	1	3	0	10	4
2022-09-18	5362	1897	198	725	0	711	599	122	1292	33162	8106	0	30	195	17150	909	142	185	1155	37	675	2729	1454	204	778	0	852	1	2	1	3	0	6	3	0	13	11	12	0	0	1	38	0	2	0	1	0	0	7
2022-09-19	4795	902	140	471	0	407	599	81	466	22574	4906	36348	7	314	12081	368	100	101	898	49	720	1775	719	57	606	0	414	5	1	0	3	0	10	3	0	6	1	15	115	0	2	32	0	0	0	0	24	0	3
2022-09-20	3697	507	946	48	0	5639	600	230	517	5211	54895	0	24	19	8257	1313	2835	13	765	65	7677	935	967	422	3472	0	242	2	2	6	9	0	7	5	6	9	58	119	0	0	0	31	3	2	0	0	0	16	5
2022-09-21	6232	3639	618	480	0	4734	962	192	2158	51816	58339	0	36	47	28385	1265	1776	222	1679	86	5637	4234	2303	419	2432	8320	677	6	1	6	5	0	10	2	0	16	48	92	0	0	1	60	3	0	0	3	0	25	4
2022-09-22	8458	2763	539	958	0	4485	1069	236	1371	36925	53810	0	31	529	21188	1685	1505	247	1706	72	4945	3546	1645	465	2408	0	1051	7	4	6	0	0	8	10	0	14	27	88	0	0	3	46	3	3	0	2	0	21	2
2022-09-23	8080	2762	162	874	2932	3889	859	186	1361	38425	49443	0	28	309	22523	1429	1215	198	1753	70	4438	3047	1331	383	1969	0	972	4	4	0	7	2	10	5	0	16	30	70	0	0	3	60	1	3	0	1	0	19	12
2022-09-24	7939	2684	748	655	0	4305	1306	178	1161	36753	48115	0	38	248	21083	1593	1227	243	1928	68	4534	2991	1227	405	2186	10306	870	3	3	3	6	0	10	5	0	18	27	83	0	0	3	49	0	1	0	4	0	25	7
2022-09-25	8558	2451	269	722	0	819	857	89	1145	38024	13604	0	38	409	22360	817	129	224	1628	47	741	2821	1059	195	762	0	798	4	5	0	8	0	10	4	0	14	14	33	0	0	1	43	0	1	0	0	0	0	7
2022-09-26	6932	1216	188	440	0	422	857	78	561	30860	8252	45001	18	342	18794	267	97	153	1448	40	731	1841	439	78	771	0	353	4	4	1	2	0	14	4	0	9	8	24	101	0	3	13	0	0	1	2	28	0	5
2022-09-27	6090	652	1127	30	0	6821	858	240	539	7478	81240	0	9	24	10006	1232	2259	13	1183	95	6484	785	856	442	3932	0	240	8	3	6	4	0	12	5	14	15	51	186	0	0	6	32	3	1	0	1	0	25	5
2022-09-28	10930	4795	883	526	0	6083	1476	245	2642	73639	100168	0	33	25	44875	1793	1410	481	2610	79	4879	4329	1862	597	2749	8761	728	9	6	4	6	0	13	4	0	32	40	165	0	0	1	64	0	1	1	3	0	28	6
2022-09-29	15313	3514	769	1096	0	1092	1613	214	1722	52787	92429	0	31	290	36795	1375	1302	435	2534	78	4275	3089	1425	601	2626	0	1107	6	3	3	5	0	19	14	0	21	42	157	0	0	1	48	6	1	1	3	0	30	6
2022-09-30	12748	3413	752	909	2681	5285	1348	201	1867	51348	78481	0	32	449	37521	1203	1021	378	2931	85	3890	2628	1174	465	2324	0	1105	7	5	3	10	2	9	8	0	31	33	147	0	0	2	30	4	0	0	2	0	30	2
2022-10-01	13068	3371	801	804	0	5533	1241	213	1550	46121	74172	0	39	459	34475	1166	1030	276	3062	95	3568	2862	936	444	2561	10721	968	5	3	4	6	0	18	9	0	21	29	126	0	0	6	38	4	2	0	2	0	29	8
2022-10-02	12574	2925	298	881	0	976	961	108	1664	46547	20896	0	28	332	33068	780	70	442	2795	28	308	2826	1192	271	926	0	9122	9	3	0	4	0	15	4	0	20	17	40	0	0	4	38	0	2	1	4	0	0	11
2022-10-03	10344	1428	179	468	0	493	961	94	616	37074	11465	54649	15	304	28906	285	83	283	2111	32	226	1320	444	53	767	0	309	4	4	0	2	0	13	4	0	10	7	30	85	0	5	20	0	5	0	0	24	0	8
2022-10-04	8522	764	1339	59	0	7008	962	204	591	8688	14543	0	11	47	13316	991	1811	29	1739	93	4619	460	649	535	4023	0	190	4	4	9	8	0	17	5	11	19	62	58	0	0	6	47	8	3	0	2	0	33	9
2022-10-05	14194	5302	937	571	0	4993	1517	241	3133	89185	127204	0	42	266	60272	1412	1064	413	3838	93	3194	1308	1419	602	2892	8114	498	16	11	6	8	0	17	1	0	38	74	355	0	0	4	60	2	2	1	7	0	29	5
2022-10-06	18531	4275	721	1021	0	4773	1709	202	2151	66564	150370	0	20	538	45223	1120	922	801	3792	72	2889	1075	1059	489	2586	0	920	17	8	4	7	0	22	15	0	18	47	285	0	0	3	43	1	1	1	11	0	42	7
2022-10-07	15287	3920	685	940	2789	4072	1542	190	2225	65165	142811	0	30	402	44849	1154	814	406	4062	86	2629	469	845	450	2203	0	692	13	9	4	5	5	15	9	0	37	49	261	0	0	5	56	3	3	0	7	0	41	5
2022-10-08	15555	3399	697	596	0	4028	1192	192	1920	60542	115509	0	18	355	44665	1120	826	523	3759	90	3743	1388	693	477	2433	10843	664	11	6	4	11	0	24	9	0	26	53	194	0	0	2	62	1	1	0	11	0	13	6
2022-10-09	14387	3078	288	772	0	831	1164	95	1903	57270	26593	0	34	349	43716	637	78	493	3577	38	463	1130	669	240	814	0	601	19	8	1	6	0	15	6	0	26	26	50	0	0	4	60	0	3	0	3	0	0	4
2022-10-10	11227	1423	212	430	0	403	1164	71	790	42265	16956	51427	11	390	34443	227	67	288	2475	42	386	708	300	55	757	0	400	14	7	1	6	0	20	6	0	15	7	52	113	0	5	41	0	3	0	0	30	0	6
2022-10-11	8681	704	1414	43	0	5551	1168	212	687	9367	144706	0	5	19	15089	985	1513	80	2034	110	3295	396	444	427	3677	0	225	10	9	11	15	0	25	8	21	23	79	372	0	0	4	51	6	2	2	1	0	45	8
2022-10-12	13361	4925	909	396	0	4197	1670	184	3619	94753	143598	0	35	33	65917	1153	877	403	3974	64	2362	1368	1000	509	2276	0	483	11	15	6	6	0	26	10	0	48	85	283	0	0	2	80	4	4	2	8	0	22	5
2022-10-13	18486	3564	885	940	0	3233	1402	166	2536	67948	124437	0	37	705	47754	807	738	746	3668	76	1910	1274	811	430	2172	0	744	12	9	7	8	0	23	7	0	39	55	276	0	0	2	69	3	4	0	8	0	24	8
2022-10-14	14285	3029	779	736	2759	3220	1519	159	2377	63862	106251	0	17	297	45705	832	625	531	3729	78	1748	1175	679	310	1820	0	604	16	7	2	5	2	17	7	0	29	60	274	0	0	4	66	2	3	0	7	0	22	6
2022-10-15	13063	2943	783	581	0	2806	1152	159	2011	58150	91008	0	18	404	40576	702	641	363	3644	82	1594	1134	635	412	1886	20652	536	14	12	9	7	0	17	8	0	21	79	214	0	0	7	98	5	3	0	2	0	31	8
2022-10-16	11735	2696	195	570	0	492	1128	114	1997	55394	22059	0	24	362	38968	483	59	452	3367	48	303	1101	478	138	579	0	532	10	10	2	6	0	13	7	0	29	35	52	0	0	1	73	0	2	1	5	0	0	7
2022-10-17	8808	1069	289	381	0	297	1128	68	743	41657	13183	55487	12	246	30238	194	53	329	2357	42	285	633	237	75	576	0	303	8	10	0	11	0	16	7	0	22	15	50	113	0	5	32	0	6	0	0	29	0	6
2022-10-18	6593	555	1147	27	0	3509	1131	223	700	9416	126709	0	13	106	14030	872	1160	31	1948	93	2261	382	305	358	2797	0	202	13	6	11	9	0	12	8	16	26	112	367	0	0	4	93	3	1	1	1	0	31	7
2022-10-19	9957	3864	787	363	0	3457	1387	196	3603	87666	128316	0	32	28	58357	918	736	375	3966	94	1613	1342	882	379	1757	0	486	10	11	6	7	0	14	11	0	54	101	301	0	0	6	113	0	1	0	23	0	42	9
2022-10-20	13191	2437	630	755	0	2472	1444	167	2383	63031	106331	0	30	633	41703	822	550	693	3368	97	1519	2293	619	353	1689	0	731	10	8	11	7	0	12	16	0	32	106	245	0	0	5	81	1	2	0	8	0	18	7
2022-10-21	9982	2048	586	591	2755	2399	1141	151	2151	56442	84611	0	50	267	40560	625	501	384	2681	78	1170	1109	558	236	1355	0	624	9	8	4	7	2	16	12	0	26	67	218	0	0	4	84	2	0	1	7	0	24	5
2022-10-22	8287	1778	718	428	0	1887	971	144	1894	48556	70260	0	42	422	36114	576	480	337	3082	91	1118	1008	527	232	1340	25422	487	6	15	4	7	0	13	13	0	24	80	192	0	0	4	91	2	5	0	5	0	14	9
2022-10-23	7740	1585	220	437	0	392	858	118	1816	43734	16996	0	46	334	31775	366	42	335	2666	39	181	1042	396	123	424	0	499	12	7	1	10	0	13	13	0	27	33	38	0	0	4	92	0	2	1	3	0	0	4
2022-10-24	5752	709	167	277	0	224	858	55	701	31470	10580	53473	23	254	25553	130	36	240	1689	75	173	540	206	29	441	0	268	13	6	0	6	0	14	13	0	12	17	61	160	0	6	52	0	2	1	0	25	0	3
2022-10-25	3709	393	1145	50	0	2621	862	183	607	6905	92417	0	17	28	11605	641	847	20	1504	128	1476	423	305	227	2082	0	180	18	10	19	9	0	13	13	10	19	122	317	0	0	2	39	3	4	2	0	0	21	12
2022-10-26	6360	2255	665	283	0	1916	1384	126	3318	59653	91293	0	37	272	48713	734	568	322	2692	119	1024	1084	692	257	1483	0	435	12	10	7	11	0	8	9	0	41	131	180	0	0	5	120	3	1	0	14	0	23	11
2022-10-27	8107	1490	619	577	0	1564	1016	111	2314	41185	69851	0	38	365	35036	682	530	408	2345	118	976	1014	566	252	1246	0	730	14	8	6	13	0	7	10	0	26	60	170	0	0	9	93	3	0	0	10	0	22	10
2022-10-28	4431	1346	577	493	2821	1385	940	130	2175	36733	56191	0	36	376	31758	496	405	270	2112	134	791	1007	478	175	993	0	688	13	5	4	8	3	16	7	0	31	70	150	0	0	3	94	3	4	2	9	0	12	5
2022-10-29	5250	1144	593	330	0	250	899	85	1917	25720	45820	0	30	158	29037	495	443	190	1976	129	806	961	439	219	977	23753	574	7	4	3	4	0	10	9	0	23	61	129	0	0	4	85	0	2	0	5	0	17	3
2022-10-30	5652	920	180	356	0	201	610	53	1851	22723	10607	0	38	229	26799	343	38	204	1618	81	158	939	352	110	322	0	535	12	7	0	7	0	11	8	0	27	41	31	0	0	3	76	0	0	0	6	0	0	11
2022-10-31	4401	413	121	189	0	136	610	42	714	16456	7713	53436	28	154	18500	97	39	152	1184	73	150	483	209	37	344	0	340	10	11	0	8	0	9	8	0	20	9	40	164	0	4	53	0	2	0	1	23	0	13
2022-11-01	2848	224	846	27	0	2060	610	116	652	3767	41672	0	20	29	7968	593	579	14	1101	173	862	326	341	195	408	0	194	5	5	20	6	0	5	10	9	9	112	127	0	0	3	53	3	2	0	0	0	7	8
2022-11-02	4612	989	513	252	0	1630	922	81	3110	29525	37994	0	42	139	31419	645	38	242	1971	154	153	1084	659	55	308	0	467	8	5	8	5	0	11	7	0	45	53	138	0	0	8	82	0	0	0	10	0	0	7
2022-11-03	4089	212	409	43	0	1203	742	114	2145	5304	64291	0	34	477	14106	498	34	35	1494	152	955	347	476	249	1493	0	698	13	3	10	9	0	9	9	0	39	97	151	0	0	3	60	2	3	0	7	0	12	7
2022-11-04	4489	1120	580	436	3544	970	632	76	1965	41938	48833	0	43	545	38995	395	656	157	1345	138	693	1009	445	208	978	0	605	9	6	5	9	6	14	12	0	21	48	110	0	0	9	87	4	1	1	8	0	14	5
2022-11-05	5900	809	424	455	0	948	574	86	1717	28918	37621	0	47	327	28421	432	376	189	1220	132	578	952	370	170	846	17875	645	6	8	11	11	0	9	12	0	26	78	107	0	0	4	118	2	0	2	3	0	13	5
2022-11-06	4499	809	147	317	0	207	474	37	1733	26840	8383	0	46	234	26580	214	43	148	1100	69	100	969	319	83	271	0	462	3	2	2	9	0	6	8	0	38	34	23	0	0	1	101	0	1	0	4	0	0	6
2022-11-07	3259	364	97	159	0	114	474	43	690	21178	4733	61398	21	215	20666	77	29	98	707	71	130	596	180	24	263	0	341	8	7	4	6	0	13	8	0	12	9	25	138	0	6	45	0	2	1	4	52	0	12
2022-11-08	2557	273	672	26	0	1426	474	111	635	3642	50503	0	21	18	10241	483	559	4	614	189	746	347	258	133	1171	0	153	3	3	11	3	0	13	10	9	21	109	181	0	0	5	53	3	1	0	1	0	8	6
2022-11-09	3938	1321	360	229	0	1053	733	83	3175	40591	45691	0	54	191	38905	507	346	107	1230	160	538	1205	588	158	803	0	617	7	5	5	6	0	6	7	0	44	117	100	0	0	4	86	3	0	1	2	0	17	7
2022-11-10	4746	908	467	375	0	912	650	83	2231	28117	36913	0	51	528	28172	449	284	285	1094	153	492	1089	534	158	696	0	831	8	5	4	5	0	7	3	0	29	72	106	0	0	6	81	3	3	0	5	0	10	9
2022-11-11	3949	802	305	263	3625	795	884	81	2162	26601	31043	0	45	364	28196	388	263	145	1083	131	476	945	423	146	559	0	653	9	4	4	7	10	9	7	0	37	50	85	0	0	5	65	3	0	0	8	0	5	6
2022-11-12	3433	714	308	197	0	750	544	58	1797	26241	27290	0	34	263	27233	395	222	150	960	141	73	960	361	123	682	21896	620	9	3	8	3	0	6	4	0	25	33	85	0	0	4	84	2	2	1	1	0	0	5
2022-11-13	3709	195	131	244	0	164	491	37	1863	5577	6134	0	25	226	27768	242	21	91	864	66	84	947	241	80	192	0	574	4	6	1	3	0	8	6	0	37	15	24	0	0	3	70	0	3	1	5	0	0	9
2022-11-14	2836	347	77	156	0	94	491	37	629	27155	4409	56194	13	283	22801	93	20	106	572	70	85	523	141	20	257	0	311	6	7	1	5	0	7	6	0	12	2	24	136	0	4	46	0	1	0	1	45	0	6
2022-11-15	2177	201	479	32	0	1273	494	108	607	6000	38966	0	16	33	11313	554	506	29	445	168	688	379	256	130	1224	0	177	9	7	11	10	0	4	6	12	15	100	133	0	0	4	66	4	0	0	0	0	17	11
2022-11-16	4001	1153	305	168	0	901	686	83	3121	48971	37972	0	39	29	47334	505	273	180	1054	153	506	1425	490	155	928	0	506	6	9	5	5	0	8	11	0	32	110	102	0	0	2	106	1	0	1	9	0	15	9
2022-11-17	4901	924	262	400	0	855	662	92	2186	34681	30400	0	20	465	36187	450	276	216	925	151	432	1137	429	122	904	0	728	12	6	8	6	0	5	6	0	15	71	82	0	0	1	88	0	0	0	2	0	10	8
2022-11-18	4509	908	220	269	3736	123	574	71	2082	32756	26954	0	46	295	35710	415	214	189	920	142	359	968	441	42	819	0	636	8	5	10	5	8	4	1	0	32	84	81	0	0	5	73	0	2	0	3	0	15	5
2022-11-19	4245	859	275	231	0	694	488	72	1740	36869	25782	0	28	280	34830	79	236	201	852	150	392	888	396	100	944	22182	644	7	2	8	5	0	6	0	0	29	74	81	0	0	8	85	0	0	0	2	0	7	5
2022-11-20	3844	842	84	26	0	179	461	39	1690	45916	6060	0	29	180	32838	216	26	163	810	83	71	785	323	59	309	0	614	13	2	1	6	0	5	8	0	28	73	22	0	0	8	76	0	1	2	1	0	0	9
2022-11-21	3082	384	51	190	0	113	461	26	536	14180	3538	54024	21	214	25955	106	31	98	499	77	86	548	167	38	294	0	327	3	1	0	3	0	3	8	0	10	6	21	154	0	5	37	0	1	1	2	48	0	8
2022-11-22	2449	219	397	26	0	1323	464	85	591	6731	36518	0	20	18	12671	615	498	11	435	173	597	341	215	92	1583	0	223	6	3	13	5	0	6	8	12	12	94	149	0	0	7	66	1	4	1	1	0	8	4
2022-11-23	4583	1437	210	214	0	969	613	87	3010	64772	37950	0	27	26	50281	636	322	260	971	170	449	1057	0	75	1184	0	474	5	5	5	7	0	6	2	0	37	89	112	0	0	3	117	1	1	0	4	0	10	12
2022-11-24	5693	1144	252	381	0	787	676	71	2040	49188	31818	0	39	428	35640	541	302	234	854	171	454	826	0	145	1141	0	770	7	6	5	3	0	7	4	0	29	84	97	0	0	2	110	1	3	1	2	0	4	6
2022-11-25	4825	1187	198	331	4214	747	714	74	1942	48321	27966	0	40	263	36907	458	315	210	783	149	390	829	0	111	1034	0	842	9	4	2	4	8	9	8	0	21	60	86	0	0	3	89	1	2	0	0	0	2	3
2022-11-26	4486	1161	183	241	0	768	700	79	1779	48629	26188	0	31	385	34596	518	339	204	813	168	421	856	0	143	1109	21783	800	9	1	5	6	0	5	5	0	21	68	107	0	0	4	84	3	2	0	5	0	8	12
2022-11-27	4207	1079	50	278	0	157	704	34	1750	48331	6441	0	29	217	32408	250	30	120	757	100	78	806	0	61	406	0	703	1	6	0	4	0	5	4	0	18	29	28	0	0	4	89	0	0	1	0	0	0	10
2022-11-28	3485	502	46	181	0	103	472	44	605	36230	3684	44446	13	267	23956	61	23	124	479	102	94	384	2387	40	419	0	419	7	4	0	6	0	6	2	0	16	5	22	150	0	5	51	0	2	0	0	54	0	10
2022-11-29	2970	279	288	20	0	1405	650	114	560	9251	39429	0	19	25	12266	537	590	12	424	211	763	348	0	123	2014	0	250	3	3	6	8	0	5	5	9	12	94	202	0	0	0	81	1	1	0	0	0	7	6
2022-11-30	4800	1966	163	219	0	1117	1108	88	3041	91814	42527	0	43	187	50620	588	648	244	1043	182	584	870	0	126	1614	0	882	9	0	6	6	0	4	4	0	33	88	119	0	0	2	141	5	0	3	2	0	6	12
2022-12-01	6618	1444	221	455	0	995	1094	76	2158	68382	34817	0	29	377	36977	532	509	246	961	195	555	854	0	130	1654	0	995	6	4	0	4	0	8	4	0	20	91	120	0	0	6	86	1	0	0	2	0	9	7
2022-12-02	5294	1422	153	322	4011	898	1206	73	2155	66625	29729	0	21	292	36597	388	434	202	878	150	542	753	0	125	1417	0	1360	9	6	5	14	11	6	5	0	23	75	106	0	0	5	103	5	1	2	5	0	4	7
2022-12-03	5255	1316	185	272	0	889	1032	96	1700	59008	27655	0	21	319	33849	421	424	233	931	161	448	274	0	122	1572	19303	1159	9	1	4	4	0	6	4	0	18	67	130	0	0	8	106	1	1	0	4	0	8	12
2022-12-04	4600	1215	58	289	0	209	976	43	1755	52908	6596	0	34	278	33527	230	71	161	808	81	105	601	0	47	540	0	1204	6	3	1	5	0	7	1	0	16	38	33	0	0	5	105	0	1	1	0	0	0	10
2022-12-05	3858	550	41	170	0	125	885	46	637	39031	3965	45731	4	373	25414	68	49	121	454	105	109	370	1904	14	467	0	712	7	3	1	9	0	5	8	0	11	10	31	156	0	5	45	0	0	1	2	67	0	10
2022-12-06	2860	316	295	43	0	1515	927	110	535	10565	39596	0	3	15	12547	453	905	7	449	244	913	226	0	161	2750	0	413	6	10	3	8	0	9	5	9	26	86	209	0	0	3	67	2	3	1	0	0	7	10
2022-12-07	4929	2099	208	298	0	1275	1430	111	2851	105516	45772	0	62	24	49463	682	580	249	936	216	658	776	0	147	2288	0	1128	6	9	0	8	0	9	2	0	41	117	139	0	0	7	166	2	1	0	4	0	4	12
2022-12-08	6878	1804	204	488	0	1080	1629	109	610	75752	37802	0	36	560	35365	460	536	212	977	206	648	569	0	154	2203	0	1912	6	6	1	7	0	9	8	0	17	93	155	0	0	6	102	0	0	0	4	0	15	15
2022-12-09	5299	1763	186	430	3854	991	1830	104	2928	70057	33264	0	53	403	31159	456	449	298	982	223	250	591	0	128	1831	0	1755	6	6	2	8	5	6	8	0	30	60	150	0	0	7	95	1	1	0	4	0	6	10
2022-12-10	4004	1611	199	372	0	985	1637	89	2165	64801	30273	0	35	297	11106	486	453	228	929	190	388	230	0	156	1894	17828	1628	6	5	4	10	0	10	6	0	23	94	161	0	0	1	90	3	0	0	2	0	11	6
2022-12-11	4002	1567	68	373	0	190	604	46	1978	61482	8422	0	29	431	33379	237	62	248	864	111	123	696	0	52	616	0	1803	3	6	1	7	0	6	12	0	28	62	48	0	0	0	110	0	0	1	1	0	0	10
2022-12-12	4830	677	59	243	0	108	852	53	683	44844	4256	51824	10	179	23241	75	50	181	494	130	211	288	2924	22	579	0	998	7	9	1	4	0	4	2	0	19	25	27	130	0	6	48	0	0	1	0	80	0	9
2022-12-13	3375	431	343	38	0	1493	633	139	566	10862	46042	0	8	53	11654	465	786	24	389	286	1089	222	0	162	3089	0	545	6	10	5	15	0	8	3	15	19	167	276	0	0	3	74	2	2	0	0	0	7	9
2022-12-14	5540	2374	219	313	0	1190	1074	138	2709	97037	48773	0	57	427	42457	503	543	179	1167	247	771	731	0	167	2393	0	1559	10	5	5	12	0	7	12	0	30	138	170	0	0	2	142	0	3	1	2	0	6	10
2022-12-15	6968	1803	211	577	0	960	972	152	1726	68326	44951	0	54	518	27870	435	532	386	1004	249	685	612	0	146	2286	0	2382	4	18	4	2	0	10	12	0	13	114	167	0	0	4	143	4	2	0	1	0	17	12
2022-12-16	5649	1817	184	431	3460	803	1341	156	1787	62112	37865	0	49	457	24923	356	435	248	1042	225	604	543	0	79	1940	0	2429	4	10	1	6	8	8	6	0	20	106	170	0	0	4	112	4	3	1	2	0	7	12
2022-12-17	5245	1585	215	320	0	815	1063	133	1454	56361	32273	0	61	517	23074	345	408	250	867	223	621	644	0	136	1920	18604	2321	8	9	4	10	0	8	9	0	13	130	172	0	0	1	131	5	2	0	0	0	10	12
2022-12-18	4648	1434	56	373	0	158	974	45	1423	52544	8210	0	48	548	20968	131	68	227	848	115	124	487	0	67	598	0	2238	13	9	0	2	0	9	7	0	28	45	46	0	0	6	101	0	1	1	4	0	0	11
2022-12-19	3806	648	46	256	0	108	755	56	526	35879	4750	47497	7	505	16266	110	61	153	497	176	130	211	3386	29	538	0	1142	11	9	0	5	0	9	8	0	18	34	45	165	0	4	68	0	2	1	1	94	0	4
2022-12-20	2842	441	284	36	0	1393	873	140	492	8201	48268	0	9	147	8545	472	713	21	491	299	886	216	0	136	2768	0	736	8	13	1	9	0	10	12	23	15	178	337	0	0	11	84	7	3	1	2	0	7	9
2022-12-21	5200	2273	169	354	0	876	1207	135	2368	71212	50442	0	69	224	28475	513	570	318	1128	298	725	474	0	157	2193	0	1753	9	11	1	12	0	13	10	0	35	130	227	0	0	4	117	6	4	1	3	0	12	9
2022-12-22	5929	1760	181	534	0	802	1880	100	1436	54565	45047	0	33	553	20680	338	509	400	1376	276	720	425	0	110	2245	0	2572	10	15	1	10	0	10	8	0	34	127	203	0	0	7	141	1	5	1	6	0	4	11
2022-12-23	5626	1818	147	544	2947	681	1731	102	1126	47594	40109	0	28	719	19564	366	410	311	1270	224	661	453	0	131	1744	0	2703	6	11	5	9	5	11	11	0	18	119	178	0	0	7	156	3	0	1	6	0	15	10
2022-12-24	4813	1576	180	463	0	508	1800	89	900	43766	34643	0	55	762	19132	307	432	255	1235	189	650	453	0	122	1763	18798	2271	14	13	1	10	0	11	10	0	14	158	162	0	0	7	134	2	1	1	3	0	8	11
2022-12-25	5225	1337	80	466	0	98	840	69	721	40494	7870	0	54	615	19765	85	53	216	1163	101	119	385	0	34	616	0	1804	13	13	0	13	0	5	11	0	26	58	31	0	0	8	98	0	0	1	2	0	0	5
2022-12-26	4300	554	61	170	0	116	840	46	212	22690	4342	38388	3	728	15974	45	59	135	679	120	162	185	3432	22	337	0	841	9	13	1	6	0	5	11	0	12	18	36	146	0	7	44	0	3	3	1	90	0	5
2022-12-27	1840	360	89	61	0	117	840	48	242	5410	4686	0	7	199	4528	105	60	21	360	136	181	161	0	38	633	0	650	7	13	6	5	0	4	11	16	14	133	36	0	0	7	36	0	2	1	0	0	0	8
2022-12-28	2415	1268	98	112	0	770	842	130	415	30989	46744	0	24	252	8322	363	654	30	661	247	803	410	0	132	2408	0	605	14	11	0	16	0	14	13	0	14	208	287	0	0	7	76	7	1	2	0	0	6	3
2022-12-29	4810	1178	73	356	0	592	1463	106	1255	26081	39825	0	32	110	29761	364	470	206	1185	216	602	406	0	118	1685	0	1343	11	18	0	15	0	6	11	0	27	140	206	0	0	5	204	9	3	2	8	0	22	11
2022-12-30	4853	1049	286	642	2602	568	1339	78	907	22563	29953	0	37	123	24617	216	501	188	1304	229	635	448	0	86	1225	0	2189	6	8	7	13	3	11	12	0	22	131	153	0	0	7	114	4	1	1	7	0	9	6
2022-12-31	4291	1023	199	410	0	445	1264	80	654	23705	22982	0	29	970	24733	170	456	123	879	198	623	406	0	103	1170	14221	1797	13	16	2	13	0	13	12	0	18	115	129	0	0	9	150	0	3	1	4	0	21	6
2023-01-01	4230	942	71	384	0	116	1166	44	596	21836	4843	0	52	622	24393	64	58	127	1020	114	154	371	0	50	351	0	1766	10	17	2	13	0	14	11	0	18	52	25	0	0	10	126	0	1	0	2	0	0	7
2023-01-02	2844	396	46	221	0	89	438	55	221	14180	2532	49445	2	709	17240	29	38	92	515	103	118	233	3605	19	217	0	845	8	10	0	11	0	9	21	0	9	24	26	174	0	11	54	0	2	0	0	94	0	6
2023-01-03	1318	224	74	44	0	874	420	74	195	2218	35024	0	6	168	5430	90	788	11	303	233	693	127	0	108	490	0	446	13	6	0	16	0	4	18	19	14	172	236	0	0	7	86	8	3	1	0	0	13	10
2023-01-04	3202	1119	301	219	0	622	1134	67	732	22916	33293	0	34	103	27102	67	506	106	1026	200	570	355	0	112	1950	0	1037	5	12	5	15	0	15	16	0	19	163	138	0	0	8	140	2	1	0	0	0	9	6
2023-01-05	3873	842	253	385	0	481	860	87	446	14105	24713	0	39	99	19205	63	477	165	942	175	526	419	0	87	1382	0	1477	4	13	3	8	0	6	16	0	17	123	129	0	0	7	97	2	5	3	0	0	12	7
2023-01-06	3227	747	191	305	3598	391	870	55	388	9356	19980	0	32	1071	17874	45	339	84	793	176	463	357	0	70	877	0	1126	11	12	2	6	4	8	12	0	18	139	96	0	0	5	122	0	3	1	0	0	19	4
2023-01-07	3020	692	173	212	0	369	563	54	338	10383	12541	0	29	586	16494	79	308	89	804	134	120	300	0	36	857	9220	1041	12	10	4	8	0	13	13	0	23	126	77	0	0	5	71	2	4	0	0	0	0	7
2023-01-08	1622	662	74	46	0	85	573	28	151	8961	3054	0	49	924	4967	20	29	55	614	47	143	352	0	24	208	0	529	8	9	0	9	0	6	20	0	10	54	14	0	0	7	44	0	1	2	0	0	0	9
2023-01-09	2027	243	45	161	0	47	317	32	165	6079	1705	58463	4	576	13425	16	30	64	268	74	103	209	4107	13	175	0	297	11	12	0	13	0	5	16	0	7	18	18	157	0	11	53	0	1	0	0	108	0	10
2023-01-10	1827	171	230	36	0	631	328	72	152	1697	25690	0	5	114	5620	55	526	5	219	153	504	172	0	83	912	0	221	8	5	5	24	0	11	6	13	10	145	135	0	0	9	65	2	2	1	0	0	15	16
2023-01-11	3195	827	193	189	0	375	494	63	373	11715	21827	0	49	167	20616	49	299	88	788	107	370	392	0	119	690	0	729	8	13	3	13	0	5	10	0	19	115	84	0	0	6	150	7	5	1	0	0	14	6
2023-01-12	3038	489	128	247	0	292	381	67	256	7635	16323	0	22	490	12120	48	258	76	550	101	342	320	0	86	546	0	923	9	10	5	10	0	9	19	0	9	88	62	0	0	12	89	4	1	1	0	0	18	14
2023-01-13	2299	514	137	182	3353	302	360	67	211	5946	11800	0	18	345	10818	31	240	70	426	106	324	266	0	48	446	0	711	5	8	1	13	8	4	11	0	9	49	56	0	0	2	104	3	3	0	0	0	7	11
2023-01-14	2209	421	121	111	0	272	315	51	216	6202	9688	0	10	341	9082	30	238	51	372	87	340	328	0	53	449	17773	494	9	9	2	10	0	3	11	0	9	101	58	0	0	6	86	2	3	0	0	0	11	10
2023-01-15	1757	423	46	146	0	35	259	24	160	5429	2273	0	20	212	8064	35	34	39	190	31	77	319	0	15	127	0	481	12	5	0	7	0	2	23	0	8	27	9	0	0	6	79	0	3	1	0	0	0	6
2023-01-16	1436	180	36	78	0	25	154	33	122	3861	1314	52691	9	229	5814	15	25	29	189	47	55	128	3488	4	109	0	256	5	9	1	6	0	5	8	0	4	5	8	199	0	5	29	0	1	1	0	68	0	7
2023-01-17	994	151	166	20	0	439	212	67	87	1230	15363	0	3	51	3038	55	512	5	148	101	514	105	0	64	558	0	144	3	3	7	10	0	5	9	0	7	80	97	0	0	2	74	3	1	0	0	0	9	4
2023-01-18	2089	568	157	116	0	367	212	49	236	8381	14387	0	18	31	11219	28	306	66	458	71	378	300	0	74	399	0	397	7	3	4	7	0	4	10	0	7	99	36	0	0	3	78	3	0	0	0	0	6	8
2023-01-19	2631	466	129	130	0	323	205	47	153	5894	11203	0	8	363	7618	25	289	44	283	77	388	306	0	64	351	0	414	5	5	4	8	0	4	7	0	5	82	41	0	0	4	73	2	2	3	0	0	9	8
2023-01-20	2058	388	93	98	2667	268	227	55	132	3997	9668	0	18	109	7053	20	229	37	352	61	331	175	0	51	272	0	368	6	6	3	11	10	4	14	0	5	63	39	0	0	6	76	1	0	0	0	0	3	13
2023-01-21	2123	361	121	102	0	334	179	46	113	4445	8639	0	15	223	6703	18	251	37	280	54	415	184	0	56	278	11426	268	5	4	3	6	0	7	19	0	5	44	35	0	0	3	54	0	2	0	0	0	3	9
2023-01-22	2170	326	30	72	0	54	168	15	121	4324	2036	0	11	117	5745	16	36	62	270	17	73	190	2968	17	72	0	259	7	5	0	2	0	3	10	0	4	30	7	0	0	3	59	0	2	0	0	0	0	9
2023-01-23	1531	156	23	46	0	46	93	22	78	3477	1290	37905	6	147	3720	7	26	37	103	28	65	101	0	9	87	0	152	6	1	3	6	0	3	5	0	4	9	6	189	0	3	16	0	0	2	0	47	0	10
2023-01-24	1265	119	116	14	0	478	122	78	50	701	14965	0	0	29	2499	38	519	4	106	66	687	80	0	58	380	0	92	6	5	4	13	0	3	5	19	4	100	63	0	0	1	44	0	3	0	0	0	15	7
2023-01-25	2824	669	95	77	0	390	186	75	161	7263	16460	0	29	15	8061	27	333	49	350	64	494	249	0	58	327	0	218	5	3	2	10	0	2	11	0	5	59	45	0	0	0	73	5	2	0	0	0	6	5
2023-01-26	3438	535	53	109	0	360	153	80	117	5347	13815	0	16	266	5900	31	293	68	274	43	532	206	0	55	288	0	304	6	4	1	5	0	1	5	0	6	34	36	0	0	3	54	0	2	0	0	0	3	8
2023-01-27	3123	531	47	77	1934	315	186	59	93	5287	12691	0	19	111	5531	13	265	58	280	51	540	220	0	62	238	0	238	10	8	2	4	7	3	6	0	1	50	37	0	0	0	45	0	0	0	0	0	8	4
2023-01-28	3092	593	60	60	0	327	178	55	97	3583	11031	0	18	203	4974	22	256	32	302	60	520	165	0	64	239	8801	217	3	4	2	8	0	1	6	0	5	41	30	0	0	0	38	3	2	0	0	0	2	5
2023-01-29	2969	561	13	63	0	45	146	20	107	4513	2276	0	20	126	6037	16	37	48	321	31	50	229	2358	5	68	0	202	4	6	0	3	0	2	8	0	2	31	4	0	0	2	33	0	0	2	0	0	0	3
2023-01-30	2415	260	20	44	0	51	121	18	52	3802	1593	24809	1	115	3443	14	30	39	125	31	53	99	0	17	79	0	140	9	0	0	5	0	3	8	0	2	6	8	193	0	3	25	0	1	1	0	27	0	4
2023-01-31	2101	197	91	13	0	654	117	63	63	722	18160	0	2	9	1827	31	543	5	128	56	989	77	0	51	367	0	70	9	3	5	8	0	2	2	8	0	56	68	0	0	1	33	22	4	0	0	0	12	3
2023-02-01	3673	1106	60	56	0	536	204	56	136	6860	20187	0	20	0	7297	42	363	38	505	50	836	202	0	75	266	0	191	6	2	0	6	0	4	7	0	1	57	40	0	0	3	115	2	5	1	0	0	9	6
2023-02-02	5279	785	60	88	0	509	167	38	116	4506	15901	0	19	0	5243	16	369	98	371	53	811	194	0	66	228	0	256	10	6	3	6	0	5	5	0	2	53	28	0	0	1	147	0	2	0	0	0	4	3
2023-02-03	4520	881	38	68	1497	429	136	59	96	3315	13141	0	27	276	5556	32	313	84	420	43	1124	171	0	75	202	0	312	7	4	1	3	4	2	7	0	5	50	26	0	0	0	48	1	1	0	0	0	3	5
2023-02-04	4111	829	39	62	0	446	197	45	76	3618	12253	0	25	210	4675	22	284	67	378	47	820	189	0	56	218	9053	218	5	2	1	2	0	2	8	0	2	28	29	0	0	1	57	2	0	0	0	0	5	2
2023-02-05	4008	771	22	52	0	87	130	22	86	3312	2354	0	19	144	4710	20	42	83	365	20	121	166	2799	22	55	0	184	5	4	0	3	0	3	5	0	2	21	7	0	0	4	30	0	1	0	0	0	0	5
2023-02-06	2849	357	12	44	0	47	99	23	47	2632	1482	19890	8	96	3487	6	31	36	163	24	129	76	0	14	48	0	108	4	9	0	4	0	2	7	0	0	0	2	120	0	2	18	0	0	1	0	14	0	2
2023-02-07	2286	223	57	10	0	995	86	70	45	547	18718	0	1	11	1800	48	598	6	157	53	1447	78	0	83	305	0	65	6	8	3	4	0	4	3	7	0	39	53	0	0	1	32	1	1	0	0	0	6	3
2023-02-08	4000	1513	47	58	0	719	160	48	140	4999	19575	0	24	10	7120	25	384	99	670	61	1210	291	0	100	244	0	175	2	7	3	3	0	3	6	0	2	42	27	0	0	0	64	1	1	0	0	0	8	5
2023-02-09	5575	1039	47	56	0	646	169	55	93	3991	16060	0	12	53	4706	32	392	95	473	41	1170	313	0	72	68	0	186	6	3	1	4	0	6	2	0	0	31	35	0	0	1	40	0	1	0	0	0	5	2
2023-02-10	4417	1001	41	49	1355	573	167	54	69	3651	13768	0	27	229	4403	34	334	84	483	38	1179	292	0	81	241	0	200	4	5	2	5	2	1	1	0	1	17	21	0	0	0	38	2	1	0	0	0	8	12
2023-02-11	4309	1085	40	64	0	691	136	52	87	3366	13175	0	24	154	3961	33	302	60	396	42	1350	269	0	79	255	0	172	8	6	1	5	0	4	2	0	0	20	14	0	0	0	45	0	1	0	0	0	4	5
2023-02-12	4331	984	25	54	0	144	144	21	62	3187	2561	0	25	115	3809	16	48	89	410	28	165	245	3200	44	70	8387	159	4	8	0	5	0	3	4	0	1	11	3	0	0	0	22	0	2	1	0	0	0	9
2023-02-13	3471	447	16	39	0	95	94	28	62	2469	1693	18354	1	134	2835	10	47	24	152	29	198	140	0	14	52	0	109	4	2	0	2	0	5	6	0	0	1	6	120	0	0	12	0	0	1	0	15	0	10
2023-02-14	2770	338	88	8	0	1405	105	76	49	591	20920	0	2	8	1579	34	584	3	175	64	2316	107	0	105	377	0	41	4	7	1	5	0	4	5	7	0	38	39	0	0	0	26	1	2	0	0	0	6	8
2023-02-15	5235	2055	51	55	0	1151	155	37	102	4986	21330	0	19	15	6733	33	370	62	816	39	1874	279	0	126	298	0	153	0	4	3	4	0	4	3	0	0	35	16	0	0	0	66	1	2	0	0	0	15	2
2023-02-16	6417	1069	62	86	0	1040	149	47	70	3972	18551	0	0	251	4833	22	369	90	598	45	1975	295	0	93	267	0	185	2	9	2	1	0	3	5	0	0	35	12	0	0	39	63	4	4	0	0	0	9	10
2023-02-17	5482	9	48	79	1516	886	127	67	4	4021	16079	0	0	0	4597	29	53	98	640	51	1923	0	0	102	255	0	165	6	2	1	4	4	1	7	0	0	27	10	0	0	0	65	4	4	0	0	0	8	0
2023-02-18	5274	0	45	49	0	1001	117	48	0	3589	11962	0	0	0	0	27	407	70	566	39	2024	0	0	87	279	0	0	1	0	1	3	0	7	7	0	0	28	7	0	0	0	0	2	3	0	0	0	9	0
2023-02-19	4663	0	25	60	0	135	133	24	0	4236	1330	0	0	0	0	16	49	51	0	20	280	0	0	28	92	7038	0	0	0	2	2	0	5	4	0	0	16	0	0	0	0	0	0	2	1	0	0	0	0
2023-02-20	4064	0	11	34	0	107	79	23	0	2999	859	0	0	0	0	12	44	36	0	23	280	0	0	12	75	0	0	0	0	0	3	0	5	2	0	0	1	3	0	0	0	0	0	1	0	0	0	0	0
2023-02-21	2842	0	99	9	0	1817	96	53	0	898	10693	0	0	0	0	25	640	10	0	18	3425	0	0	105	448	0	0	0	0	2	5	0	3	3	8	0	30	14	0	0	0	0	1	1	0	0	0	7	0
[truncated: 5 more columns]

## Sheet: Table5_∆β_Figure_1
Country	Start Day >5%	People fully vaccinated	Fitting Day >20%	Fitting Day >60%	∆β	Error ∆β	ξ0	Error ξ0	mean Rt start	mean Rt end	Rt end>Rt stt
Belgium Alpha	26-Nov-2020	0	04-Jan-2021	23-Feb-2021	0.28539	0.045647	0.04128	0.02047	1.0668
Belgium Delta	29-May-2021	2173065	12-Jun-2021	29-Jun-2021	0.78536	0.051902	0.010264	0.0031279	0.67565	1.2567	1
Belgium Omicron	02-Dec-2021	8750226	12-Dec-2021	24-Dec-2021	1.0598	0.10308	0.006791	0.0032813	0.79415	0.88007	1
Bulgaria Alpha	19-Dec-2020	0	02-Jan-2021	19-Jan-2021	0.74314	0.16026	0.010641	0.010736	1.1295	0.87876	0
Bulgaria Delta	30-May-2021	552185	14-Jun-2021	02-Jul-2021	0.72232	0.10787	0.0094978	0.0067987	0.83524	0.98654	1
Bulgaria Omicron	11-Dec-2021	1838105	24-Dec-2021	09-Jan-2022	0.81315	0.086207	0.0039513	0.0023665	1.1419	1.4293	1
Croatia Alpha	15-Jan-2021	0	04-Feb-2021	27-Feb-2021	0.54826	0.095414	0.0173	0.0122	0.86817	1.1707	1
Croatia Delta	25-May-2021	411127	06-Jun-2021	21-Jun-2021	0.87415	0.06061	0.013263	0.003922	0.76428	0.77697	1
Croatia Omicron	22-Dec-2021	1931878	30-Dec-2021	07-Jan-2022	1.5159	0.040564	0.0031709	0.00049801	1.2115	1.4198	1
Czechia Alpha	12-Dec-2020	0	03-Jan-2021	29-Jan-2021	0.49895	0.14993	0.0065987	0.0097879	1.318	1.0184	0
Czechia Delta	06-Jun-2021	1761986	16-Jun-2021	27-Jun-2021	1.151	0.33277	0.001109	0.0022119	0.69538	0.98851	1
Czechia Omicron	14-Dec-2021	6527696	23-Dec-2021	03-Jan-2022	1.2184	0.17959	0.0068936	0.005188	0.74857	1.5133	1
Denmark Alpha	11-Jan-2021	5	28-Jan-2021	18-Feb-2021	0.62046	0.040338	0.0061646	0.002089	0.80155	1.0968	1
Denmark Delta	13-Jun-2021	1418660	21-Jun-2021	30-Jun-2021	1.4184	0.08849	0.0070265	0.0021368	0.66813	1.2326	1
Denmark Omicron	04-Dec-2021	4417553	11-Dec-2021	20-Dec-2021	1.4079	0.19328	0.010454	0.0067449	1.2735	1.3729	1
Finland Alpha	19-Nov-2020	0	01-Jan-2021	25-Feb-2021	0.25522	0.064716	0.032492	0.027261	1.062
Finland Delta	09-May-2021	216997	26-May-2021	16-Jun-2021	0.61263	0.13197	0.0077547	0.0083372	0.79669	1.0642	1
Finland Omicron	03-Dec-2021	4033830	13-Dec-2021	25-Dec-2021	1.0512	0.15393	0.0059599	0.0045797	1.1644	1.4486	1
France Alpha	17-Nov-2020	0	01-Jan-2021	25-Feb-2021	0.24922	0.034142	0.027087	0.013808	1.0775	1.0712	0
France Delta	28-May-2021	10965921	11-Jun-2021	28-Jun-2021	0.78909	0.091217	0.01336	0.0065302	0.66597	1.049	1
France Omicron	01-Dec-2021	47368779	12-Dec-2021	26-Dec-2021	0.94159	0.094395	0.0039788	0.0021881	1.0709	1.5267	1
Germany Alpha	06-Jan-2021	0	30-Jan-2021	28-Feb-2021	0.44812	0.030707	0.0040242	0.0015025	0.86798	1.0713	1
Germany Delta	27-May-2021	13861850	09-Jun-2021	25-Jun-2021	0.84791	0.049115	0.010934	0.0027243	0.69295	0.7856	1
Germany Omicron	08-Dec-2021	57524578	20-Dec-2021	02-Jan-2022	0.95461	0.066792	0.003522	0.0014199	0.88382	1.6787	1
Ireland Alpha	25-Nov-2020	0	19-Dec-2020	15-Jan-2021	0.46825	0.086627	0.022654	0.015828	1.5377	0.72645	0
Ireland Delta	03-Jun-2021	1036156	13-Jun-2021	25-Jun-2021	1.0692	0.094756	0.0072884	0.0032631	0.86053	1.0179	1
Ireland Omicron	01-Dec-2021	3846840	09-Dec-2021	18-Dec-2021	1.4567	0.15335	0.003542	0.0021471	0.99333	1.007	1
Italy Alpha	04-Dec-2020	0	09-Jan-2021	20-Feb-2021	0.31705	0.046723	0.019715	0.011234	0.95316	1.1159	1
Italy Delta	26-May-2021	11083954	12-Jun-2021	01-Jul-2021	0.67078	0.06838	0.010583	0.005041	0.78147	1.0803	1
Italy Omicron	09-Dec-2021	44256879	18-Dec-2021	29-Dec-2021	1.2113	0.16599	0.0049928	0.0037088	1.2778	1.7816	1
Latvia Alpha	20-Jan-2021	2185	17-Feb-2021	20-Mar-2021	0.39798	0.063361	0.011432	0.0083803	0.97207	0.96189	0
Latvia Delta	29-May-2021	265825	11-Jun-2021	28-Jun-2021	0.84716	0.19973	0.008062	0.008795	0.77715	0.85176	1
Latvia Omicron	21-Dec-2021	1249467	30-Dec-2021	09-Jan-2022	1.2463	0.13297	0.0069958	0.0038005	1.1667	1.8041	1
Lithuania Alpha	03-Feb-2021	31690	23-Feb-2021	18-Mar-2021	0.54713	0.032098	0.0068585	0.0020555	1.0151	1.0975	1
Lithuania Delta	20-Jun-2021	888597	26-Jun-2021	04-Jul-2021	1.6087	0.14904	0.0068139	0.0031688	0.60428	0.97979	1
Lithuania Omicron	10-Dec-2021	1804514	22-Dec-2021	05-Jan-2022	0.92499	0.1445	0.0073547	0.0057941	1.0532	2.0259	1
Netherlands Alpha	25-Dec-2020	0	19-Jan-2021	18-Feb-2021	0.44492	0.055609	0.0055191	0.0035426	0.87863	1.0796	1
Netherlands Delta	01-Jun-2021	2836980	14-Jun-2021	28-Jun-2021	0.88041	0.043	0.012202	0.0025858	0.71776	0.96997	1
Netherlands Omicron	07-Dec-2021	11636981	17-Dec-2021	30-Dec-2021	1.0262	0.13989	0.0035745	0.0027245	0.84343	1.0818	1
Norway Alpha	05-Jan-2021	0	26-Jan-2021	21-Feb-2021	0.5316	0.059089	0.0043652	0.0026021	0.91495	1.269	1
Norway Delta	05-Jun-2021	1218031	20-Jun-2021	06-Jul-2021	0.75086	0.062013	0.0099855	0.0036431	1.0326	0.96103	0
Norway Omicron	21-Nov-2021	3809167	06-Dec-2021	23-Dec-2021	0.75227	0.08349	0.0040055	0.0025052	1.2473	0.89053	0
Poland Alpha	15-Jan-2021	0	01-Feb-2021	20-Feb-2021	0.64536	0.051917	0.0039626	0.0018	0.99457	1.2371	1
Poland Delta	08-Jun-2021	8621029	19-Jun-2021	04-Jul-2021	0.97227	0.086355	0.011314	0.0042749	0.70972	0.86478	1
Poland Omicron	23-Dec-2021	20920358	31-Dec-2021	10-Jan-2022	1.3073	0.021464	0.0046519	0.00040652	0.95662	1.0916	1
Romania Alpha	25-Dec-2020	0	14-Jan-2021	06-Feb-2021	0.55327	0.10053	0.0094948	0.0082712	0.90533	0.98007	1
Romania Delta	21-May-2021	3172669	09-Jun-2021	02-Jul-2021	0.55524	0.082177	0.0058801	0.0045313	0.73469	0.92051	1
Romania Omicron	12-Dec-2021	7640006	21-Dec-2021	31-Dec-2021	1.1842	0.24967	0.011414	0.011111	0.90516	1.6435	1
Slovenia Alpha	07-Feb-2021	46056	27-Feb-2021	23-Mar-2021	0.54203	0.047002	0.0049368	0.0022472	0.98721	1.109	1
Slovenia Delta	10-Jun-2021	537001	21-Jun-2021	03-Jul-2021	1.0463	0.1946	0.0068549	0.0062624	0.59392	0.9545	1
Slovenia Omicron	16-Dec-2021	1174928	22-Dec-2021	29-Dec-2021	1.7715	0.40545	0.0018972	0.0027698	0.97394	1.2305	1
Spain Alpha	03-Dec-2020	0	10-Jan-2021	24-Feb-2021	0.285	0.043758	0.017537	0.010474	1.115	0.90451	0
Spain Delta	28-May-2021	8804363	14-Jun-2021	04-Jul-2021	0.67787	0.045738	0.0079227	0.0025207	0.95452	1.7614	1
Spain Omicron	27-Nov-2021	37582174	10-Dec-2021	24-Dec-2021	0.87305	0.10359	0.0031254	0.0021803	1.3128	1.692	1
Sweden Alpha	08-Jan-2021	0	26-Jan-2021	17-Feb-2021	0.60152	0.097614	0.0046484	0.0039909	0.94038	1.0914	1
Sweden Delta	26-May-2021	1171228	11-Jun-2021	30-Jun-2021	0.68038	0.05573	0.0079242	0.003087	0.62088	0.86535	1
Sweden Omicron	06-Dec-2021	7095892	15-Dec-2021	26-Dec-2021	1.1528	0.075469	0.0099946	0.003105	1.1946	1.2031	1
Europe Alpha	24-Dec-2020	0	20-Jan-2021	22-Feb-2021	0.40411	0.013215	0.0073355	0.0011621	0.94473	1.0724	1
Europe Delta	28-May-2021	81500000	12-Jun-2021	29-Jun-2021	0.78216	0.02592	0.010605	0.0015219	0.75725	1.3515	1
Europe Omicron	03-Dec-2021	299370000	15-Dec-2021	29-Dec-2021	0.91141	0.056995	0.0013319	0.00055949	0.99032	1.5344	1

## Sheet: Table6_∆β_Figure_2
Country	Start Day >5%	People fully vaccinated	Fitting Day >20%	Fitting Day >60%	∆β	Error ∆β	ξ0	Error ξ0	mean Rt start	mean Rt end	Rt end>Rt stt
Belgium Alpha	26-Nov-2020	0	04-Jan-2021	23-Feb-2021	0.28542	0.045646	0.041292	0.02047	1.0668
Belgium Delta	29-May-2021	2173065	12-Jun-2021	29-Jun-2021	0.78456	0.051968	0.010311	0.0031467	0.67565	1.2567	1
Belgium OBA1	01-Dec-2021	8747351	12-Dec-2021	25-Dec-2021	1.0127	0.11421	0.0029605	0.0019782	0.79415	0.9506	1
Belgium OBA2	12-Jan-2022	8858231	03-Feb-2022	01-Mar-2022	0.48637	0.039664	0.037133	0.010565	0.67956	1.0261	1
Belgium OBA5	13-May-2022	9151113	28-May-2022	15-Jun-2022	0.75293	0.041062	0.011646	0.0027829	0.87128	1.2907	1
Belgium OBQ	23-Sep-2022	9163332	22-Oct-2022	01-Jan-2024	0.39322	0.022666	0.024918	0.0050619	-	-	1
Bulgaria Alpha	19-Dec-2020	0	02-Jan-2021	19-Jan-2021	0.743136	0.160255	0.0106411	0.0107359	1.1295	0.87876	0
Bulgaria Delta	30-May-2021	552185	14-Jun-2021	02-Jul-2021	0.722325	0.107867	0.00949776	0.00679872	0.83524	0.98654	1
Bulgaria OBA1	10-Dec-2021	1835785	24-Dec-2021	09-Jan-2022	0.789331	0.100497	0.00205699	0.00163887	1.1419	1.3646	1
Bulgaria OBA2	22-Jan-2022	1975836	12-Feb-2022	08-Mar-2022	0.513338	0.0488559	0.0309802	0.010796	0.81715	0.91435	1
Bulgaria OBA5	23-May-2022	2058679	05-Jun-2022	21-Jun-2022	0.822838	0.127136	0.0165101	0.0103793	0.87876	1.4144	1
Bulgaria OBQ	-	-	-	-	-	-	-	-	-	-
Croatia Alpha	17-Jan-2021	0	05-Feb-2021	27-Feb-2021	0.56798	0.11871	0.014509	0.013279	0.86141	1.1707	1
Croatia Delta	25-May-2021	411127	06-Jun-2021	21-Jun-2021	0.8811	0.060479	0.012801	0.0037848	0.76428	0.77697	1
Croatia OBA1	22-Dec-2021	1931878	30-Dec-2021	07-Jan-2022	1.4741	0.1664	0.0036672	0.0023702	1.2115	1.4326	1
Croatia OBA2	01-Feb-2022	2207391	18-Feb-2022	12-Mar-2022	0.57709	0.035334	0.042609	0.0087816	0.72577	1.0524	1
Croatia OBA5	22-May-2022	2243359	04-Jun-2022	22-Jun-2022	0.84326	0.12624	0.0075982	0.0053121	0.95854	1.42	1
Croatia OBQ	10-Oct-2022	2248872	23-Nov-2022	01-Jan-2024	0.25702	0.022133	0.022616	0.0064639	-	-
Czechia Alpha	12-Dec-2020	0	03-Jan-2021	29-Jan-2021	0.49895	0.14993	0.0065987	0.0097879	1.318	1.0184	0
Czechia Delta	07-Jun-2021	1817591	16-Jun-2021	27-Jun-2021	1.1733	0.31877	0.0031274	0.0049947	0.69538	0.98851	1
Czechia OBA1	14-Dec-2021	6527696	23-Dec-2021	03-Jan-2022	1.2022	0.23086	0.0021813	0.0026086	0.74857	1.6059	1
Czechia OBA2	25-Jan-2022	6764612	12-Feb-2022	05-Mar-2022	0.59927	0.05331	0.011689	0.0047749	0.72755	0.91884	1
Czechia OBA5	23-May-2022	6872502	04-Jun-2022	18-Jun-2022	0.97051	0.095652	0.012541	0.0051848	1.0661	1.2901	1
Czechia OBQ	18-Oct-2022	6888210	03-Dec-2022	01-Jan-2024	0.22345	0.047602	0.062397	0.028174	-	-
Denmark Alpha	13-Jan-2021	13	29-Jan-2021	17-Feb-2021	0.67513	0.031474	0.0082922	0.0018266	0.7828	1.0802	1
Denmark Delta	13-Jun-2021	1418660	21-Jun-2021	30-Jun-2021	1.3824	0.086395	0.0078227	0.0024347	0.66813	1.2326	1
Denmark OBA1	30-Nov-2021	4404103	11-Dec-2021	25-Dec-2021	0.99383	0.30286	0.0014408	0.0028584	1.285		0
Denmark OBA2	28-Dec-2021	4517924	31-Dec-2021	18-Jan-2022	0.72832	0.067344	0.11696	0.026948	1.2252	1.3338	1
Denmark OBA5	16-May-2022	4738441	29-May-2022	16-Jun-2022	0.813	0.05443	0.016453	0.0043334	0.96847	1.3265	1
Denmark OBQ	27-Sep-2022	4744589	29-Oct-2022	01-Jan-2024	0.3641	0.026678	0.01473	0.0041146	-	-
Finland Alpha	19-Nov-2020	0	02-Jan-2021	25-Feb-2021	0.25525	0.064585	0.032255	0.027042	1.0686	-
Finland Delta	09-May-2021	216997	26-May-2021	16-Jun-2021	0.6139	0.13156	0.0076227	0.0081801	0.79669	1.0642	1
Finland OBA1	03-Dec-2021	4033830	13-Dec-2021	26-Dec-2021	1.0322	0.17392	0.0064852	0.005643	1.1644	1.4644	1
Finland OBA2	24-Jan-2022	4098210	15-Feb-2022	13-Mar-2022	0.49216	0.044513	0.027248	0.0089464	1.0004	1.0598	1
Finland OBA5	17-May-2022	4324037	03-Jun-2022	24-Jun-2022	0.63936	0.029839	0.019182	0.0035196	0.99936	1.0407	1
Finland OBQ	03-Oct-2022	4343048	12-Nov-2022	01-Jan-2024	0.2813	0.025636	0.036704	0.0099151	-	-
France Alpha	27-Nov-2020	0	02-Jan-2021	22-Feb-2021	0.3075	0.060572	0.01558	0.012368	1.0857	-
France Delta	28-May-2021	10965921	11-Jun-2021	28-Jun-2021	0.79917	0.10047	0.012678	0.0068719	0.66344	1.049	1
France OBA1	30-Nov-2021	47293329	12-Dec-2021	27-Dec-2021	0.85998	0.10737	0.0024476	0.0018679	1.0701	1.5962	1
France OBA2	27-Jan-2022	51471892	13-Feb-2022	05-Mar-2022	0.63702	0.027905	0.016079	0.0030184	0.67602	1.0465	1
France OBA5	03-May-2022	52856612	23-May-2022	16-Jun-2022	0.57869	0.050476	0.020364	0.0066659	0.84687	1.3936	1
France OBQ	08-Sep-2022	53077549	09-Oct-2022	01-Jan-2024	0.34845	0.015079	0.04239	0.0056651	-	-
Germany Alpha	05-Jan-2021	0	30-Jan-2021	28-Feb-2021	0.44581	0.03717	0.0065124	0.0027021	0.86798	1.0818	1
Germany Delta	27-May-2021	13861850	09-Jun-2021	25-Jun-2021	0.84795	0.048903	0.010931	0.0027117	0.69295	0.7856	1
Germany OBA1	06-Dec-2021	57341879	19-Dec-2021	04-Jan-2022	0.84129	0.11779	0.0011664	0.0011136	0.88196	1.884	1
Germany OBA2	13-Jan-2022	60245490	04-Feb-2022	01-Mar-2022	0.49738	0.040678	0.034984	0.01015	1.0357	1.0716	1
Germany OBA5	15-May-2022	63304738	29-May-2022	15-Jun-2022	0.81327	0.044829	0.0080076	0.0020439	0.96838	1.2274	1
Germany OBQ	30-Sep-2022	63498640	20-Nov-2022	01-Jan-2024	0.22264	0.01612	0.043353	0.0079648	-	-
Ireland Alpha	25-Nov-2020	0	18-Dec-2020	15-Jan-2021	0.46699	0.086468	0.022873	0.015966	1.5124	0.72645	0
Ireland Delta	03-Jun-2021	1036156	13-Jun-2021	25-Jun-2021	1.0692	0.094756	0.0072884	0.0032631	0.86053	1.0179	1
Ireland OBA1	01-Dec-2021	3846840	09-Dec-2021	18-Dec-2021	1.4585	0.20063	0.0035189	0.0027902	0.99333	1.007	1
Ireland OBA2	11-Jan-2022	3891251	29-Jan-2022	19-Feb-2022	0.61103	0.17526	0.018803	0.02147	0.92914	0.89067	0
Ireland OBA5	13-May-2022	4042514	28-May-2022	16-Jun-2022	0.80864	0.061964	0.0097524	0.0033238	0.83307	1.2473	1
Ireland OBQ	14-Sep-2022	4056738	15-Oct-2022	01-Jan-2024	0.37091	0.037992	0.028969	0.009935	-	-
Italy Alpha	06-Dec-2020	0	10-Jan-2021	24-Feb-2021	0.32284	0.049876	0.018505	0.011135	0.94922	1.1084	1
Italy Delta	27-May-2021	11387472	12-Jun-2021	02-Jul-2021	0.67658	0.067302	0.010154	0.0047927	0.77591	1.1075	1
Italy OBA1	08-Dec-2021	44228849	18-Dec-2021	29-Dec-2021	1.1195	0.22507	0.0023063	0.0028641	1.2778	1.8375	1
Italy OBA2	29-Jan-2022	45995281	18-Feb-2022	14-Mar-2022	0.54715	0.052326	0.026635	0.0091899	0.83537	1.2036	1
Italy OBA5	20-May-2022	47906039	04-Jun-2022	25-Jun-2022	0.75303	0.069974	0.011992	0.0046799	1.0318	1.3261	1
Italy OBQ	18-Sep-2022	47953715	28-Oct-2022	01-Jan-2024	0.2828	0.021882	0.028271	0.007335	-	-
Latvia Alpha	20-Jan-2021	2185	17-Feb-2021	21-Mar-2021	0.39764	0.063346	0.011467	0.0084055	0.97207	0.95758	0
Latvia Delta	29-May-2021	265825	11-Jun-2021	28-Jun-2021	0.85321	0.20187	0.007828	0.0086184	0.77715	0.85176	1
Latvia OBA1	16-Dec-2021	1241160	28-Dec-2021	13-Jan-2022	0.88451	0.29584	0.001715	0.0036932	1.1352	1.3235	1
Latvia OBA2	18-Jan-2022	1280323	26-Jan-2022	14-Feb-2022	0.67183	0.10117	0.077258	0.032981	1.3853	1.0151	0
Latvia OBA5	23-May-2022	1304975	05-Jun-2022	22-Jun-2022	0.84289	0.10027	0.015059	0.0074069	1.0291	1.1922	1
Latvia OBQ	28-Oct-2022	1305976	12-Nov-2022	01-Jan-2024	0.77455	0.13001	0.0052779	0.0041492	-	-	1
Netherlands Alpha	25-Dec-2020	0	19-Jan-2021	18-Feb-2021	0.44492	0.055609	0.0055191	0.0035426	0.87863	1.0796	1
Netherlands Delta	01-Jun-2021	2836980	14-Jun-2021	28-Jun-2021	0.88038	0.041978	0.012184	0.0025589	0.71776	0.96997	1
Netherlands OBA1	06-Dec-2021	11636981	17-Dec-2021	30-Dec-2021	0.98045	0.14763	0.0016974	0.0016544	0.84343	1.1488	1
Netherlands OBA2	21-Jan-2022	11840840	07-Feb-2022	28-Feb-2022	0.60996	0.028398	0.015722	0.0031517	1.0921	1.2061	1
Netherlands OBA5	12-May-2022	11933952	27-May-2022	15-Jun-2022	0.76905	0.049416	0.0057658	0.0018188	1.0173	1.3987	1
Netherlands OBQ	21-Sep-2022	11957652	27-Oct-2022	01-Jan-2024	0.31193	0.018169	0.024329	0.0048929	-	-
Norway Alpha	06-Jan-2021	12	26-Jan-2021	21-Feb-2021	0.53252	0.060943	0.0073615	0.0040894	0.91495	1.269	1
Norway Delta	05-Jun-2021	1218031	20-Jun-2021	07-Jul-2021	0.75065	0.060091	0.0099747	0.003586	1.0326	0.9552	0
Norway OBA1	17-Nov-2021	3801131	05-Dec-2021	27-Dec-2021	0.62164	0.11783	0.0090695	0.0082034	1.2191	1.2691	1
Norway OBA2	01-Jan-2022	3929341	22-Jan-2022	16-Feb-2022	0.50823	0.06152	0.031322	0.013836	1.1852	0.89922	0
Norway OBA5	16-May-2022	4037672	30-May-2022	17-Jun-2022	0.79736	0.055783	0.006997	0.0023913	1.033	1.289	1
Norway OBQ	22-Sep-2022	4053139	25-Oct-2022	01-Jan-2024	0.33737	0.042607	0.030758	0.01267	-	-
Poland Alpha	15-Jan-2021	0	01-Feb-2021	20-Feb-2021	0.64483	0.05334	0.0075354	0.0031284	0.99457	1.2371	1
Poland Delta	08-Jun-2021	8621029	19-Jun-2021	04-Jul-2021	0.96997	0.088033	0.011432	0.004405	0.70972	0.86478	1
Poland OBA1	21-Dec-2021	20880086	31-Dec-2021	11-Jan-2022	1.1065	0.1362	0.0010175	0.00087349	1.0031	0.86292	0
Poland OBA2	21-Jan-2022	21559669	09-Feb-2022	03-Mar-2022	0.56718	0.034373	0.029637	0.0066449	0.75931	0.88452	1
Poland OBA5	27-May-2022	22495677	10-Jun-2022	27-Jun-2022	0.8095	0.10865	0.0097687	0.0058404	0.93132	1.4622	1
Poland OBQ	08-Nov-2022	22585908	07-Dec-2022	01-Jan-2024	0.39959	0.058666	0.0087522	0.0056266	-	-
Romania Alpha	26-Dec-2020	0	15-Jan-2021	06-Feb-2021	0.55883	0.11065	0.015338	0.013153	0.88423	0.98011	1
Romania Delta	21-May-2021	3172669	09-Jun-2021	02-Jul-2021	0.56922	0.095409	0.0095363	0.0072862	0.73469	0.91401	1
Romania OBA1	11-Dec-2021	7628548	21-Dec-2021	01-Jan-2022	1.1562	0.30407	0.0012448	0.0022146	0.90516	1.7711	1
Romania OBA2	19-Jan-2022	7931630	08-Feb-2022	03-Mar-2022	0.53778	0.062134	0.021999	0.010042	0.83286	0.70133	0
Romania OBA5	22-May-2022	8106389	05-Jun-2022	22-Jun-2022	0.7784	0.091549	0.018902	0.0085583	0.96841	0.90246	0
Romania OBQ	10-Oct-2022	8114769	07-Nov-2022	01-Jan-2024	0.41774	0.12887	0.01862	0.020998	-	-
Slovenia Alpha	06-Feb-2021	46056	27-Feb-2021	24-Mar-2021	0.51627	0.046622	0.010061	0.0042906	0.98192	1.1036	1
Slovenia Delta	11-Jun-2021	554423	21-Jun-2021	03-Jul-2021	1.0493	0.20351	0.0067121	0.0063993	0.59392	0.9545	1
Slovenia OBA1	16-Dec-2021	1174928	22-Dec-2021	29-Dec-2021	1.7565	0.50956	0.0019936	0.0036606	0.97394	1.2305	1
Slovenia OBA2	31-Jan-2022	1209801	23-Feb-2022	23-Mar-2022	0.46504	0.025735	0.016712	0.0039181	0.7255	0.95906	1
Slovenia OBA5	18-May-2022	1221521	03-Jun-2022	22-Jun-2022	0.74221	0.062727	0.0066345	0.0027609	1.0006	1.3138	1
Slovenia OBQ	17-Oct-2022	1222225	19-Nov-2022	01-Jan-2024	0.33965	0.035155	0.011605	0.0050046	-	-
Spain Alpha	03-Dec-2020	0	10-Jan-2021	24-Feb-2021	0.28559	0.04291	0.017399	0.010183	1.1037	0.90451	0
Spain Delta	28-May-2021	8804363	14-Jun-2021	04-Jul-2021	0.67019	0.043939	0.0083454	0.0025505	0.95452	1.7614	1
Spain OBA1	27-Nov-2021	37582174	10-Dec-2021	24-Dec-2021	0.85387	0.13301	0.0034929	0.003139	1.3128	1.6642	1
Spain OBA2	28-Jan-2022	38283540	16-Feb-2022	10-Mar-2022	0.57791	0.035698	0.016009	0.0042387	0.75192	1.0063	1
Spain OBA5	08-May-2022	40439425	26-May-2022	17-Jun-2022	0.60855	0.030513	0.023261	0.0043517	0.88855	1.1493	1
Spain OBQ	27-Sep-2022	40649086	18-Oct-2022	01-Jan-2024	0.51421	0.02625	0.014674	0.003105	-	-
Sweden Alpha	08-Jan-2021	0	26-Jan-2021	17-Feb-2021	0.60159	0.10231	0.0084777	0.0067848	0.94038	1.0914	1
Sweden Delta	26-May-2021	1171228	11-Jun-2021	30-Jun-2021	0.68038	0.055728	0.007924	0.0030868	0.62088	0.86535	1
Sweden OBA1	03-Dec-2021	7024764	15-Dec-2021	30-Dec-2021	0.9267	0.1655	0.0012111	0.0014513	1.2026	1.5709	1
Sweden OBA2	22-Dec-2021	7229983	13-Jan-2022	07-Feb-2022	0.49909	0.11813	0.042905	0.034109	1.2994	0.53219	0
Sweden OBA5	19-May-2022	7551058	01-Jun-2022	18-Jun-2022	0.83731	0.061944	0.010776	0.0035459	0.93453	1.2119	1
Sweden OBQ	30-Sep-2022	7581181	01-Nov-2022	01-Jan-2024	0.35242	0.023503	0.012969	0.0034368	-	-
Europe Alpha	24-Dec-2020	0	20-Jan-2021	24-Feb-2021	0.40582	0.022515	0.0073052	0.0019505	0.94146	1.0842	1
Europe Delta	29-May-2021	64570000	12-Jun-2021	29-Jun-2021	0.77905	0.029475	0.010781	0.0017759	0.75725	1.3515	1
Europe OBA1	29-Nov-2021	291790000	15-Dec-2021	02-Jan-2022	0.71424	0.13321	0.0021696	0.0024809	1.0155	-
Europe OBA2	04-Jan-2022	309400000	25-Jan-2022	27-Feb-2022	0.3878	0.041885	0.066694	0.021156	0.99099	1.004	1
Europe OBA5	09-May-2022	326020000	27-May-2022	19-Jun-2022	0.65618	0.0677	0.010655	0.0047426	0.92538	1.2512	1
Europe OBQ	24-Sep-2022	327260000	01-Nov-2022	01-Jan-2024	0.30714	0.018106	0.031326	0.0057779	-	-

## Sheet: Table7_∆β_Figure_3
Country	Start Day >5%	People fully vaccinated	Fitting Day >20%	Fitting Day >60%	∆β	Error ∆β	ξ0	Error ξ0	mean Rt start	mean Rt end	Rt end>Rt stt
Belgium Alpha	27-Nov-2020	0	03-Jan-2021	15-Feb-2021	0.29205	0.045881	0.028977	0.016816	1.0543	1.0411	0
Belgium Delta	28-May-2021	2122362	10-Jun-2021	26-Jun-2021	0.80477	0.098551	0.010228	0.0059064	0.6859	0.98435	1
Belgium OBA1	01-Dec-2021	8747351	12-Dec-2021	25-Dec-2021	1.0127	0.11421	0.0029605	0.0019782	0.79415	0.9506	1
Belgium OBA2	12-Jan-2022	8858231	03-Feb-2022	01-Mar-2022	0.48637	0.039664	0.037133	0.010565	0.67956	1.0261	1
Belgium OBA5	13-May-2022	9151113	28-May-2022	15-Jun-2022	0.75293	0.041062	0.011646	0.0027829	0.87128	1.2907	1
Belgium OBQ	23-Sep-2022	9163332	22-Oct-2022	01-Jan-2024	0.39322	0.022666	0.024918	0.0050619	-	-	-
Bulgaria Alpha	19-Dec-2020	0	02-Jan-2021	19-Jan-2021	0.74135	0.24689	0.022485	0.029687	1.1196	0.87876	0
Bulgaria Delta	29-May-2021	548911	14-Jun-2021	01-Jul-2021	0.71833	0.19605	0.021052	0.02309	0.84462	0.98822	1
Bulgaria OBA1	10-Dec-2021	1835785	24-Dec-2021	09-Jan-2022	0.789331	0.100497	0.00205699	0.00163887	1.1419	1.3646	1
Bulgaria OBA2	22-Jan-2022	1975836	12-Feb-2022	08-Mar-2022	0.513338	0.0488559	0.0309802	0.010796	0.81715	0.91435	1
Bulgaria OBA5	23-May-2022	2058679	05-Jun-2022	21-Jun-2022	0.822838	0.127136	0.0165101	0.0103793	0.87876	1.4144	1
Bulgaria OBQ	01-Jan-2024	2076436	01-Jan-2024	01-Jan-2024	-	-	-	-	-	-	-
Croatia Alpha	14-Jan-2021	0	03-Feb-2021	26-Feb-2021	0.54566	0.12565	0.010277	0.011158	0.87183	1.1708	1
Croatia Delta	24-May-2021	410199	06-Jun-2021	20-Jun-2021	0.87188	0.11156	0.0056005	0.0038029	0.76428	0.75022	0
Croatia OBA1	22-Dec-2021	1931878	30-Dec-2021	07-Jan-2022	1.4741	0.1664	0.0036672	0.0023702	1.2115	1.4326	1
Croatia OBA2	01-Feb-2022	2207391	18-Feb-2022	12-Mar-2022	0.57709	0.035334	0.042609	0.0087816	0.72577	1.0524	1
Croatia OBA5	22-May-2022	2243359	04-Jun-2022	22-Jun-2022	0.84326	0.12624	0.0075982	0.0053121	0.95854	1.42	1
Croatia OBQ	10-Oct-2022	2248872	23-Nov-2022	01-Jan-2024	0.25702	0.022133	0.022616	0.0064639	-	-	-
Czechia Alpha	07-Dec-2020	0	01-Jan-2021	30-Jan-2021	0.42833	0.1704	0.01832	0.030273	1.3094	1.0268	0
Czechia Delta	07-Jun-2021	1817591	16-Jun-2021	26-Jun-2021	1.2792	0.86429	0.0073928	0.0251	0.66106	0.94836	1
Czechia OBA1	14-Dec-2021	6527696	23-Dec-2021	03-Jan-2022	1.2022	0.23086	0.0021813	0.0026086	0.74857	1.6059	1
Czechia OBA2	25-Jan-2022	6764612	12-Feb-2022	05-Mar-2022	0.59927	0.05331	0.011689	0.0047749	0.72755	0.91884	1
Czechia OBA5	23-May-2022	6872502	04-Jun-2022	18-Jun-2022	0.97051	0.095652	0.012541	0.0051848	1.0661	1.2901	1
Czechia OBQ	18-Oct-2022	6888210	03-Dec-2022	01-Jan-2024	0.22345	0.047602	0.062397	0.028174	-	-	-
Denmark Alpha	12-Jan-2021	7	29-Jan-2021	17-Feb-2021	0.66447	0.044425	0.008908	0.0028922	0.7828	1.0738	1
Denmark Delta	13-Jun-2021	1418660	21-Jun-2021	30-Jun-2021	1.3857	0.20261	0.0078866	0.0057372	0.66813	1.2326	1
Denmark OBA1	04-Dec-2021	4417553	11-Dec-2021	20-Dec-2021	1.4128	0.30728	0.0025058	0.0033209	1.2735	1.3729	1
Denmark OBA2	28-Dec-2021	4517924	31-Dec-2021	18-Jan-2022	0.72832	0.067344	0.11696	0.026948	1.2252	1.3338	1
Denmark OBA5	16-May-2022	4738441	29-May-2022	16-Jun-2022	0.813	0.05443	0.016453	0.0043334	0.96847	1.3265	1
Denmark OBQ	27-Sep-2022	4744589	29-Oct-2022	01-Jan-2024	0.3641	0.026678	0.01473	0.0041146	-	-	-
Finland Alpha	22-Nov-2020	0	31-Dec-2020	14-Feb-2021	0.28134	0.068996	0.020122	0.01993	1.0298	1.1227	1
Finland Delta	05-May-2021	178031	24-May-2021	14-Jun-2021	0.59822	0.19909	0.0052416	0.0093692	0.81087	0.92749	1
Finland OBA1	03-Dec-2021	4033830	13-Dec-2021	26-Dec-2021	1.0322	0.17392	0.0064852	0.005643	1.1644	1.4644	1
Finland OBA2	24-Jan-2022	4098210	15-Feb-2022	13-Mar-2022	0.49216	0.044513	0.027248	0.0089464	1.0004	1.0598	1
Finland OBA5	17-May-2022	4324037	03-Jun-2022	24-Jun-2022	0.63936	0.029839	0.019182	0.0035196	0.99936	1.0407	1
Finland OBQ	03-Oct-2022	4343048	12-Nov-2022	01-Jan-2024	0.2813	0.025636	0.036704	0.0099151	-	-	-
France Alpha	26-Nov-2020	0	01-Jan-2021	11-Feb-2021	0.30134	0.05133	0.040545	0.023517	1.094	1.0049	0
France Delta	25-May-2021	10244869	08-Jun-2021	24-Jun-2021	0.77635	0.16948	0.006952	0.0077273	0.68629	0.84631	1
France OBA1	30-Nov-2021	47293329	12-Dec-2021	27-Dec-2021	0.85998	0.10737	0.0024476	0.0018679	1.0701	1.5962	1
France OBA2	27-Jan-2022	51471892	13-Feb-2022	05-Mar-2022	0.63702	0.027905	0.016079	0.0030184	0.67602	1.0465	1
France OBA5	03-May-2022	52856612	23-May-2022	16-Jun-2022	0.57869	0.050476	0.020364	0.0066659	0.84687	1.3936	1
France OBQ	08-Sep-2022	53077549	09-Oct-2022	01-Jan-2024	0.34845	0.015079	0.04239	0.0056651	-	-	-
Germany Alpha	06-Jan-2021	0	30-Jan-2021	27-Feb-2021	0.44748	0.043602	0.015503	0.0065195	0.86851	1.0382	1
Germany Delta	27-May-2021	13861850	08-Jun-2021	23-Jun-2021	0.85907	0.082927	0.010316	0.0046921	0.71143	0.71558	1
Germany OBA1	06-Dec-2021	57341879	19-Dec-2021	04-Jan-2022	0.84129	0.11779	0.0011664	0.0011136	0.88196	1.884	1
Germany OBA2	13-Jan-2022	60245490	04-Feb-2022	01-Mar-2022	0.49738	0.040678	0.034984	0.01015	1.0357	1.0716	1
Germany OBA5	15-May-2022	63304738	29-May-2022	15-Jun-2022	0.81327	0.044829	0.0080076	0.0020439	0.96838	1.2274	1
Germany OBQ	30-Sep-2022	63498640	20-Nov-2022	01-Jan-2024	0.22264	0.01612	0.043353	0.0079648	-	-	-
Ireland Alpha	24-Nov-2020	0	18-Dec-2020	15-Jan-2021	0.45051	0.10083	0.010374	0.010928	1.5124	0.73205	0
Ireland Delta	02-Jun-2021	1012643	12-Jun-2021	24-Jun-2021	1.0834	0.23584	0.007185	0.0079227	0.86415	1.0147	1
Ireland OBA1	01-Dec-2021	3846840	09-Dec-2021	18-Dec-2021	1.4585	0.20063	0.0035189	0.0027902	0.99333	1.007	1
Ireland OBA2	11-Jan-2022	3891251	29-Jan-2022	19-Feb-2022	0.61103	0.17526	0.018803	0.02147	0.92914	0.89067	0
Ireland OBA5	13-May-2022	4042514	28-May-2022	16-Jun-2022	0.80864	0.061964	0.0097524	0.0033238	0.83307	1.2473	1
Ireland OBQ	14-Sep-2022	4056738	15-Oct-2022	01-Jan-2024	0.37091	0.037992	0.028969	0.009935	-	-	-
Italy Alpha	04-Dec-2020	0	07-Jan-2021	16-Feb-2021	0.31495	0.052435	0.020245	0.013653	0.97291	1.1142	1
Italy Delta	20-May-2021	9657136	07-Jun-2021	27-Jun-2021	0.61201	0.1302	0.0087197	0.0090235	0.79373	0.91944	1
Italy OBA1	08-Dec-2021	44228849	18-Dec-2021	29-Dec-2021	1.1195	0.22507	0.0023063	0.0028641	1.2778	1.8375	1
Italy OBA2	29-Jan-2022	45995281	18-Feb-2022	14-Mar-2022	0.54715	0.052326	0.026635	0.0091899	0.83537	1.2036	1
Italy OBA5	20-May-2022	47906039	04-Jun-2022	25-Jun-2022	0.75303	0.069974	0.011992	0.0046799	1.0318	1.3261	1
Italy OBQ	18-Sep-2022	47953715	28-Oct-2022	01-Jan-2024	0.2828	0.021882	0.028271	0.007335	-	-	-
Latvia Alpha	21-Jan-2021	2206	17-Feb-2021	20-Mar-2021	0.40297	0.094355	0.016454	0.016408	0.97207	0.97104	0
Latvia Delta	31-May-2021	276017	12-Jun-2021	26-Jun-2021	0.89997	0.31166	0.0058517	0.010664	0.77843	0.7074	0
Latvia OBA1	16-Dec-2021	1241160	28-Dec-2021	13-Jan-2022	0.88451	0.29584	0.001715	0.0036932	1.1352	1.3235	1
Latvia OBA2	18-Jan-2022	1280323	26-Jan-2022	14-Feb-2022	0.67183	0.10117	0.077258	0.032981	1.3853	1.0151	0
Latvia OBA5	23-May-2022	1304975	05-Jun-2022	22-Jun-2022	0.84289	0.10027	0.015059	0.0074069	1.0291	1.1922	1
Latvia OBQ	28-Oct-2022	1305976	12-Nov-2022	01-Jan-2024	0.77455	0.13001	0.0052779	0.0041492	-	-	-
Lithuania Alpha	04-Feb-2021	40119	23-Feb-2021	17-Mar-2021	0.57502	0.045294	0.0098593	0.0036878	1.0151	1.0856	1
Lithuania Delta	19-Jun-2021	887632	26-Jun-2021	04-Jul-2021	1.603	0.4252	0.0069132	0.0093451	0.61703	0.95724	1
Lithuania Omicron	10-Dec-2021	1804514	22-Dec-2021	05-Jan-2022	0.92008	0.25193	0.018984	0.021457	1.0532	2.0259	1
Netherlands Alpha	26-Dec-2020	0	19-Jan-2021	15-Feb-2021	0.45861	0.076695	0.007453	0.0062657	0.88162	1.0789	1
Netherlands Delta	01-Jun-2021	2836980	13-Jun-2021	28-Jun-2021	0.87221	0.090759	0.0054198	0.0030084	0.71792	0.96997	1
Netherlands OBA1	06-Dec-2021	11636981	17-Dec-2021	30-Dec-2021	0.98045	0.14763	0.0016974	0.0016544	0.84343	1.1488	1
Netherlands OBA2	21-Jan-2022	11840840	07-Feb-2022	28-Feb-2022	0.60996	0.028398	0.015722	0.0031517	1.0921	1.2061	1
Netherlands OBA5	12-May-2022	11933952	27-May-2022	15-Jun-2022	0.76905	0.049416	0.0057658	0.0018188	1.0173	1.3987	1
Netherlands OBQ	21-Sep-2022	11957652	27-Oct-2022	01-Jan-2024	0.31193	0.018169	0.024329	0.0048929	-	-	-
Norway Alpha	08-Jan-2021	24	27-Jan-2021	18-Feb-2021	0.57289	0.093048	0.0052226	0.0045601	0.91477	1.1914	1
Norway Delta	05-Jun-2021	1218031	20-Jun-2021	06-Jul-2021	0.76018	0.12609	0.0095002	0.0075522	1.0326	0.96506	0
Norway OBA1	17-Nov-2021	3801131	05-Dec-2021	27-Dec-2021	0.62164	0.11783	0.0090695	0.0082034	1.2191	1.2691	1
Norway OBA2	01-Jan-2022	3929341	22-Jan-2022	16-Feb-2022	0.50823	0.06152	0.031322	0.013836	1.1852	0.89922	0
Norway OBA5	16-May-2022	4037672	30-May-2022	17-Jun-2022	0.79736	0.055783	0.006997	0.0023913	1.033	1.289	1
Norway OBQ	22-Sep-2022	4053139	25-Oct-2022	01-Jan-2024	0.33737	0.042607	0.030758	0.01267	-	-	-
Poland Alpha	15-Jan-2021	0	31-Jan-2021	20-Feb-2021	0.65396	0.080878	0.0071992	0.0045077	0.99176	1.2318	1
Poland Delta	09-Jun-2021	8930085	19-Jun-2021	02-Jul-2021	1.0128	0.19256	0.0092371	0.0084658	0.70054	0.79597	1
Poland OBA1	22-Dec-2021	20904529	31-Dec-2021	09-Jan-2022	1.2969	0.02104	0.0048489	0.0004284	0.95662	1.174	1
Poland OBA2	21-Jan-2022	21559669	09-Feb-2022	03-Mar-2022	0.56718	0.034373	0.029637	0.0066449	0.75931	0.88452	1
Poland OBA5	27-May-2022	22495677	10-Jun-2022	27-Jun-2022	0.8095	0.10865	0.0097687	0.0058404	0.93132	1.4622	1
Poland OBQ	08-Nov-2022	22585908	07-Dec-2022	01-Jan-2024	0.39959	0.058666	0.0087522	0.0056266	-	-	-
Romania Alpha	26-Dec-2020	0	14-Jan-2021	05-Feb-2021	0.56429	0.1619	0.027127	0.029464	0.90533	0.97835	1
Romania Delta	20-May-2021	3108713	09-Jun-2021	01-Jul-2021	0.56357	0.18622	0.0097667	0.015383	0.73848	0.91749	1
Romania OBA1	11-Dec-2021	7628548	21-Dec-2021	01-Jan-2022	1.1562	0.30407	0.0012448	0.0022146	0.90516	1.7711	1
Romania OBA2	19-Jan-2022	7931630	08-Feb-2022	03-Mar-2022	0.53778	0.062134	0.021999	0.010042	0.83286	0.70133	0
Romania OBA5	22-May-2022	8106389	05-Jun-2022	22-Jun-2022	0.7784	0.091549	0.018902	0.0085583	0.96841	0.90246	0
Romania OBQ	10-Oct-2022	8114769	07-Nov-2022	01-Jan-2024	0.41774	0.12887	0.01862	0.020998	-	-	-
Slovenia Alpha	05-Feb-2021	45481	27-Feb-2021	23-Mar-2021	0.5143	0.058169	0.0063058	0.003703	0.98721	1.109	1
Slovenia Delta	10-Jun-2021	537001	20-Jun-2021	02-Jul-2021	1.0261	0.49761	0.0076833	0.018606	0.5984	0.85548	1
Slovenia OBA1	16-Dec-2021	1174928	22-Dec-2021	29-Dec-2021	1.7565	0.50956	0.0019936	0.0036606	0.97394	1.2305	1
Slovenia OBA2	31-Jan-2022	1209801	23-Feb-2022	23-Mar-2022	0.46504	0.025735	0.016712	0.0039181	0.7255	0.95906	1
Slovenia OBA5	18-May-2022	1221521	03-Jun-2022	22-Jun-2022	0.74221	0.062727	0.0066345	0.0027609	1.0006	1.3138	1
Slovenia OBQ	17-Oct-2022	1222225	19-Nov-2022	01-Jan-2024	0.33965	0.035155	0.011605	0.0050046	-	-	-
Spain Alpha	05-Dec-2020	0	10-Jan-2021	22-Feb-2021	0.2959	0.047514	0.027805	0.016772	1.115	0.86945	0
Spain Delta	25-May-2021	8434233	11-Jun-2021	29-Jun-2021	0.66881	0.070805	0.0086234	0.0044591	0.92626	1.7468	1
Spain OBA1	27-Nov-2021	37582174	10-Dec-2021	24-Dec-2021	0.85387	0.13301	0.0034929	0.003139	1.3128	1.6642	1
Spain OBA2	28-Jan-2022	38283540	16-Feb-2022	10-Mar-2022	0.57791	0.035698	0.016009	0.0042387	0.75192	1.0063	1
Spain OBA5	08-May-2022	40439425	26-May-2022	17-Jun-2022	0.60855	0.030513	0.023261	0.0043517	0.88855	1.1493	1
Spain OBQ	27-Sep-2022	40649086	18-Oct-2022	01-Jan-2024	0.51421	0.02625	0.014674	0.003105	-	-	-
Sweden Alpha	07-Jan-2021	0	25-Jan-2021	16-Feb-2021	0.58896	0.12132	0.0052271	0.0057854	0.92756	1.0864	1
Sweden Delta	26-May-2021	1171228	11-Jun-2021	29-Jun-2021	0.6804	0.11895	0.0080614	0.0069674	0.62088	0.82897	1
Sweden OBA1	03-Dec-2021	7024764	15-Dec-2021	30-Dec-2021	0.9267	0.1655	0.0012111	0.0014513	1.2026	1.5709	1
Sweden OBA2	22-Dec-2021	7229983	13-Jan-2022	07-Feb-2022	0.49909	0.11813	0.042905	0.034109	1.2994	0.53219	0
Sweden OBA5	19-May-2022	7551058	01-Jun-2022	18-Jun-2022	0.83731	0.061944	0.010776	0.0035459	0.93453	1.2119	1
Sweden OBQ	30-Sep-2022	7581181	01-Nov-2022	01-Jan-2024	0.35242	0.023503	0.012969	0.0034368	-	-	-
Europe Alpha	23-Dec-2020	0	19-Jan-2021	20-Feb-2021	0.40146	0.01707	0.011299	0.0022202	0.9441	1.0639	1
Europe Delta	28-May-2021	64570000	11-Jun-2021	27-Jun-2021	0.8002	0.02542	0.00977	0.0014769	0.75743	1.1611	1
Europe OBA1	03-Dec-2021	297410000	15-Dec-2021	28-Dec-2021	0.91993	0.1079	0.0079968	0.0046524	0.99032	1.5134	1
Europe OBA2	04-Jan-2022	309400000	25-Jan-2022	27-Feb-2022	0.3878	0.041885	0.066694	0.021156	0.99099	1.004	1
Europe OBA5	09-May-2022	326020000	27-May-2022	19-Jun-2022	0.65618	0.0677	0.010655	0.0047426	0.92538	1.2512	1
Europe OBQ	24-Sep-2022	327260000	01-Nov-2022	01-Jan-2024	0.30714	0.018106	0.031326	0.0057779	-	-	-

## Sheet: Table8_Different_approaches
Country/Substitution	nonlinear		MC simulation			Weighted
	Δβ	Error(±)	Δβ	Error(±)	Discrepancy < Uncertainties?	Δβ	Error(±)	Discrepancy < Uncertainties?
Belgium Alpha	0.30616	0.056141	0.30674	0.018837	YES	0.34402	0.060017	YES
Belgium Delta	0.78405	0.047737	0.78523	0.03096	YES	0.73207	0.047535	YES
Belgium Omicron	1.0535	0.14562	1.0536	0.022113	YES	1.1533	0.15266	YES
Bulgaria Alpha	0.74727	0.17433	0.76431	0.16294	YES	0.63822	0.1472	YES
Bulgaria Delta	0.5665	0.15721	0.53858	0.069819	YES	0.78801	0.13076	YES
Bulgaria Omicron	0.75281	0.13904	0.72323	0.058107	YES	0.91849	0.22683	YES
Croatia Alpha	0.56261	0.11212	0.56195	0.075598	YES	0.64774	0.051658	YES
Croatia Delta	0.83594	0.089369	0.80265	0.079232	YES	0.80819	0.097476	YES
Croatia Omicron	1.0261	0.13914	1.0272	0.031757	YES	1.1185	0.18186	YES
Czechia Alpha	0.31875	0.13081	0.3228	0.092465	YES	0.408	0.076292	YES
Czechia Delta	1.4243	0.21419	1.4336	0.19671	YES	1.4338	0.19454	YES
Czechia Omicron	1.2108	0.25246	1.2117	0.084764	YES	1.1324	0.24335	YES
Denmark Alpha	0.67941	0.034439	0.67956	0.020944	YES	0.66602	0.031383	YES
Denmark Delta	1.338	0.10922	1.3393	0.045376	YES	1.2109	0.1078	YES
Denmark Omicron	1.4685	0.46676	1.4695	0.026997	YES	1.6771	0.42282	YES
Finland Alpha	0.25857	0.076593	0.25922	0.020353	YES	0.2489	0.077488	YES
Finland Delta	0.58994	0.13474	0.58877	0.035557	YES	0.64203	0.17901	YES
Finland Omicron	1.2999	0.2761	1.3012	0.069522	YES	1.6094	0.17655	YES
France Alpha	0.31964	0.088985	0.32006	0.015067	YES	0.32243	0.09126	YES
France Delta	0.772	0.10031	0.77279	0.028031	YES	0.87287	0.066607	YES
France Omicron	0.95017	0.12964	0.95147	0.011153	YES	1.0741	0.15539	YES
Germany Alpha	0.45546	0.036951	0.45548	0.0093251	YES	0.4694	0.026488	YES
Germany Delta	0.84662	0.056294	0.84755	0.036082	YES	0.82727	0.046656	YES
Germany Omicron	0.97092	0.10965	0.97113	0.015043	YES	0.96595	0.081683	YES
Ireland Alpha	0.6492	0.14363	0.65516	0.091395	YES	0.43503	0.056446	NO
Ireland Delta	1.0799	0.09219	1.0407	0.045501	YES	1.0329	0.072652	YES
Ireland Omicron	1.6769	0.30468	1.6796	0.10381	YES	1.4479	0.41275	YES
Italy Alpha	0.32019	0.058728	0.32031	0.011666	YES	0.35804	0.059993	YES
Italy Delta	0.66995	0.075483	0.66958	0.027734	YES	0.72294	0.06296	YES
Italy Omicron	1.3249	0.26802	1.3252	0.063474	YES	1.4293	0.34238	YES
Latvia Alpha	0.36817	0.045297	0.36816	0.018409	YES	0.37678	0.041125	YES
Latvia Delta	0.89961	0.079054	0.85375	0.075787	YES	0.86351	0.085157	YES
Latvia Omicron	0.6332	0.1825	0.62823	0.030646	YES	0.75416	0.22498	YES
Lithuania Alpha	0.58128	0.040731	0.58138	0.028382	YES	0.57082	0.033433	YES
Lithuania Delta	1.556	0.16261	1.5374	0.15503	YES	1.3681	0.20878	YES
Lithuania Omicron	0.86303	0.2003	0.85552	0.028286	YES	1.0509	0.22561	YES
Netherlands Alpha	0.46049	0.056384	0.46041	0.01532	YES	0.49915	0.049823	YES
Netherlands Delta	0.93092	0.040675	0.92182	0.028529	YES	0.91977	0.048504	YES
Netherlands Omicron	1.2106	0.14696	1.2108	0.036404	YES	1.1902	0.10399	YES
Norway Alpha	0.45059	0.066782	0.4513	0.032	YES	0.69758	0.083838	NO
Norway Delta	0.8434	0.08058	0.84816	0.039474	YES	0.83098	0.058808	YES
Norway Omicron	1.2215	0.07508	1.2212	0.016249	YES	1.2116	0.10468	YES
Poland Alpha	0.7617	0.087936	0.76441	0.071345	YES	0.65233	0.056393	YES
Poland Delta	0.97992	0.12269	0.9817	0.16747	YES	1.0211	0.12408	YES
Poland Omicron	1.3262	0.041603	1.3268	0.030621	YES	1.3327	0.078571	YES
Romania Alpha	0.57824	0.13197	0.58307	0.094103	YES	0.51263	0.11569	YES
Romania Delta	0.50965	0.056989	0.51864	0.055526	YES	0.61381	0.065924	YES
Romania Omicron	1.1346	0.24423	1.1388	0.095918	YES	1.1206	0.14561	YES
Slovakia Alpha	0.12234	0.13353	0.12376	0.04659	YES	1.4368	4.572	YES
Slovenia Delta	1.0319	0.26645	1.0175	0.09635	YES	1.1251	0.21334	YES
Slovenia Omicron	1.5993	0.47243	1.6015	0.068128	YES	1.5917	0.52081	YES
Spain Alpha	0.27837	0.042925	0.27817	0.008345	YES	0.35717	0.04563	YES
Spain Delta	0.6877	0.046441	0.68832	0.014516	YES	0.66219	0.058397	YES
Spain Omicron	0.91577	0.12872	0.91558	0.017298	YES	0.98432	0.13613	YES
Sweden Alpha	0.53235	0.105	0.53193	0.026739	YES	0.64025	0.074516	YES
Sweden Delta	0.66916	0.069422	0.66988	0.015013	YES	0.76338	0.064613	YES
Sweden Omicron	1.1786	0.089723	1.1788	0.023545	YES	1.2098	0.091712	YES

## Sheet: Table9_All_∆β_Fig1
Country / Wave	Start Fit	Δβ Alpha	Error Δβ Alpha	ξ0 Alpha	Error ξ0 Alpha	Δβ Other	Error Δβ Other	ξ0 Other	Error ξ0 Other	Fit p-value	Δβ Alpha > Δβ Other ?
Belgium Alpha	2020-12-31	0.289258	0.0568756	0.195778	0.0706108	0.248478	0.104443	0.0472311	0.0422931	0.924019	YES
Bulgaria Alpha	2020-12-31	0.685326	0.190908	0.121792	0.0829713					0.91825	YES
Croatia Alpha	2021-01-28	0.588254	0.0430415	0.114991	0.0210025					0.937295	YES
Czechia Alpha	2020-11-26	0.285862	0.132198	0.142693	0.137357					0.719062	YES
Denmark Alpha	2021-01-07	0.679412	0.0344392	0.0159954	0.00331831	0.53552	0.250391	0.0014218	0.00279212	0.851996	YES
Finland Alpha	2020-12-03	0.258573	0.0765929	0.152649	0.0941872					0.691081	YES
France Alpha	2020-12-03	0.325148	0.0867513	0.0512244	0.0397055	0.321471	0.121831	0.0135379	0.0192149	0.998141	YES
Germany Alpha	2020-12-24	0.469108	0.0354551	0.0202929	0.00596003	0.385256	0.0940431	0.00284398	0.00334787	0.924365	YES
Ireland Alpha	2020-11-19	0.649202	0.143631	0.0128976	0.0122877	0.583157	0.284221	0.0012101	0.00388706	0.972799	YES
Italy Alpha	2020-11-05	0.322821	0.0528334	0.00972963	0.0071192	0.217926	0.0815808	0.0121649	0.014261	0.962415	YES
Latvia Alpha	2021-01-21	0.373281	0.0513683	0.0413963	0.0189856					0.910581	YES
Lithuania Alpha	2021-02-04	0.573105	0.0305477	0.032028	0.00590624	0.513371	0.130801	0.00139756	0.00205845	0.902773	YES
Netherlands Alpha	2020-12-10	0.46049	0.056384	0.0111259	0.00607884	0.356428	0.166826	0.00217131	0.00480567	0.841821	YES
Norway Alpha	2020-12-10	0.44333	0.0691234	0.0231625	0.0136003	0.272535	0.220154	0.00722167	0.0170398	0.775976	YES
Poland Alpha	2021-01-07	0.761701	0.0879362	0.0125041	0.00627643	0.667398	0.387345	0.000480846	0.00199524	0.915208	YES
Romania Alpha	2021-01-07	0.717955	0.154596	0.0501256	0.0324191	0.207692	0.962152	0.0228647	0.079432	0.827753	YES
Slovenia Alpha	2021-01-21	0.60182	0.0660541	0.0107785	0.00530629	0.264203	0.272714	0.00877584	0.0178262	0.941287	YES
Spain Alpha	2020-10-01	0.265135	0.0436122	0.00810114	0.00650699					0.834839	YES
Sweden Alpha	2020-12-31	0.608474	0.108115	0.0147992	0.0109625	0.599742	0.346566	0.000859949	0.00319858	0.826994	YES
Europe Alpha	2020-11-26	0.449415	0.0300747	0.00920969	0.00284655	0.352878	0.0521299	0.0034795	0.00237307	0.94246	YES
Country / Wave	Start Fit	Δβ Delta	Error Δβ Delta	ξ0 Delta	Error ξ0 Delta	Δβ Gamma	Error Δβ Gamma	ξ0 Gamma	Error ξ0 Gamma	Δβ Beta	Error Δβ Beta	ξ0 Beta	Error ξ0 Beta	Δβ Other	Error Δβ Other	ξ0 Other	Error ξ0 Other	Fit p-value	Δβ Delta > Δβ i ?
Belgium Delta	2021-05-20	0.782299	0.040271	0.0112358	0.0026099	0.00215452	0.0717201	0.120638	0.0295473					0.467187	0.42066	0.00146599	0.00442982	0.863366	YES
Bulgaria Delta	2021-06-10	0.546537	0.152378	0.0906262	0.0678846													0.796309	YES
Croatia Delta	2021-05-20	0.799988	0.0722043	0.0081239	0.00362651													0.949638	YES
Czechia Delta	2021-06-10	1.42434	0.214188	0.0165665	0.0101855									1.13208	0.554225	0.00269214	0.00633668	0.843389	YES
Denmark Delta	2021-06-17	1.33803	0.10922	0.030839	0.00924719													0.872129	YES
Finland Delta	2021-04-22	0.586063	0.125592	0.00957018	0.00980168													0.75958	YES
France Delta	2021-05-27	0.900298	0.113428	0.0178047	0.00875101	0.499766	0.411976	0.00797399	0.0174977	0.231453	0.126314	0.128384	0.0550987	0.158555	0.230906	0.0744804	0.0567208	0.847162	YES
Germany Delta	2021-05-20	0.845749	0.0512617	0.01112	0.00288882	0.496861	0.155707	0.00491735	0.00483574	0.136232	0.727913	0.00693454	0.0191508	0.410009	0.157051	0.00870018	0.00758302	0.890416	YES
Ireland Delta	2021-06-03	1.07106	0.0759906	0.0210082	0.00574929									0.361245	0.431931	0.0136129	0.0193988	0.880343	YES
Italy Delta	2021-05-13	0.671141	0.0678583	0.0105422	0.00499342	0.0775926	0.0903368	0.141845	0.0584312					0.0906053	0.109051	0.104898	0.0538052	0.837615	YES
Latvia Delta	2021-06-03	0.898732	0.0756011	0.0089395	0.00344507									0.625226	0.266003	0.00190396	0.00356664	0.893739	YES
Lithuania Delta	2021-06-24	1.55036	0.12273	0.0286744	0.00848259													0.81075	YES
Netherlands Delta	2021-05-27	0.928629	0.0369921	0.00854098	0.00158787					0.0460744	4.40489	0.00123571	0.0174291	0.304824	0.241343	0.00798423	0.00869872	0.870532	YES
Norway Delta	2021-06-03	0.846173	0.0684685	0.00872736	0.00326459	0.000566951	7.60097	0.00154958	0.0384131	0.0397504	12.4173	0.000810511	0.0349403	0.189773	2.76205	0.00193035	0.0233054	0.85439	YES
Poland Delta	2021-06-03	0.952825	0.101987	0.015846	0.00683191	0.661431	0.547351	0.00164567	0.00577524					0.595234	0.190659	0.00887804	0.00890539	0.896062	YES
Romania Delta	2021-05-13	0.520673	0.0437645	0.00776098	0.00315902									0.129571	0.651156	0.00463088	0.0224263	0.804944	YES
Slovenia Delta	2021-06-03	1.01766	0.198029	0.00742647	0.00688448					0.877861	1.79602	-0.000204945	0.00285007	0.278315	1.0554	0.0115376	0.0482335	0.835854	YES
Spain Delta	2021-05-20	0.685824	0.0446818	0.014027	0.00379906	0.0142731	0.161689	0.0557932	0.0336153	0.387901	0.0904602	0.0116979	0.00754762	0.155931	0.0643242	0.0809108	0.0243081	0.896391	YES
Sweden Delta	2021-05-20	0.676854	0.0617355	0.0152489	0.00579053	0.0604283	1.34758	0.00723476	0.0398033					0.041865	1.08065	0.00986675	0.0420135	0.83351	YES
Europe Delta	2021-05-20	0.795177	0.026772	0.0085714	0.00131644	0.309869	0.118151	0.00849829	0.00568609	0.407766	0.126347	0.00417668	0.00347953	0.140906	0.0628771	0.0400405	0.01083	0.887648	YES
Country / Wave	Start Fit	Δβ Omicron	Error Δβ Omicron	ξ0 Omicron	Error ξ0 Omicron	Δβ Other	Error Δβ Other	ξ0 Other	Error ξ0 Other	Fit p-value	Δβ Omicron > Δβ Other ?
Belgium Omicron	2021-12-02	1.0535	0.145618	0.0162562	0.00959166					0.841375	YES
Bulgaria Omicron	2021-12-30	0.848984	0.133128	0.100177	0.0411743					0.940908	YES
Croatia Omicron	2021-12-23	1.02608	0.139138	0.0222017	0.0119603					0.891862	YES
Czechia Omicron	2021-12-16	1.21079	0.252462	0.0239798	0.0195343					0.909443	YES
Denmark Omicron	2021-12-02	1.46702	0.327729	0.0117212	0.012019					0.931468	YES
Finland Omicron	2021-12-02	1.29994	0.276095	0.013406	0.0122894	0.230315	0.46248	0.0026701	0.0831197	0.832689	YES
France Omicron	2021-12-02	0.951339	0.139379	0.0253862	0.0136998	0.628397	0.60125	0.00475573	0.0145772	0.904854	YES
Germany Omicron	2021-12-09	0.970916	0.109649	0.0227258	0.00970774	0.934222	1.15588	0.000366633	0.00286665	0.884368	YES
Ireland Omicron	2021-12-09	1.67694	0.304684	0.0476569	0.0271241	1.41943	0.902709	0.00320491	0.0102895	0.851465	YES
Italy Omicron	2021-12-09	1.32488	0.26802	0.0124077	0.0108788	1.25664	0.463318	0.000856611	0.00235662	0.91892	YES
Latvia Omicron	2021-12-16	0.628045	0.196441	0.0353732	0.0389258					0.887394	YES
Lithuania Omicron	2021-12-09	0.855247	0.219113	0.0272568	0.0263585					0.86405	YES
Netherlands Omicron	2021-12-09	1.21056	0.146959	0.0134864	0.00729412					0.841778	YES
Norway Omicron	2021-12-09	1.22146	0.0750804	0.0203602	0.0050774					0.827842	YES
Poland Omicron	2021-12-23	1.32624	0.041603	0.0171465	0.00217565	0.430553	0.954435	0.00317775	0.00840176	0.836096	YES
Romania Omicron	2021-12-09	1.12381	0.189539	0.0123132	0.00943628					0.898563	YES
Slovenia Omicron	2021-12-16	1.59935	0.472434	0.0181001	0.0223444					0.923363	YES
Spain Omicron	2021-11-25	0.915767	0.128722	0.01745	0.0103181					0.922395	YES
Sweden Omicron	2021-12-02	1.17695	0.0675997	0.00936779	0.00258702					0.901824	YES
Europe Omicron	2021-11-25	0.967544	0.0732284	0.00692793	0.00257951	0.847704	0.350848	0.000276256	0.000862376	0.915092	YES

## Sheet: Table10_Weekly_cases_samples
	GISAID weekly number of samples sequenced																															Weekly number of positive samples (cases)
EPI week	Austria	Belgium	Bulgaria	Croatia	Cyprus	Czechia	Denmark	Estonia	Finland	France	Germany	Greece	Hungary	Iceland	Ireland	Italy	Latvia	Liechtenstein	Lithuania	Luxembourg	Malta	Netherlands	Norway	Poland	Portugal	Romania	Slovakia	Slovenia	Spain	Sweden	Total GISAID	Austria	Belgium	Bulgaria	Croatia	Cyprus	Czechia	Denmark	Estonia	Finland	France	Germany	Greece	Hungary	Iceland	Ireland	Italy	Latvia	Liechtenstein
2020-01	0	0	0	0	0	0	0	0	0	0	0	0	0	0	0	0	0	0	0	0	0	0	0	0	0	0	0	0	0	0	0						0	10				1	0					0
2020-02	0	0	0	0	0	0	0	0	0	3	0	0	0	0	0	0	0	0	0	0	0	0	0	0	0	0	0	0	0	0	3						0	12					0					0
2020-03	0	0	0	0	0	0	0	0	0	0	0	0	0	0	0	0	0	0	0	0	0	0	0	0	0	0	0	0	0	0	0						0	8					0					0
2020-04	0	0	0	0	0	0	0	0	0	5	0	0	0	0	0	0	0	0	0	0	0	0	0	0	0	0	0	0	0	0	5						0	15			3	1	0					0
2020-05	0	0	0	0	0	0	0	0	1	10	8	0	0	0	0	5	0	0	0	0	0	0	1	0	0	0	0	0	0	1	26		2		0		0	13		1	3	9	0				2	0
2020-06	0	2	0	0	0	0	0	0	0	4	5	0	0	0	0	3	0	0	0	0	0	1	0	0	0	0	0	0	1	1	17		0		0		0	12			6	9	0		15	0	1	0
2020-07	0	1	0	0	0	0	0	0	0	2	3	0	0	0	0	15	0	0	0	0	0	3	0	0	0	0	0	0	1	0	25		0		0		0	14				5	0			0		0
2020-08	0	0	0	0	0	0	0	0	0	5	2	0	0	0	1	44	0	0	0	0	0	0	0	0	0	0	0	0	1	0	53		0		0		0	11			4	6	0			0	174	0
2020-09	8	7	0	0	0	2	3	0	3	43	26	2	0	3	0	174	0	0	0	2	0	25	13	0	2	0	0	0	39	6	358	12	0		0	1	3	21	1	6	0	139	6		7	0	1979	0
2020-10	58	105	0	4	0	3	49	0	9	158	155	35	3	55	17	198	0	0	0	4	0	136	55	3	19	0	4	19	291	139	1519	115	0	4	8	32	30	81	9	34	0	905	80	9	53	18	8346	3	2
2020-11	119	59	1	2	1	13	407	0	50	273	417	53	3	121	83	272	1	0	0	38	0	209	56	3	89	0	0	122	728	111	3231	874	3678	47	5	82	266	832	210	317	0	6441	327	30	117	152	21112	27	11
2020-12	136	129	1	17	1	54	167	0	96	559	657	28	18	365	220	271	12	0	0	79	0	205	58	6	401	4	0	49	1015	100	4648	3046	3673	134	142	141	866	553	165	540	0	22407	381	126	461	781	36663	106	35
2020-13	161	300	0	15	2	72	287	0	95	802	504	20	22	494	193	224	12	0	0	52	0	291	45	31	634	8	0	88	1261	155	5768	5098	8130	161	388	232	1661	1138	5570	642	0	33981	538	279	509	1689	36902	211	17
2020-14	109	209	2	5	17	41	211	0	101	825	229	13	15	358	274	211	5	0	12	34	0	293	40	22	208	2	3	52	589	274	4154	3114	9694	185	433	180	1773	2175	404	966	0	36067	534	296	440	2885	31016	187	13
2020-15	56	197	0	5	74	20	59	0	91	645	167	3	22	108	185	167	0	0	30	25	0	205	28	19	61	14	2	35	430	177	2825	1838	11175	144	449	106	1405	1651	223	931	0	27145	289	711	135	4727	28221	118	3
2020-16	44	123	2	1	20	12	101	0	67	308	146	3	9	28	212	103	3	0	25	17	0	151	34	11	59	23	2	13	236	129	1882	686	7963	219	377	48	755	1179	199	790	0	17345	118	523	53	4971	20729	76	1
2020-17	27	39	3	1	22	8	156	0	68	147	111	11	17	0	54	81	0	0	6	21	0	133	26	20	37	22	1	13	277	63	1364	450	5703	406	240	51	658	1300	109	736	0	12351	303	602	16	3900	16931	85	0
2020-18	22	71	2	0	13	2	79	0	46	118	74	3	5	0	79	97	12	0	0	4	0	138	14	13	17	30	2	2	108	25	976	309	3095	318	72	30	379	991	56	623	0	7442	104	454	7	2339	11431	67	0
2020-19	18	65	1	0	10	4	76	0	56	88	30	5	2	0	36	36	7	0	0	2	0	79	14	48	9	4	1	2	80	27	700	260	3051	347	81	15	344	672	38	617	0	6243	100	249	2	1452	8271	60	0
2020-20	31	46	3	0	18	3	76	0	25	35	56	9	6	0	19	39	0	0	0	7	0	49	12	10	9	14	1	0	59	35	562	324	2071	246	53	20	359	448	43	396	2960	4775	104	251	1	1124	5276	68	0
2020-21	14	22	0	0	2	6	61	0	26	32	60	0	0	0	24	13	0	0	13	5	0	177	7	16	19	4	0	0	46	47	594	264	1510	216	23	10	486	397	39	221	4690	3604	47	220	2	481	3863	39	0
2020-22	0	7	0	0	3	3	65	0	34	33	45	0	1	0	6	4	1	0	1	0	0	80	4	2	54	7	0	0	41	40	431	195	1144	86	5	22	318	307	46	163	3863	3206	47	137	2	446	2854	19	0
2020-23	7	8	0	0	9	1	57	0	3	10	37	0	9	0	2	32	2	0	1	0	0	76	5	21	38	11	0	4	24	43	400	228	847	198		15	367	252	71	99	3297	2354	135	122	1	166	1857	22	0
2020-24	3	7	0	0	4	4	99	0	2	28	43	0	4	0	6	26	0	0	0	1	0	67	8	3	24	12	0	3	34	14	392	172	671	555		5	399	279	35	54	3368	2348	120	61	2	119	2163	9	0
2020-25	4	31	0	0	7	5	71	0	2	16	1491	0	0	0	1	25	5	0	0	3	0	40	23	1	13	5	0	8	42	22	1815	248	668	606	31	6	475	331	8	51	3445	4192	114	32	5	81	1609	14	0
2020-26	1	11	0	0	1	0	35	0	0	13	358	0	3	0	1	40	1	0	0	7	0	39	25	0	22	1	0	17	105	22	702	334	607	753	185	10	1106	199	6	54	3487	3167	119	43	6	81	1416	5	0
2020-27	2	28	0	0	1	0	25	0	0	13	32	0	0	0	8	70	2	0	0	13	0	52	36	0	31	9	2	35	36	22	417	640	637	1052	351	17	910	130	6	46	3931	2691	204	44	9	72	1467	8	2
2020-28	4	19	1	0	1	4	33	0	0	34	69	0	1	0	30	19	22	0	0	8	0	52	18	0	27	2	1	29	62	18	454	597	704	1498	478	17	656	173	21	38	3986	2429	257	57	3	134	1457	49	0
2020-29	10	20	0	0	2	5	67	0	0	38	37	0	0	0	2	15	7	0	0	16	0	18	15	0	0	21	0	29	87	22	411	784	1385	1463	694	21	771	270	4	43	4350	3044	176	90	6	134	1507	19	2
2020-30	9	65	0	0	3	13	75	0	0	48	18	1	0	13	20	67	6	0	3	9	0	26	25	0	0	45	0	39	75	3	563	872	2489	1674	755	97	1375	250	11	56	6385	3936	247	112	16	122	1758	27	0
2020-31	3	82	1	0	8	11	77	0	0	94	35	1	0	45	39	7	5	0	6	11	0	63	60	0	0	38	1	27	101	12	727	792	3759	1524	422	88	1454	493	45	84	8364	4843	560	96	59	319	2214	24	2
2020-32	10	97	4	0	9	19	35	0	1	92	40	11	0	44	34	19	17	0	11	8	0	29	126	0	0	9	1	21	142	26	805	721	4340	1507	283	102	1567	897	74	169	11526	6067	1081	187	47	552	2769	47	0
2020-33	12	33	2	1	15	7	402	0	9	151	137	4	0	43	53	11	1	0	5	9	1	94	38	1	0	7	1	56	111	15	1219	1461	3751	990	618	76	1657	905	35	175	17345	7971	1597	215	54	542	3479	32	8
2020-34	15	29	2	1	5	6	305	0	9	134	97	0	0	45	22	50	2	0	10	1	2	43	21	0	4	23	1	52	171	14	1064	1908	3453	894	967	66	1907	638	88	192	26387	9580	1664	245	55	804	7078	15	4
2020-35	30	25	1	2	7	5	289	0	5	117	83	2	7	35	0	83	19	0	4	3	0	87	26	3	32	58	0	50	111	29	1113	1943	3121	937	1376	21	2449	592	100	156	38871	8844	1446	948	41	703	9456	56	7
2020-36	19	34	2	5	3	6	710	0	8	412	47	12	71	30	36	77	7	0	11	4	2	45	64	4	3	21	0	62	185	19	1899	2263	3655	886	1410	23	3784	1307	157	236	51692	8609	1345	2814	32	959	9458	35	0
2020-37	19	54	3	6	1	3	269	9	15	417	93	12	0	17	45	92	16	0	19	3	5	72	45	2	0	30	4	116	259	19	1645	3995	6158	841	1667	70	8033	2239	160	354	64161	9785	1764	4197	25	1407	9901	46	4
2020-38	18	145	2	1	12	18	774	53	21	346	130	25	0	204	96	120	17	0	0	6	0	148	30	2	0	32	6	85	213	34	2538	5215	10108	928	1607	101	13099	3211	244	470	74895	12285	2242	5706	212	1926	10797	51	2
2020-39	23	101	2	0	27	5	870	67	75	149	199	16	0	264	6	50	29	0	4	12	0	131	87	8	0	36	0	88	276	20	2545	4661	11274	1178	1530	134	15306	3637	337	719	74954	13064	2194	5855	280	2258	12492	151	4
2020-40	6	18	2	11	20	32	438	33	128	207	157	12	75	306	17	69	212	0	3	12	0	140	88	2	0	14	0	102	264	20	2388	5602	18895	1521	1665	179	17864	2828	344	1130	76953	15946	2391	6761	321	3163	18018	410	10
2020-41	27	112	0	1	4	44	397	22	155	226	203	30	31	562	70	89	85	0	1	22	0	164	69	2	0	6	1	243	249	25	2840	7487	38852	2801	1772	646	34665	2701	255	1626	117742	26145	2491	7360	603	4756	37836	584	21
2020-42	45	104	1	0	4	23	1155	12	40	269	230	9	1	493	82	135	8	0	2	32	0	237	76	2	0	5	0	311	393	13	3682	9898	72232	4789	2776	933	56775	3210	211	1277	169382	42031	3349	8931	532	7589	75988	780	76
2020-43	45	260	1	0	7	38	399	9	58	605	205	14	5	361	18	100	4	3	0	362	0	220	129	5	1	49	1	87	245	30	3261	18262	105383	8454	3149	1050	84210	5860	343	1246	262993	74792	6312	13797	397	7000	142480	1228	177
2020-44	62	161	3	0	82	30	1495	37	51	623	310	158	37	380	18	304	1	0	2	323	0	221	158	2	1	30	1	222	161	61	4934	31613	99584	15282	4208	1394	83550	7572	614	1456	334606	111009	11331	21208	408	4653	203698	1458	196
2020-45	136	57	2	0	82	26	1572	16	0	403	236	50	0	158	52	207	0	0	1	212	0	219	107	7	27	56	0	704	209	64	4603	44772	54006	21641	5387	1205	73172	7428	1202	1416	304647	125692	17517	32004	174	2939	244635	1959	199
2020-46	161	150	1	29	16	10	1310	13	8	338	283	135	0	100	35	146	0	0	8	226	0	234	81	4	339	80	11	81	207	59	4065	47837	33967	22950	6826	1635	45344	7541	1591	1651	178339	127862	18981	32677	108	2769	243332	2452	186
2020-47	38	97	4	0	2	9	1856	5	46	310	310	10	0	70	60	127	1	1	9	218	0	222	82	15	33	56	5	81	210	47	3924	40699	22312	23262	7438	1728	32156	8476	2104	2601	116391	128400	17051	30498	80	2379	214482	2573	166
2020-48	102	84	1	0	1	5	2202	0	94	167	344	45	0	102	76	171	0	0	23	229	0	283	82	28	20	105	11	458	151	79	4863	31142	16261	21050	7133	2411	27421	8800	2350	3137	78267	123122	12872	39173	107	1849	162556	3855	118
2020-49	74	66	6	0	87	4	2859	0	62	179	431	38	0	91	16	143	0	2	183	541	0	390	106	10	12	69	44	546	354	66	6379	23070	15289	19097	9344	2599	27109	12846	2921	3015	72129	128258	10607	37025	105	1965	130124	4338	127
2020-50	19	107	25	0	10	8	4302	1	71	157	558	115	1	67	17	239	1	2	121	385	0	386	125	31	8	68	1	501	455	64	7845	18693	16840	18108	9712	2538	34259	3246	3156	2907	78745	156213	8293	29698	64	1984	108202	4362	170
2020-51	77	239	25	1	32	8	5019	1	43	251	453	153	0	88	84	520	7	10	85	292	3	460	154	39	36	33	0	418	642	110	9283	14841	17714	12077	13577	2179	46543	15370	3696	2328	94319	174589	6012	21255	89	3829	106966	5265	216
2020-52	179	60	15	3	53	7	3694	9	45	242	400	82	0	73	75	423	0	5	23	121	1	559	137	117	228	29	100	172	600	254	7706	13415	12607	6355	11223	2788	46905	17038	3730	1654	85104	138828	4287	11534	82	6632	92522	5390	256
2020-53	403	181	24	7	106	20	3993	37	103	283	305	115	0	67	135	396	1	10	89	148	0	595	157	18	89	72	13	294	947	281	8889	14916	8976	5496	11046	3835	72541	9673	3709	1847	89728	122953	4508	12180	73	21057	117304	6167	186
2021-01	256	290	56	11	86	201	4145	5	124	650	528	48	8	104	142	472	3	0	122	115	0	816	275	64	238	69	86	671	828	289	10702	14636	13692	5526	11238	4136	90140	11367	4276	1952	123771	145505	4622	14805	102	44394	122579	7071	122
2021-02	501	489	36	23	68	38	4394	1	326	826	1072	21	8	65	247	686	12	1	115	96	0	890	274	132	669	47	10	172	1265	1042	13526	10948	13093	3330	13777	1659	57168	7169	3543	1770	120598	118929	3578	9047	70	22332	94309	6096	50
2021-03	871	886	56	30	45	61	3721	9	439	941	2148	122	11	19	258	725	70	2	76	161	1	889	488	139	68	53	23	222	1663	1162	15359	10156	14641	2960	11879	989	48884	5408	3631	2351	132695	95553	3372	7713	19	14059	85234	5342	63
2021-04	1570	881	83	23	64	73	2550	31	472	1980	3068	52	10	18	302	238	95	3	11	162	0	1127	753	211	125	71	21	878	1622	2207	18701	9513	16375	3922	11131	800	48123	3255	3604	2712	134230	78172	5467	8290	22	8608	82922	5233	43
2021-05	978	950	137	136	77	308	2220	16	768	1575	3432	60	17	11	878	991	154	6	173	433	0	1163	665	186	78	100	97	740	1710	3339	21398	9115	14892	4934	9807	817	50707	3129	3762	2607	131751	64596	7433	8944	12	6905	83534	5559	29
2021-06	735	763	123	199	20	366	1973	148	822	1026	4196	60	9	11	833	1417	234	1	229	197	0	1197	668	278	857	67	52	634	1419	4417	22951	9458	12527	5964	8636	694	54291	2776	4561	2553	114509	50827	8500	11173	15	6015	83500	4906	14
2021-07	587	1049	128	195	14	256	2415	416	765	1641	5129	91	3	10	644	1972	197	1	745	159	0	1336	811	484	44	101	52	675	1615	4890	26425	11627	15361	6923	6513	709	67166	3602	5572	3548	120536	52329	8138	16714	10	5387	90003	4813	11
2021-08	430	1177	147	346	40	271	2679	26	795	1356	5742	450	4	7	965	2079	288	2	731	335	0	1498	716	739	55	142	58	812	1533	5844	29267	14178	16648	10267	4541	1228	83968	3955	8183	3995	130618	56356	11853	27374	10	4546	121740	4667	26
2021-09	821	1063	261	236	40	232	2694	137	858	3609	6289	670	0	8	670	2457	185	1	576	426	0	1948	892	789	680	132	380	672	1550	5444	33720	16313	16429	13105	5726	1834	86574	4238	9570	4454	127029	58425	14548	35792	11	3377	142933	4145	16
2021-10	1567	1429	280	335	75	282	2973	515	932	2306	7042	592	0	17	818	2892	493	0	202	305	0	2304	832	1264	412	188	242	539	1698	6912	37446	18218	21255	18067	5723	2629	78369	4674	9905	4943	144730	71391	16805	55481	19	3671	156252	3450	20
2021-11	1679	1531	357	291	13	275	3378	503	783	4856	7957	448	0	37	928	3267	751	1	1210	395	0	1764	996	929	31	91	342	789	1466	6492	41560	21074	29329	24602	9060	2520	66113	5181	10309	4707	185686	92610	16561	56441	38	3782	149592	3628	20
2021-12	2120	1767	309	383	40	172	3749	523	508	2590	8296	151	0	53	888	1658	524	0	742	433	1	1933	876	811	20	132	311	1031	1772	6632	38425	22296	33998	25290	41241	2358	50392	5131	7822	4187	226159	116309	17841	60477	61	3996	144675	3631	32
2021-13	1409	1702	250	366	46	204	3477	598	479	3504	8581	188	0	50	541	2144	460	1	989	520	37	1997	625	1040	50	188	349	661	1660	3735	35851	20779	29873	24489	15144	2967	37718	4412	423	3270	244901	110007	22224	48756	50	3390	131772	3065	33
2021-14	1111	1373	207	241	41	376	3417	195	363	1657	8617	408	0	35	796	2000	339	9	823	525	18	1770	1042	1092	1160	128	371	1016	1833	3881	34844	17589	24193	19272	14774	3785	27927	2575	4663	2549	205883	118188	20983	35412	34	2872	100977	3503	57
2021-15	2676	1573	165	134	29	259	3666	173	339	3235	11302	206	0	53	724	2001	450	7	911	518	14	1856	928	1724	426	76	245	1056	2162	3536	40444	16809	24371	14432	15808	4446	22025	5059	3341	1935	205276	142021	19754	27952	62	2593	98032	3726	69
2021-16	3411	1659	140	419	50	399	3597	183	294	1708	10541	712	0	100	878	3010	396	5	859	589	16	1811	892	1394	54	99	185	1011	1739	3364	39515	15046	24423	11137	14728	6025	17822	4857	2604	1609	182848	144678	18135	18283	65	3152	91510	3982	62
2021-17	1797	1712	115	367	40	381	4082	168	248	2728	9916	558	0	57	1036	1389	430	7	872	484	28	2137	838	1294	44	39	152	981	2092	3414	37406	12529	20783	7746	13334	4574	14740	3250	2402	1389	146406	124684	14749	12716	54	3224	78167	4434	61
2021-18	1652	1590	78	360	106	254	4919	159	301	1100	10983	693	0	39	1016	1565	319	5	717	408	32	1775	959	1354	761	117	164	592	2201	3910	38129	9016	20975	5115	10871	2918	11102	6500	2283	1502	109742	100847	15261	8275	35	2912	63860	4213	28
2021-19	2105	1532	40	284	53	304	4905	167	300	2084	6459	563	0	24	878	1045	214	2	737	337	0	1726	906	1267	300	50	174	691	2077	3138	32357	5736	14649	4080	7968	1660	7847	7239	1870	1431	84111	70746	15064	6197	30	3011	44506	4015	16
2021-20	1338	1701	18	218	37	159	4751	0	284	1012	5455	405	0	17	1306	1965	352	2	792	216	7	1567	826	984	56	70	393	372	1780	3155	29238	4152	16999	2524	5337	945	5164	6886	1465	1319	85437	52670	12434	3773	7	2847	30582	2967	10
2021-21	645	1267	20	152	13	118	4731	0	246	1939	4385	157	0	24	1075	917	206	0	725	178	8	1410	609	661	54	82	298	331	1714	2113	24078	3155	12179	1656	3298	529	3316	6714	876	890	63401	29867	11019	2192	30	2804	22480	2153	13
2021-22	511	1144	52	188	8	188	3885	79	174	650	3142	79	0	30	622	872	163	0	697	135	8	1284	634	344	550	61	292	356	2252	1545	19945	2423	9065	1205	2450	411	2440	5666	612	726	49066	20680	7484	1551	28	2749	16148	1714	9
2021-23	1001	877	51	123	5	200	1997	58	121	1393	2305	105	0	16	800	798	159	2	561	106	3	1357	510	286	697	58	304	300	1836	2331	18360	1686	5261	868	2962	408	1485	2823	380	559	29340	14062	4939	956	11	2074	11614	1218	3
2021-24	828	646	44	77	11	94	1090	40	202	442	1522	81	0	16	847	771	71	2	201	58	1	1181	440	107	409	49	135	151	1811	2049	13376	1002	3006	711	3322	474	994	1659	282	543	17288	7285	3095	585	10	2032	7440	780	3
2021-25	463	559	81	85	29	128	973	5	594	1280	1128	5	0	21	751	1396	60	0	126	74	8	754	404	45	761	24	116	236	1812	1289	13207	681	2416	510	2831	1106	731	1324	165	971	12858	4859	2575	412	17	2300	5299	400	6
2021-26	619	889	95	189	40	217	2153	51	349	1458	1284	17	0	15	533	1300	174	0	88	451	23	1046	431	123	552	35	78	166	3822	1165	17363	632	4070	519	2354	3292	1073	2681	227	1293	15749	4388	5176	220	16	3053	5672	421	11
2021-27	615	1830	81	180	53	286	2972	87	487	2839	1373	280	0	25	1276	1996	93	2	154	494	37	2547	480	64	593	26	164	309	3893	1087	24323	1088	7513	412	2445	6651	1443	4621	301	1696	25738	5597	13647	277	25	3662	8857	268	11
2021-28	1088	1975	78	188	58	308	6094	73	673	10584	1787	0	0	95	1397	2077	19	2	323	430	48	2714	443	108	767	29	117	344	3590	1539	36948	2197	9541	484	1982	8193	1658	6823	375	2239	51040	9113	17965	325	99	6807	18924	260	12
2021-29	1345	2034	161	219	19	221	4784	179	818	15863	2827	408	0	528	1538	3019	122	2	672	270	0	2141	468	143	496	68	154	419	3754	1827	44499	2529	10388	699	2104	7307	1422	5299	645	2924	122790	12646	18090	398	519	8611	31380	322	7
2021-30	1395	1686	214	280	64	221	5547	189	959	9106	2812	267	0	659	1543	2309	70	0	723	252	19	1744	610	180	471	110	211	581	3850	1916	37988	3261	11283	1425	3086	5379	1245	6256	1246	4657	153108	15522	18513	384	815	9082	38506	418	9
2021-31	1557	2340	280	231	17	346	5450	171	696	6402	3481	82	0	790	1490	1983	81	2	795	208	0	1443	724	175	497	152	161	774	3437	2697	36462	3662	12242	2819	2663	3449	1247	6360	1472	5096	158592	20423	19593	365	776	10233	42663	522	14
2021-32	1969	2284	330	392	22	538	5848	189	538	6759	5544	172	0	700	1253	1792	69	4	777	180	0	1454	808	159	515	148	319	1034	2547	3395	39739	5903	13352	5089	3653	2972	1325	6869	1942	5184	166422	32077	22567	493	680	11268	43299	701	60
2021-33	1266	2276	468	378	20	337	5429	182	489	5967	7802	3	0	568	1676	1708	76	7	717	233	0	1770	981	605	499	133	300	1021	2307	2757	39975	8066	13831	7949	4848	2218	1358	5675	1970	4389	149868	49652	22378	617	605	12717	45459	923	67
2021-34	2851	2211	467	515	31	325	5217	180	443	4903	9564	0	0	398	902	2083	221	1	729	266	0	1997	908	393	538	235	380	1352	2388	2553	42051	9437	14116	10237	5534	1801	1363	5292	2476	4211	125261	66371	21722	1106	525	11033	46186	1274	37
2021-35	2012	2308	396	478	63	520	3526	189	556	3794	9936	347	0	2	1326	1734	207	6	614	283	0	1481	1115	543	576	356	402	1281	2100	2483	38634	11273	13761	10397	5649	1526	1801	2937	2405	3892	95498	74737	17537	1461	355	10404	40099	2199	66
2021-36	1620	1617	353	387	67	664	2677	177	339	2774	10852	410	0	0	1438	1173	33	5	609	294	0	1391	1202	613	547	509	560	1273	1636	2187	35407	14084	13760	9290	7032	1066	2672	3219	2976	3147	70669	71656	14666	1917	219	9592	33114	2675	56
2021-37	1227	1502	386	354	90	719	1908	169	410	2223	9262	239	0	0	1041	1406	71	0	354	306	0	1380	1116	818	553	553	647	1123	1414	2019	31290	13761	14475	10893	8821	876	3154	2192	3258	2815	51163	61471	15319	2626	189	8984	28982	3367	32
2021-38	848	1429	441	374	31	600	2233	178	468	2026	8634	209	0	0	629	1331	123	2	408	359	0	1320	919	846	548	501	336	1054	1305	1584	28736	11753	13647	10637	8869	702	3405	2536	3784	3026	39700	53623	14144	3029	251	9201	23758	4226	27
2021-39	1708	1509	440	320	35	784	2645	170	499	1741	7319	112	0	0	1067	1394	143	2	417	346	0	1049	960	888	493	488	509	1317	1214	1792	29361	12600	13316	13116	7724	634	4588	3038	4970	3930	33506	56481	14985	3616	235	8795	20979	6855	5
2021-40	1114	1587	521	308	23	836	3418	162	465	1818	6731	11	0	0	1317	1287	172	3	483	366	27	1295	845	1201	476	592	872	1383	1068	862	29243	12771	14922	14760	9811	720	6169	4083	6455	4266	29250	58025	15381	4581	285	9989	18117	9635	12
2021-41	1600	1776	480	358	0	934	4244	157	399	2104	6998	1	0	1	1676	1150	257	1	481	398	25	1573	827	1088	415	308	839	1413	1121	1995	32619	15338	22871	19378	11152	885	9866	5035	7999	3731	32843	65359	17511	6932	373	12202	18030	14340	35
2021-42	2236	2163	577	386	0	1215	7262	205	405	4396	8138	10	0	2	1333	1412	364	6	452	420	0	1428	991	1384	509	377	720	1475	1468	2359	41693	23830	40000	28454	15755	941	22090	8671	9988	3695	36085	97723	22650	14123	525	15011	25557	16957	41
2021-43	1122	1811	458	316	0	1184	8253	139	265	9009	7787	145	0	0	2103	1394	298	5	591	378	24	1857	1271	1408	571	266	1017	1449	1460	2626	47207	34557	54823	32962	20771	996	35293	11889	12069	4245	39946	137011	26713	24117	601	16737	32343	16566	40
2021-44	695	1440	466	405	17	980	11015	163	238	7703	8412	281	0	1	781	2065	236	19	638	410	22	1947	1126	2233	462	168	1204	1252	1554	2288	48221	56412	57829	30471	22642	1413	54967	15997	173	5164	49560	177868	43383	35368	827	25858	39109	12685	95
2021-45	984	1897	493	346	12	690	11301	131	240	6844	9923	320	0	0	218	1845	515	44	580	359	0	1831	1062	1930	499	114	1089	1278	1866	2647	49058	78621	73690	23313	31022	1617	78996	22712	6726	5995	68055	271174	46453	50847	1175	28699	54138	8516	148
2021-46	1050	2375	434	388	29	909	11470	194	265	9281	12080	340	20	2	181	2118	367	64	524	457	45	2011	1284	1075	611	157	658	1559	2593	2659	55200	97085	113029	17736	25309	2396	110415	28111	5181	7497	122268	351654	46907	64853	1058	31612	69468	5776	392
2021-47	666	2291	469	456	12	1064	12397	146	402	7897	11698	247	12	16	356	1858	159	68	689	590	87	1961	1059	1232	679	68	597	1392	2226	2048	52842	82539	125774	16073	27029	2921	132098	24896	4077	8183	198036	403348	45124	71021	975	30855	86757	6297	352
2021-48	1465	2390	500	526	14	1156	17609	186	541	10260	12257	720	16	414	1426	1546	472	58	904	647	33	2098	1195	1706	527	77	942	1386	2849	2996	66916	50813	117316	13826	25147	3571	117477	34085	3437	9539	292049	388054	41133	60849	868	33449	105116	4916	380
2021-49	901	2486	369	984	40	1200	13218	176	614	9757	13138	257	10	715	1040	2670	314	87	1005	507	0	2117	1412	1919	400	76	586	1188	2827	3194	63207	29146	88873	11702	23446	3847	93758	41455	3305	10633	341145	338008	35783	41371	901	31918	123981	4615	460
2021-50	479	2635	360	1734	39	775	7063	170	722	10850	13552	329	13	222	2746	1974	269	47	816	752	107	2305	1263	1713	516	176	173	972	3619	3300	59691	18844	57114	10181	20821	4166	70422	74581	3913	13824	365223	273503	30829	29461	1352	34120	174034	5195	270
2021-51	833	1997	258	1445	10	623	5010	179	392	10264	12322	194	14	1832	326	3407	288	70	881	606	60	1779	942	1795	408	130	223	1221	2721	3370	53600	14605	45149	9545	19144	5156	41980	76481	4595	21896	526052	193832	46300	16919	3319	39470	297551	4292	267
2021-52	1661	2779	255	1511	12	936	10630	161	634	15037	12668	73	5	2171	974	2555	283	48	807	552	46	1859	1387	2523	460	220	380	2701	2693	2687	68708	23029	77857	14302	22043	16653	37296	121009	6140	44017	1151117	208696	201475	16960	6853	81003	828407	5590	295
2022-01	2910	3501	491	1457	89	1454	9056	170	778	10096	13350	51	10	631	2080	2830	343	1	737	603	91	2134	1348	4139	569	367	587	2160	2981	3497	68511	62194	155825	30517	24109	33898	50784	128486	5742	58972	1752836	337882	241321	35331	8921	95449	1224884	10830	480
2022-02	2611	3622	697	1880	56	1182	13153	168	704	9333	13595	120	13	138	2376	2146	193	2	555	561	0	2107	1514	4758	533	447	673	2138	3212	3960	72447	110554	198814	39528	36453	21086	81272	173131	15424	59988	2028035	486124	145820	50618	131	91454	1217593	15943	549
2022-03	1691	4448	751	1111	19	1209	16082	179	797	8982	16995	282	1	214	3360	3116	287	2	277	914	0	2173	1364	5430	520	390	1066	1111	2842	3648	79261	175980	351698	59152	48456	14898	182474	268565	27269	56319	2486551	796815	132226	93154	9874	102357	1173543	31747	748
2022-04	1662	3582	804	1099	14	1068	13956	177	578	9061	17347	58	7	911	1057	1668	599	10	333	920	0	1649	1141	5571	524	522	1657	1303	2699	3589	73566	227274	318852	61831	49873	16399	290974	281703	41085	47741	2404210	1114352	127646	112019	9188	121340	940194	53448	915
2022-05	1994	3520	673	1038	15	967	11704	135	625	9752	20306	241	27	1105	622	3417	402	95	606	866	0	2032	1394	5602	509	462	1044	1137	2470	4570	77330	231847	185904	54043	45911	19532	269345	176039	48031	44297	1772483	1292740	124694	97160	10475	38909	668822	61116	835
2022-06	2697	3300	638	1119	23	928	13457	105	444	8041	19410	605	10	345	422	1828	537	71	723	769	3	1784	1214	3814	546	511	994	1483	2754	3750	72325	216386	101740	42030	38690	17952	187514	297668	37947	45426	1004471	1309845	125161	66512	13792	34986	462678	68517	813
2022-07	2145	3558	445	776	23	1101	14618	164	697	6940	21883	931	1	1	312	1240	477	72	755	762	0	1735	1544	2332	483	563	1633	1357	2280	3061	71889	195511	63181	31128	30434	15847	125913	225881	39239	44982	597768	1193271	123794	42613	17366	30858	357843	67322	615
2022-08	2580	3253	367	493	18	1251	14192	188	367	10104	18572	543	3	0	551	1042	342	86	648	735	0	1617	1461	1429	442	485	1223	792	2096	3011	67891	185349	44836	21383	23638	13681	79273	143535	31712	44625	413598	1093093	104776	27859	13322	23697	286220	63560	696
2022-09	2390	2577	233	592	38	1046	13167	181	474	8894	21105	22	4	0	114	1050	374	70	303	584	0	1702	1593	1177	496	352	893	759	2069	3108	65367	217009	44611	13015	19830	13289	64607	104648	22671	44312	363517	1134009	103664	18354	16895	22184	274726	52036	1194
2022-10	2135	2922	210	560	26	1003	13561	176	579	10500	21101	9	0	0	191	2063	342	91	715	731	0	1789	1572	999	483	329	1049	1035	2282	2627	69080	299203	57255	11365	20817	18866	64065	76133	14983	51533	443492	1413846	129982	12530	19640	31275	366439	40796	1036
2022-11	2574	2624	221	407	40	951	13333	189	647	9749	21009	241	0	1	1600	1325	261	59	735	631	0	1563	1276	846	579	269	1289	1033	2463	2106	68021	315892	71953	11538	20889	23838	64197	48310	10967	53957	606139	1582504	152112	11500	13313	36401	503452	28702	1221
2022-12	2629	2443	208	533	38	961	12544	160	500	12486	15920	317	2	0	2307	1657	328	80	549	682	0	1682	1127	552	545	361	1269	912	2007	1598	64397	248044	78607	9388	19325	31379	59330	33610	9226	53652	870396	1588891	143814	14652	7342	52882	505591	19582	654
2022-13	1792	2386	99	473	37	1046	12697	171	209	11264	14489	527	1	0	1149	1860	107	29	381	656	0	1396	1154	614	603	264	1248	965	2161	1298	59076	151681	71597	7351	18215	30537	49852	21754	6835	44505	976409	1295125	143845	14053	3024	31454	494349	11914	444
2022-14	2792	1909	72	479	15	1045	11905	194	356	8532	14532	342	0	0	1414	2691	92	16	616	655	0	1504	753	344	543	226	913	631	1792	1015	55378	96521	62839	4690	13493	18254	37413	16858	5185	37983	945487	984600	98897	14031	1622	18651	449313	6264	225
2022-15	2948	2109	72	296	7	764	8889	157	236	10036	15054	246	0	0	806	1329	37	11	441	682	0	1323	673	242	553	163	684	533	1442	838	50571	63286	52575	4082	10808	9054	22277	12059	3337	29410	839741	778948	62234	11547	875	11700	415055	4377	219
2022-16	2653	1614	67	274	1	716	7723	186	543	8576	13220	220	0	0	1132	1553	77	10	670	596	0	1083	713	95	533	89	709	441	2160	665	46319	48996	40215	3667	10457	4889	16351	10317	2756	26728	556868	731499	44022	10067	866	8040	438337	4140	101
2022-17	2921	1602	59	293	0	882	4758	190	394	7379	12598	245	0	5	1316	1371	32	6	349	697	0	1066	452	147	543	69	659	309	2388	583	41313	40350	32666	3837	12775	3659	11913	6535	2039	19169	394610	596917	45138	8920	551	6050	361863	2907	94
2022-18	2700	1513	45	279	0	575	4106	172	410	7048	10941	59	0	0	1505	2521	13	10	0	618	0	1060	504	95	567	73	406	240	2431	577	38468	36971	30760	2421	10443	2619	7681	5420	1489	17635	280568	471440	32496	6748	451	5587	297324	1906	82
2022-19	2481	1458	47	277	0	314	3450	206	344	7206	9708	8	0	0	1006	1104	101	19	0	641	0	944	397	96	597	74	286	224	2511	590	34089	29760	24790	2354	9170	2131	4153	4460	1173	14390	231488	408745	30781	4749	778	4428	258668	1433	66
2022-20	3168	983	35	232	0	345	2910	167	424	5265	8454	10	10	0	451	984	0	17	0	657	0	918	353	92	531	77	205	148	2152	556	29144	20282	16120	1813	7375	1837	2676	3845	953	11408	176051	292505	26875	3080	863	4066	187934	1157	60
2022-21	2543	744	40	271	0	258	2236	171	313	5261	7106	18	6	0	499	611	163	18	0	607	0	789	274	76	573	77	129	121	1987	510	25401	15294	9136	1342	5041	1644	1855	3079	821	10746	125192	187159	25494	2063	809	3896	139453	1218	56
2022-22	3150	1013	29	154	0	216	2308	185	345	6229	7705	11	3	0	1002	945	151	16	0	694	0	813	427	42	395	41	138	122	2225	518	28877	19505	11383	1148	2850	1736	1709	3478	781	10878	158236	245141	25086	1646	1159	5159	119640	1026	96
2022-23	3359	1427	14	199	0	366	3591	170	327	6098	8152	93	7	105	186	1679	119	11	0	727	0	1040	297	93	370	43	140	134	1911	538	31196	25414	13507	1052	4005	2264	2312	5136	840	10481	206911	331434	30745	1636	1412	6839	152608	1227	69
2022-24	3131	1548	33	195	0	435	5732	125	376	4621	12051	340	9	111	3168	839	62	8	0	506	0	1062	570	36	376	91	124	158	2071	918	38696	40803	20104	1179	4082	4266	2959	7150	822	10587	310743	413791	46178	1961	1535	10518	239121	1498	78
2022-25	3773	2260	34	188	0	576	4528	46	398	6446	14867	407	9	85	2158	1016	41	12	0	623	0	1167	688	99	529	74	272	260	2384	1091	44031	60223	28191	1933	5094	7884	4695	8780	798	10445	468726	574225	74364	3042	2409	12770	371162	1523	134
2022-26	3666	1787	22	397	0	530	4120	83	369	8556	12513	342	6	51	1316	1208	49	24	0	688	0	1243	374	74	696	73	380	349	2837	1395	43148	71280	40430	3123	7258	11779	8296	10801	1345	12459	742798	622776	104747	4663	3196	14373	555801	3409	153
2022-27	2880	1933	55	388	0	372	3946	82	410	6626	8348	336	10	53	1300	2284	131	16	0	624	0	1117	206	147	401	151	325	426	2775	1592	36934	73764	54886	4842	9611	15093	8092	12339	1161	12519	916749	629349	123806	8036	3196	14174	689115	3867	209
2022-28	3553	1899	96	433	0	605	3959	95	357	6405	7987	385	10	109	979	1693	88	20	0	714	0	1247	274	160	348	290	691	532	2797	1938	37664	83410	48062	6496	10428	13509	14710	12061	1552	15072	695874	675130	122642	10255	2338	11915	664554	5493	201
2022-29	3237	1417	90	467	0	705	4339	77	493	5632	8159	364	1	158	566	1489	221	21	0	665	0	1080	389	300	258	241	644	497	2212	2000	35722	79546	29369	10454	12079	8581	21532	10262	2007	17721	533537	627179	111501	14402	1695	5743	509929	8574	162
2022-30	3275	1488	74	511	0	471	3836	54	374	4183	6267	314	7	146	393	1067	317	18	0	683	0	1161	377	310	287	419	866	513	1821	1635	30867	54660	26917	11805	12967	5938	22681	20994	2229	16814	341542	495729	98860	21840	1337	4233	378360	9066	142
2022-31	3365	1108	103	272	0	706	3216	41	388	3499	5128	288	10	157	424	1621	287	16	0	672	0	1176	338	474	220	301	512	358	1611	1379	27670	42903	19476	6211	9508	4825	20479	22838	2239	15487	222606	362936	80050	18078	803	2853	267265	9733	114
2022-32	3081	1033	73	383	0	588	3617	111	354	2325	4935	318	7	166	445	781	541	20	0	654	0	1062	341	433	262	292	521	356	1200	1476	25375	38602	14945	8910	11745	2905	17807	11417	1933	12926	158934	298292	58577	16249	860	2902	183795	9574	109
2022-33	3764	908	33	310	0	665	2627	167	153	2597	4592	116	3	0	696	475	361	14	0	612	0	965	319	387	231	214	464	379	984	1341	23377	37657	11634	7406	9155	2068	18193	6271	1426	10658	126625	263329	43917	14742	717	1892	151522	8177	69
2022-34	2840	774	54	292	0	471	2630	159	139	2483	4564	15	0	49	788	585	333	13	0	415	0	946	215	349	275	188	335	286	992	1061	21251	33704	10688		9848	1979	15449	4616	1107	7310	124833	227979	39307	12157	547	1836	155257	5479	105
2022-35	3440	817	37	339	0	549	3062	96	132	2521	4655	153	3	98	786	508	417	32	0	497	0	975	183	266	258	175	186	253	863	1244	22545	29627	10443		8403	1788	15997	3644	822	5908	114604	201757	31034	10300	424	1951	130590	4909	120
2022-36	3119	849	44	420	0	619	3452	147	93	2492	6210	173	1	118	696	988	591	19	0	424	0	944	194	245	282	145	255	477	696	1321	25014	28960	11339		7708	1915	18736	7184	914	6810	121887	204084	26254	11598	357	1650	110078	5623	102
2022-37	3283	900	11	367	0	669	3516	204	135	2971	6243	119	3	48	665	632	830	29	0	397	0	949	205	326	282	104	236	584	812	1384	25904	36219	13099		8061	2585	22184	2667	1189	8814	192223	228913	27374	12307	250	1560	116536	8368	106
2022-38	3593	951	6	302	0	818	3773	172	78	3672	4636	408	7	61	596	743	653	24	0	466	0	1052	164	254	279	82	256	432	776	1160	25414	52258	16166		7986	2851	24283	4391	1188	8293	233438	286535	33079	11392	239	1885	147105	8470	144
2022-39	3615	1162	23	345	0	495	3611	204	152	3795	4745	295	4	70	440	611	688	18	0	508	0	1132	188	343	270	72	258	526	798	1182	25550	83434	20210		8786	2602	26272	6174	1316	10650	313460	458852	41207	13765	240	2160	233362	7816	273
2022-40	3523	1262	53	304	0	488	4034	169	119	3386	5918	266	11	68	715	1617	385	13	0	568	0	1209	194	321	268	74	215	639	1059	1244	28122	97846	22101		8610	2712	26098	6817	1196	12808	386806	594073	39791	12636	188	2100	292829	6719	284
2022-41	3348	1033	47	273	0	589	3727	69	138	4242	6330	367	30	66	818	872	597	16	0	570	0	1258	162	194	85	82	165	577	1129	1180	27964	86396	18781		6664	2787	19787	9020	1063	13977	393341	644986	43578	11947	217	2199	283632	5189	245
2022-42	3197	772	38	269	0	441	3705	0	112	3404	5589	341	17	90	744	1186	597	14	0	620	0	1169	152	112	159	39	159	470	1253	1240	25889	58624	12814		5740	2629	14339	7620	1055	13148	349861	544616	41373	9023	324	2252	247262	4373	152
2022-43	3312	532	0	275	0	282	3355	0	180	2946	4815	292	25	91	673	973	293	12	0	556	0	1114	180	204	92	38	125	345	1139	1307	23156	37085	7792		4684	2731	8073	6021	733	12936	223306	373903	41133	7495	295	1715	197481	3521	85
2022-44	2846	311	0	173	0	210	2826	0	234	1125	3709	288	10	71	478	885	366	14	24	497	0	1097	272	53	153	18	148	258	1032	1238	18336	29394	4576		3653	3750	7132	4200	553	11992	154612	243578	46212	4556	305	1601	167961	2874	83
2022-45	3086	302	0	181	0	162	2978	0	261	2459	4336	437	12	79	693	1564	376	12	74	514	0	974	278	78	110	59	99	238	1218	1222	21802	24783	4488		3271	3446	5194	4256	490	12461	152222	202015	41738	4431	310	1713	185376	2541	56
2022-46	3173	331	0	166	0	144	2577	0	206	1538	4455	427	17	151	462	726	197	15	96	406	0	898	212	44	181	33	70	289	1302	1172	19288	27034	5289		2972	3751	4138	3787	491	11945	223958	169667	39464	4098	276	1477	226286	2312	66
2022-47	2964	394	0	202	0	136	3043	0	267	3816	4986	399	8	149	689	747	31	13	76	242	0	783	207	72	233	23	35	340	1241	1421	22517	30238	6788		2496	4061	4854	4543	474	11681	295900	170589	31609	4259	274	1770	225665	3124	59
2022-48	3362	385	0	188	0	125	3385	0	247	4826	3924	371	14	146	377	830	63	16	11	245	0	878	269	48	181	15	14	396	1182	1773	23271	33270	8229		2752	4033	5638	7280	536	11978	388196	184825	31490	4704	207	1688	227018	2757	113
2022-49	2712	474	0	172	0	160	3645	0	282	5451	4917	529	13	119	362	812	71	22	63	314	0	871	302	117	190	49	27	502	1167	1944	25287	33258	9952		5433	3539	6142	8592	624	11789	432928	199505	36508	5193	207	2342	193502	2842	89
2022-50	2934	478	0	72	0	94	3471	0	321	4430	5224	398	11	87	514	1924	50	27	98	324	0	936	154	97	145	39	41	676	1310	1963	25818	34730	10100		5706	3229	5527	7060	819	10125	395113	222953	33272	5170	384	2915	162017	2310	99
2022-51	2689	442	0	209	0	40	3371	0	204	3766	3971	289	6	101	297	934	19	16	85	348	0	791	90	118	124	36	46	525	1246	1707	21470	32948	9676			2649	4474	9309	681	7010	303460	230746	26921	4397	355	3827	127704	2191	68
2022-52	2491	315	0	195	0	48	3451	0	329	2535	2809	321	4	92	714	559	0	11	0	293	0	857	97	36	140	18	12	359	907	1177	17770	24803	6078		5207	2756	2699	6792	541	4246	154693	151567	34711	2921	223	2802	133380	1327	19
2023-01	2328	383	0	151	0	78	2368	0	193	1202	3392	377	4	69	1098	940	0	2	72	337	0	813	119	93	138	29	41	316	840	1145	16528	18797	4476		3404	3320	2869	4575	397	2373	83862	130316	39318	1596	192	3528	104354	393	20
2023-02	2306	273	0	178	0	40	1289	0	169	823	3493	396	5	96	402	1289	0	1	50	214	0	662	70	70	171	63	33	218	1023	1549	14883	14951	3006		2366	3206	1933	2102	377	1422	45256	89089	34620	866		1692	67799	264	14
2023-03	2068	232	0	113	0	63	760	0	208	1162	2949	318	2	64	246	765	0	1	42	166	0	494	19	104	107	59	44	117	687	980	11770	13848	2387		1286	2287	1833	1283	301	881	33028	62867	24354	627	76	1001	43808	177	8
2023-04	2265	205	0	104	0	32	677	0	150	904	3230	262	6	87	252	750	0	1	60	240	0	541	11	110	91	40	65	97	496	636	11312	19928	3347		1032	1685	1967	1087	384	691	31423	73298	15380	621	105	830	34395	154	10
2023-05	2551	308	0	81	0	66	666	0	163	956	3457	225	7	95	225	559	0	1	78	253	0	610	13	147	107	41	109	140	514	750	12122	26725	4953		843	1389	2714	998	306	602	27093	84243	12032	825	190	750	32134	177	17
2023-06	2650	418	0	78	0	61	648	0	163	753	3623	172	8	76	231	860	0	1	82	247	0	580	2	126	92	47	76	120	488	499	12101	28849	6419		1308	1273	3870	979	328	589	22718	86595	11224	830	115	712	28667	194	15
2023-07	2955	363	0	38	0	136	532	0	142	850	3627	177	3	67	248	737	0	1	65	242	0	634	3	193	114	67	48	101	532	385	12260	34144	9018		1595	1621	5734	859	322	566	24233	97850	13029	867	101	764	29340	171	17
2023-08	2897	533	0	59	0	142	325	0	158	836	3620	268	0	79	290	534	0	1	83	248	0	723	5	275	114	52	43	125	482	229	12121	38954	9778		1606	2085	6965	800	271	690	26367	113434	14969	957	117	657	28648	158	26
2023-09	3132	494	0	26	0	132	446	0	143	1073	3035	0	0	49	271	408	0	1	70	327	0	537	4	387	119	49	37	118	434	258	11550	37924	10904		1454	1570	6023	762	305	689	25423	86321	13365	878	75	539	23558	180	13
2023-10	2782	395	0	0	0	90	469	0	252	1138	2327	0	0	28	346	819	0	0	63	344	0	489	0	418	131	40	7	88	450	222	10898	33257	12472		1696	1447	6289	890	312	772	36059	43758	10361	1016	32	845	23980	153	5
2023-11	2122	292	0	0	0	46	650	0	89	1327	2095	0	0	31	411	370	0	0	67	328	0	443	0	435	118	32	32	98	359	245	9590	27076	11482		1856	1095	5694	1343	364	951	46654	40307	7500	641	44	758	22415	190	4
2023-12	1688	177	0	0	0	6	710	0	31	1004	1166	0	0	24	397	286	0	0	0	215	0	224	0	176	37	17	32	73	126	414	6803	21252	9656		2100	955	4668	1595	349	1239	54829	32639	7318	685	28	1295	22503	219	1
2023-13	573	61	0	0	0	0	159	0	0	408	205	0	0	5	13	84	0	0	0	0	0	41	0	96	0	6	0	0	36	1	1688	13065	6800		2016	1007	3340	1243	382	1388	57283	22652	7142	618	37	1135	20824	199	1
[truncated: 63 more columns]
